# Supplementary material for: RS-FISH: precise, interactive, fast, and scalable FISH spot detection
Source: Nat Methods. 2022 Nov 17;19(12):1563–7. doi: 10.1038/s41592-022-01669-y (PMC9718671; doi:10.1038/s41592-022-01669-y)
Supplement: Supplementary file 4 — Supplementary Tables 1, 2, and 4–6 [file 41592_2022_1669_MOESM4_ESM.xlsx]

## Sheet: Supplementary Table 1
Metric	#spots	F1						Euclidean Distance
Tool		AL	BF	DB	FQ	RS	SF	AL	BF	DB	FQ	RS	SF
Image Path
Empty Bg Density Range Sigxy 1 SigZ 2/Poiss_300spots_bg_200_2_I_300_0_img0	300	0.99	0.99	0.96	0.99	0.99	0.99	0.18	0.67	0.56	0.19	0.27	0.56
Empty Bg Density Range Sigxy 1 SigZ 2/Poiss_300spots_bg_200_2_I_300_0_img1	300	0.99	1	0.97	0.99	1	1	0.16	0.56	0.55	0.17	0.27	0.53
Empty Bg Density Range Sigxy 1 SigZ 2/Poiss_300spots_bg_200_2_I_300_0_img2	300	0.99	1	0.97	0.99	1	0.99	0.16	0.66	0.54	0.17	0.28	0.54
Empty Bg Density Range Sigxy 1 SigZ 2/Poiss_30spots_bg_200_2_I_300_0_img0	30	1	1	1	1	1	1	0.15	0.56	0.55	0.17	0.22	0.51
Empty Bg Density Range Sigxy 1 SigZ 2/Poiss_30spots_bg_200_2_I_300_0_img1	30	1	1	0.98	1	1	1	0.13	0.56	0.56	0.14	0.21	0.47
Empty Bg Density Range Sigxy 1 SigZ 2/Poiss_30spots_bg_200_2_I_300_0_img2	30	1	1	0.95	1	1	1	0.11	0.53	0.52	0.12	0.19	0.52
Empty Bg Density Range Sigxy 1pt5 SigZ 2/Poiss_300spots_bg_200_2_I_300_0_img0	300	0.98	0.99	0.96	0.99	0.99	0.99	0.26	0.65	0.62	0.27	0.44	0.62
Empty Bg Density Range Sigxy 1pt5 SigZ 2/Poiss_300spots_bg_200_2_I_300_0_img1	300	0.98	0.98	0.94	0.96	0.98	0.98	0.28	0.65	0.65	0.27	0.46	0.61
Empty Bg Density Range Sigxy 1pt5 SigZ 2/Poiss_300spots_bg_200_2_I_300_0_img2	300	0.98	0.99	0.96	0.97	0.99	0.99	0.24	0.64	0.64	0.26	0.4	0.61
Empty Bg Density Range Sigxy 1pt5 SigZ 2/Poiss_30spots_bg_200_2_I_300_0_img0	30	1	1	0.94	1	1	1	0.19	0.6	0.67	0.22	0.41	0.51
Empty Bg Density Range Sigxy 1pt5 SigZ 2/Poiss_30spots_bg_200_2_I_300_0_img1	30	1	1	0.98	1	1	1	0.17	0.58	0.61	0.24	0.35	0.5
Empty Bg Density Range Sigxy 1pt5 SigZ 2/Poiss_30spots_bg_200_2_I_300_0_img2	30	1	1	0.97	0.98	1	1	0.18	0.6	0.53	0.21	0.33	0.52
Empty Bg Density Range Sigxy 2 SigZ 2/Poiss_300spots_bg_200_2_I_300_0_img0	300	0.94	0.89	0.91	0.95	0.97	0.94	0.43	0.73	0.8	0.49	0.69	0.85
Empty Bg Density Range Sigxy 2 SigZ 2/Poiss_300spots_bg_200_2_I_300_0_img1	300	0.92	0.89	0.9	0.93	0.96	0.94	0.4	0.72	0.79	0.47	0.83	0.86
Empty Bg Density Range Sigxy 2 SigZ 2/Poiss_30spots_bg_200_2_I_300_0_img0	30	1	1	0.98	1	1	1	0.28	0.7	0.71	0.45	0.57	0.58
Empty Bg Density Range Sigxy 2 SigZ 2/Poiss_30spots_bg_200_2_I_300_0_img1	30	0.93	0.98	0.94	0.98	0.98	1	0.25	0.67	0.79	0.41	0.7	0.9
Empty Bg Density Range Sigxy 2 SigZ 2/Poiss_30spots_bg_200_2_I_300_0_img2	30	1	1	0.95	0.95	1	1	0.29	0.67	0.84	0.54	0.58	0.6
Empty Bg SNR Range Sigxy 1 SigZ 2/Poiss_30spots_bg_200_1_I_300_0_img0	30	0.98	1	1	1	1	0.98	0.12	0.62	0.67	0.15	0.17	0.5
Empty Bg SNR Range Sigxy 1 SigZ 2/Poiss_30spots_bg_200_1_I_300_0_img1	30	1	1	1	1	1	1	0.12	0.49	0.7	0.13	0.17	0.49
Empty Bg SNR Range Sigxy 1 SigZ 2/Poiss_30spots_bg_200_1_I_300_0_img2	30	1	1	1	1	1	1	0.12	0.47	0.66	0.13	0.18	0.52
Empty Bg SNR Range Sigxy 1 SigZ 2/Poiss_30spots_bg_200_2_I_300_0_img0	30	1	1	1	1	1	1	0.13	0.55	0.54	0.14	0.22	0.5
Empty Bg SNR Range Sigxy 1 SigZ 2/Poiss_30spots_bg_200_2_I_300_0_img1	30	1	1	0.95	1	1	1	0.14	0.54	0.51	0.16	0.25	0.49
Empty Bg SNR Range Sigxy 1 SigZ 2/Poiss_30spots_bg_200_2_I_300_0_img2	30	1	1	0.98	1	1	1	0.13	0.56	0.53	0.14	0.23	0.49
Empty Bg SNR Range Sigxy 1 SigZ 2/Poiss_30spots_bg_200_4_I_300_0_img0	30	1	1	0.98	1	1	1	0.18	0.6	0.69	0.19	0.29	0.52
Empty Bg SNR Range Sigxy 1 SigZ 2/Poiss_30spots_bg_200_4_I_300_0_img1	30	1	1	0.97	1	1	1	0.18	0.55	0.6	0.18	0.27	0.51
Empty Bg SNR Range Sigxy 1 SigZ 2/Poiss_30spots_bg_200_4_I_300_0_img2	30	1	1	0.98	1	1	1	0.21	0.59	0.6	0.23	0.31	0.53
Empty Bg SNR Range Sigxy 1 SigZ 2/Poiss_30spots_bg_200_8_I_300_0_img0	30	0.85	0.7	0.9	0.97	1	1	0.31	1.05	0.75	0.34	0.67	0.61
Empty Bg SNR Range Sigxy 1 SigZ 2/Poiss_30spots_bg_200_8_I_300_0_img1	30	0.87	0.71	0.93	0.95	0.98	0.98	0.36	1.1	0.8	0.39	0.67	0.63
Empty Bg SNR Range Sigxy 1 SigZ 2/Poiss_30spots_bg_200_8_I_300_0_img2	30	0.81	0.59	0.88	0.92	0.97	0.97	0.35	1.06	0.64	0.38	0.62	0.67
Empty Bg SNR Range Sigxy 1pt5 SigZ 2/Poiss_30spots_bg_200_1_I_300_0_img0	30	0.98	1	0.97	0.98	0.98	0.98	0.23	0.59	0.63	0.24	0.29	0.64
Empty Bg SNR Range Sigxy 1pt5 SigZ 2/Poiss_30spots_bg_200_1_I_300_0_img1	30	1	1	0.98	1	1	1	0.18	0.54	0.63	0.2	0.3	0.51
Empty Bg SNR Range Sigxy 1pt5 SigZ 2/Poiss_30spots_bg_200_1_I_300_0_img2	30	1	1	0.92	1	1	1	0.16	0.59	0.56	0.2	0.31	0.46
Empty Bg SNR Range Sigxy 1pt5 SigZ 2/Poiss_30spots_bg_200_2_I_300_0_img0	30	1	1	0.98	1	1	1	0.18	0.6	0.46	0.22	0.36	0.52
Empty Bg SNR Range Sigxy 1pt5 SigZ 2/Poiss_30spots_bg_200_2_I_300_0_img1	30	1	1	0.97	1	1	1	0.19	0.55	0.65	0.22	0.33	0.55
Empty Bg SNR Range Sigxy 1pt5 SigZ 2/Poiss_30spots_bg_200_2_I_300_0_img2	30	1	1	0.97	1	1	1	0.19	0.62	0.59	0.25	0.31	0.52
Empty Bg SNR Range Sigxy 1pt5 SigZ 2/Poiss_30spots_bg_200_4_I_300_0_img0	30	0.97	1	0.97	1	1	1	0.32	0.64	0.71	0.33	0.54	0.58
Empty Bg SNR Range Sigxy 1pt5 SigZ 2/Poiss_30spots_bg_200_4_I_300_0_img1	30	0.98	1	0.95	1	1	1	0.29	0.64	0.75	0.32	0.49	0.56
Empty Bg SNR Range Sigxy 1pt5 SigZ 2/Poiss_30spots_bg_200_4_I_300_0_img2	30	0.91	1	0.95	1	1	1	0.32	0.66	0.91	0.34	0.54	0.64
Empty Bg SNR Range Sigxy 2 SigZ 2/Poiss_30spots_bg_200_1_I_300_0_img0	30	1	1	0.97	1	1	1	0.2	0.61	0.56	0.36	0.48	0.56
Empty Bg SNR Range Sigxy 2 SigZ 2/Poiss_30spots_bg_200_1_I_300_0_img1	30	1	1	0.95	0.97	1	1	0.21	0.65	0.7	0.36	0.44	0.5
Empty Bg SNR Range Sigxy 2 SigZ 2/Poiss_30spots_bg_200_1_I_300_0_img2	30	1	1	0.95	1	1	1	0.2	0.55	0.58	0.39	0.51	0.52
Empty Bg SNR Range Sigxy 2 SigZ 2/Poiss_30spots_bg_200_2_I_300_0_img0	30	1	1	0.95	0.95	1	1	0.25	0.61	0.58	0.48	0.55	0.54
Empty Bg SNR Range Sigxy 2 SigZ 2/Poiss_30spots_bg_200_2_I_300_0_img1	30	1	1	0.95	0.97	1	1	0.26	0.63	0.7	0.47	0.56	0.62
Empty Bg SNR Range Sigxy 2 SigZ 2/Poiss_30spots_bg_200_2_I_300_0_img2	30	1	1	0.94	0.93	1	1	0.24	0.66	0.73	0.49	0.52	0.57
Infinite SNR Density Range Sigxy 1pt35 SigZ 2/Poiss_300spots_bg_200_0_I_10000_0_img0	300	0.99	0.99	0.97	0.99	0.99	0.99	0.12	0.69	0.4	0.07	0.05	0.49
Infinite SNR Density Range Sigxy 1pt35 SigZ 2/Poiss_300spots_bg_200_0_I_10000_0_img1	300	0.98	0.99	0.96	0.99	0.99	0.99	0.15	0.7	0.4	0.1	0.06	0.49
Infinite SNR Density Range Sigxy 1pt35 SigZ 2/Poiss_300spots_bg_200_0_I_10000_0_img2	300	0.97	0.98	0.96	0.99	0.99	0.99	0.15	0.68	0.43	0.11	0.06	0.5
Infinite SNR Density Range Sigxy 1pt35 SigZ 2/Poiss_30spots_bg_200_0_I_10000_0_img0	30	1	1	0.98	1	1	1	0.02	0.57	0.97	0.02	0.04	0.5
Infinite SNR Density Range Sigxy 1pt35 SigZ 2/Poiss_30spots_bg_200_0_I_10000_0_img1	30	1	1	0.98	1	1	1	0.02	0.59	0.97	0.02	0.04	0.47
Infinite SNR Density Range Sigxy 1pt35 SigZ 2/Poiss_30spots_bg_200_0_I_10000_0_img2	30	1	1	0.95	1	1	1	0.02	0.61	0.94	0.02	0.04	0.48
MEAN		0.98	0.97	0.96	0.99	~1	0.99	0.2	0.64	0.65	0.25	0.36	0.56

## Sheet: Supplementary Table 2
	n_spots	n_spots	n_spots	n_spots	n_spots	n_spots	time	time	time	time	time	time
method	Air	BF	DB	FQ	RS	SF	Air	BF	DB	FQ	RS	SF
name
C0_CB428_22_cropped_4065	1580	1695	319	1597	1649	1648	5.516	3.358	4.55844	7.5	2.641	4.72
C0_N2_1093_cropped_3801	1098	1210	53	1043	1124	1167	3.57122	2.875	5.10333	6.4	0.74	4.15
C0_N2_1121_cropped_3785	972	999	51	979	969	989	3.30761	2.511	3.68944	6.9	0.71	3.22
C0_N2_1449_cropped_3615	311	293	332	348	283	302	1.14469	1.892	3.59461	4.2	0.505	2.2
C0_N2_1639_cropped_3974	600	571	35	569	562	599	2.01753	2.188	3.41527	4.5	0.522	2.65
C0_N2_702_cropped_1620	2160	2137	213	2049	2119	1897	7.84719	2.071	3.52251	8.8	1.244	3.83
C1_CB428_22_cropped_4065	46	29	4	77	31	34	0.35065	3.588	4.27857	3.4	0.395	4.11
C1_N2_1449_cropped_3615	96	50	13	93	55	0	0.511636	1.925	3.35322	2.8	0.264	2.08
C2_CB428_22_cropped_4065	2130	1707	106	2122	1778	1712	8.75239	3.519	4.29195	9.6	1.01	5.53
C2_N2_1121_cropped_3785	27	26	3	58	30	36	0.238659	2.455	3.40846	3.4	0.277	2.69
C2_N2_1449_cropped_3615	364	305	56	320	329	310	1.23091	1.954	3.4285	4.2	0.334	2.53
C2_N2_702_cropped_1620	273	183	4	213	182	224	0.932739	2.123	3.5006	3.3	0.302	2.51
C2_RNAi_dpy27_1369_cropped_5751	45	154	1	90	151	129	0.49739	3.41	4.12758	2	0.424	3.68

## Sheet: Supplementary Table 4
tool	img_path	best_result_file	n_spots	FN	FP	euc_dist	F1	spots_file	FN_prec	FP_prec
RS	Empty Bg Density Range Sigxy 2 SigZ 2/Poiss_300spots_bg_200_2_I_300_0_img0	Empty Bg Density Range Sigxy 2 SigZ 2/RadialSymmetry_results_Poiss_300spots_bg_200_2_I_300_0_img0.tif_aniso1sig1.75thr0.01139suppReg2inRat0maxErr2.6intensThr150.txt	300	18	0	0.688211	0.969072	RS0_0	6	0
RS	Empty Bg Density Range Sigxy 2 SigZ 2/Poiss_30spots_bg_200_2_I_300_0_img2	Empty Bg Density Range Sigxy 2 SigZ 2/RadialSymmetry_results_Poiss_30spots_bg_200_2_I_300_0_img2.tif_aniso1sig2.5thr0.007594suppReg2inRat0.1maxErr2.6intensThr150.txt	30	0	0	0.580954	1	RS1_3	0	0
RS	Empty Bg Density Range Sigxy 2 SigZ 2/Poiss_300spots_bg_200_2_I_300_0_img1	Empty Bg Density Range Sigxy 2 SigZ 2/RadialSymmetry_results_Poiss_300spots_bg_200_2_I_300_0_img1.tif_aniso1sig1.5thr0.01139suppReg3inRat0.2maxErr2.6intensThr150.txt	300	21	1	0.829037	0.962069	RS2_2	7	0.333333
RS	Empty Bg Density Range Sigxy 2 SigZ 2/Poiss_30spots_bg_200_2_I_300_0_img0	Empty Bg Density Range Sigxy 2 SigZ 2/RadialSymmetry_results_Poiss_30spots_bg_200_2_I_300_0_img0.tif_aniso1sig2thr0.007594suppReg2inRat0.2maxErr2.6intensThr200.txt	30	0	0	0.573346	1	RS3_5	0	0
RS	Empty Bg Density Range Sigxy 2 SigZ 2/Poiss_30spots_bg_200_2_I_300_0_img1	Empty Bg Density Range Sigxy 2 SigZ 2/RadialSymmetry_results_Poiss_30spots_bg_200_2_I_300_0_img1.tif_aniso1sig2.25thr0.007594suppReg2inRat0maxErr2.6intensThr0.txt	30	1	0	0.700873	0.983051	RS4_4	3.33333	0
RS	Empty Bg Density Range Sigxy 1 SigZ 2/Poiss_300spots_bg_200_2_I_300_0_img0	Empty Bg Density Range Sigxy 1 SigZ 2/RadialSymmetry_results_Poiss_300spots_bg_200_2_I_300_0_img0.tif_aniso0.5sig1.25thr0.02563suppReg2inRat0maxErr1.1intensThr150.txt	300	3	0	0.274192	0.994975	RS5_1	1	0
RS	Empty Bg Density Range Sigxy 1 SigZ 2/Poiss_30spots_bg_200_2_I_300_0_img2	Empty Bg Density Range Sigxy 1 SigZ 2/RadialSymmetry_results_Poiss_30spots_bg_200_2_I_300_0_img2.tif_aniso0.5sig2.5thr0.007594suppReg3inRat0.1maxErr1.1intensThr0.txt	30	0	0	0.185615	1	RS6_2	0	0
RS	Empty Bg Density Range Sigxy 1 SigZ 2/Poiss_300spots_bg_200_2_I_300_0_img2	Empty Bg Density Range Sigxy 1 SigZ 2/RadialSymmetry_results_Poiss_300spots_bg_200_2_I_300_0_img2.tif_aniso0.5sig1thr0.02563suppReg3inRat0.1maxErr1.6intensThr0.txt	300	1	0	0.278457	0.998331	RS7_0	0.333333	0
RS	Empty Bg Density Range Sigxy 1 SigZ 2/Poiss_300spots_bg_200_2_I_300_0_img1	Empty Bg Density Range Sigxy 1 SigZ 2/RadialSymmetry_results_Poiss_300spots_bg_200_2_I_300_0_img1.tif_aniso0.5sig1.25thr0.01709suppReg3inRat0.2maxErr1.1intensThr200.txt	300	0	0	0.272924	1	RS8_0	0	0
RS	Empty Bg Density Range Sigxy 1 SigZ 2/Poiss_30spots_bg_200_2_I_300_0_img0	Empty Bg Density Range Sigxy 1 SigZ 2/RadialSymmetry_results_Poiss_30spots_bg_200_2_I_300_0_img0.tif_aniso0.5sig2thr0.02563suppReg3inRat0.1maxErr1.1intensThr150.txt	30	0	0	0.215943	1	RS9_1	0	0
RS	Empty Bg Density Range Sigxy 1 SigZ 2/Poiss_30spots_bg_200_2_I_300_0_img1	Empty Bg Density Range Sigxy 1 SigZ 2/RadialSymmetry_results_Poiss_30spots_bg_200_2_I_300_0_img1.tif_aniso0.5sig2.25thr0.01139suppReg3inRat0.1maxErr2.1intensThr150.txt	30	0	0	0.214925	1	RS10_1	0	0
RS	Empty Bg SNR Range Sigxy 2 SigZ 2/Poiss_30spots_bg_200_2_I_300_0_img2	Empty Bg SNR Range Sigxy 2 SigZ 2/RadialSymmetry_results_Poiss_30spots_bg_200_2_I_300_0_img2.tif_aniso1sig2.5thr0.01139suppReg2inRat0.1maxErr2.6intensThr200.txt	30	0	0	0.519438	1	RS11_0	0	0
RS	Empty Bg SNR Range Sigxy 2 SigZ 2/Poiss_30spots_bg_200_1_I_300_0_img1	Empty Bg SNR Range Sigxy 2 SigZ 2/RadialSymmetry_results_Poiss_30spots_bg_200_1_I_300_0_img1.tif_aniso1sig2.25thr0.01709suppReg2inRat0maxErr2.6intensThr150.txt	30	0	0	0.438806	1	RS12_2	0	0
RS	Empty Bg SNR Range Sigxy 2 SigZ 2/Poiss_30spots_bg_200_2_I_300_0_img0	Empty Bg SNR Range Sigxy 2 SigZ 2/RadialSymmetry_results_Poiss_30spots_bg_200_2_I_300_0_img0.tif_aniso1sig2thr0.01139suppReg2inRat0maxErr2.6intensThr100.txt	30	0	0	0.545894	1	RS16_2	0	0
RS	Empty Bg SNR Range Sigxy 2 SigZ 2/Poiss_30spots_bg_200_2_I_300_0_img1	Empty Bg SNR Range Sigxy 2 SigZ 2/RadialSymmetry_results_Poiss_30spots_bg_200_2_I_300_0_img1.tif_aniso1sig2.25thr0.007594suppReg2inRat0.1maxErr2.6intensThr100.txt	30	0	0	0.55862	1	RS18_2	0	0
RS	Empty Bg SNR Range Sigxy 2 SigZ 2/Poiss_30spots_bg_200_1_I_300_0_img0	Empty Bg SNR Range Sigxy 2 SigZ 2/RadialSymmetry_results_Poiss_30spots_bg_200_1_I_300_0_img0.tif_aniso1sig2thr0.01709suppReg3inRat0maxErr2.6intensThr0.txt	30	0	0	0.482896	1	RS20_0	0	0
RS	Empty Bg SNR Range Sigxy 2 SigZ 2/Poiss_30spots_bg_200_1_I_300_0_img2	Empty Bg SNR Range Sigxy 2 SigZ 2/RadialSymmetry_results_Poiss_30spots_bg_200_1_I_300_0_img2.tif_aniso1sig2.25thr0.01139suppReg2inRat0.2maxErr2.6intensThr0.txt	30	0	0	0.513786	1	RS21_1	0	0
RS	Empty Bg Density Range Sigxy 1pt5 SigZ 2/Poiss_300spots_bg_200_2_I_300_0_img0	Empty Bg Density Range Sigxy 1pt5 SigZ 2/RadialSymmetry_results_Poiss_300spots_bg_200_2_I_300_0_img0.tif_aniso0.75sig1.5thr0.02563suppReg2inRat0.1maxErr2.6intensThr200.txt	300	6	0	0.435895	0.989899	RS23_2	2	0
RS	Empty Bg Density Range Sigxy 1pt5 SigZ 2/Poiss_30spots_bg_200_2_I_300_0_img2	Empty Bg Density Range Sigxy 1pt5 SigZ 2/RadialSymmetry_results_Poiss_30spots_bg_200_2_I_300_0_img2.tif_aniso0.75sig2.25thr0.01139suppReg2inRat0maxErr2.6intensThr150.txt	30	0	0	0.329701	1	RS24_4	0	0
RS	Empty Bg Density Range Sigxy 1pt5 SigZ 2/Poiss_300spots_bg_200_2_I_300_0_img2	Empty Bg Density Range Sigxy 1pt5 SigZ 2/RadialSymmetry_results_Poiss_300spots_bg_200_2_I_300_0_img2.tif_aniso0.75sig1.75thr0.01139suppReg2inRat0maxErr2.6intensThr150.txt	300	8	0	0.403508	0.986486	RS25_1	2.66667	0
RS	Empty Bg Density Range Sigxy 1pt5 SigZ 2/Poiss_300spots_bg_200_2_I_300_0_img1	Empty Bg Density Range Sigxy 1pt5 SigZ 2/RadialSymmetry_results_Poiss_300spots_bg_200_2_I_300_0_img1.tif_aniso0.75sig1.5thr0.01709suppReg3inRat0.1maxErr2.1intensThr0.txt	300	9	0	0.456083	0.984772	RS26_1	3	0
RS	Empty Bg Density Range Sigxy 1pt5 SigZ 2/Poiss_30spots_bg_200_2_I_300_0_img0	Empty Bg Density Range Sigxy 1pt5 SigZ 2/RadialSymmetry_results_Poiss_30spots_bg_200_2_I_300_0_img0.tif_aniso0.75sig2.5thr0.01139suppReg2inRat0.2maxErr2.1intensThr150.txt	30	0	0	0.406542	1	RS27_3	0	0
RS	Empty Bg Density Range Sigxy 1pt5 SigZ 2/Poiss_30spots_bg_200_2_I_300_0_img1	Empty Bg Density Range Sigxy 1pt5 SigZ 2/RadialSymmetry_results_Poiss_30spots_bg_200_2_I_300_0_img1.tif_aniso0.75sig2.25thr0.005063suppReg3inRat0.2maxErr2.1intensThr150.txt	30	0	0	0.351878	1	RS28_0	0	0
RS	Empty Bg SNR Range Sigxy 1 SigZ 2/Poiss_30spots_bg_200_2_I_300_0_img2	Empty Bg SNR Range Sigxy 1 SigZ 2/RadialSymmetry_results_Poiss_30spots_bg_200_2_I_300_0_img2.tif_aniso0.5sig2thr0.01709suppReg4inRat0.1maxErr0.6intensThr0.txt	30	0	0	0.231642	1	RS29_5	0	0
RS	Empty Bg SNR Range Sigxy 1 SigZ 2/Poiss_30spots_bg_200_1_I_300_0_img1	Empty Bg SNR Range Sigxy 1 SigZ 2/RadialSymmetry_results_Poiss_30spots_bg_200_1_I_300_0_img1.tif_aniso0.5sig2.5thr0.003375suppReg3inRat0.1maxErr1.6intensThr200.txt	30	0	0	0.173781	1	RS30_0	0	0
RS	Empty Bg SNR Range Sigxy 1 SigZ 2/Poiss_30spots_bg_200_8_I_300_0_img1	Empty Bg SNR Range Sigxy 1 SigZ 2/RadialSymmetry_results_Poiss_30spots_bg_200_8_I_300_0_img1.tif_aniso0.5sig2.5thr0.007594suppReg3inRat0.1maxErr1.1intensThr200.txt	30	1	0	0.67479	0.983051	RS32_0	3.33333	0
RS	Empty Bg SNR Range Sigxy 1 SigZ 2/Poiss_30spots_bg_200_4_I_300_0_img0	Empty Bg SNR Range Sigxy 1 SigZ 2/RadialSymmetry_results_Poiss_30spots_bg_200_4_I_300_0_img0.tif_aniso0.5sig2.5thr0.007594suppReg2inRat0.1maxErr1.1intensThr100.txt	30	0	0	0.294905	1	RS33_1	0	0
RS	Empty Bg SNR Range Sigxy 1 SigZ 2/Poiss_30spots_bg_200_4_I_300_0_img1	Empty Bg SNR Range Sigxy 1 SigZ 2/RadialSymmetry_results_Poiss_30spots_bg_200_4_I_300_0_img1.tif_aniso0.5sig1.25thr0.02563suppReg2inRat0.2maxErr1.6intensThr100.txt	30	0	0	0.269068	1	RS34_0	0	0
RS	Empty Bg SNR Range Sigxy 1 SigZ 2/Poiss_30spots_bg_200_2_I_300_0_img0	Empty Bg SNR Range Sigxy 1 SigZ 2/RadialSymmetry_results_Poiss_30spots_bg_200_2_I_300_0_img0.tif_aniso0.5sig1.25thr0.01709suppReg2inRat0.2maxErr0.6intensThr0.txt	30	0	0	0.222295	1	RS35_0	0	0
RS	Empty Bg SNR Range Sigxy 1 SigZ 2/Poiss_30spots_bg_200_8_I_300_0_img2	Empty Bg SNR Range Sigxy 1 SigZ 2/RadialSymmetry_results_Poiss_30spots_bg_200_8_I_300_0_img2.tif_aniso0.5sig2.25thr0.01139suppReg2inRat0maxErr1.6intensThr0.txt	30	2	0	0.623574	0.965517	RS36_0	6.66667	0
RS	Empty Bg SNR Range Sigxy 1 SigZ 2/Poiss_30spots_bg_200_2_I_300_0_img1	Empty Bg SNR Range Sigxy 1 SigZ 2/RadialSymmetry_results_Poiss_30spots_bg_200_2_I_300_0_img1.tif_aniso0.5sig2.5thr0.005063suppReg3inRat0.1maxErr2.6intensThr200.txt	30	0	0	0.252143	1	RS38_3	0	0
RS	Empty Bg SNR Range Sigxy 1 SigZ 2/Poiss_30spots_bg_200_4_I_300_0_img2	Empty Bg SNR Range Sigxy 1 SigZ 2/RadialSymmetry_results_Poiss_30spots_bg_200_4_I_300_0_img2.tif_aniso0.5sig1thr0.02563suppReg2inRat0maxErr0.6intensThr100.txt	30	0	0	0.30504	1	RS39_0	0	0
RS	Empty Bg SNR Range Sigxy 1 SigZ 2/Poiss_30spots_bg_200_1_I_300_0_img0	Empty Bg SNR Range Sigxy 1 SigZ 2/RadialSymmetry_results_Poiss_30spots_bg_200_1_I_300_0_img0.tif_aniso0.5sig1thr0.03844suppReg3inRat0.2maxErr1.6intensThr100.txt	30	0	0	0.17012	1	RS40_1	0	0
RS	Empty Bg SNR Range Sigxy 1 SigZ 2/Poiss_30spots_bg_200_1_I_300_0_img2	Empty Bg SNR Range Sigxy 1 SigZ 2/RadialSymmetry_results_Poiss_30spots_bg_200_1_I_300_0_img2.tif_aniso0.5sig1thr0.007594suppReg3inRat0.2maxErr1.6intensThr200.txt	30	0	0	0.177756	1	RS41_0	0	0
RS	Empty Bg SNR Range Sigxy 1 SigZ 2/Poiss_30spots_bg_200_8_I_300_0_img0	Empty Bg SNR Range Sigxy 1 SigZ 2/RadialSymmetry_results_Poiss_30spots_bg_200_8_I_300_0_img0.tif_aniso0.5sig2.5thr0.007594suppReg2inRat0maxErr0.6intensThr200.txt	30	0	0	0.668627	1	RS43_0	0	0
RS	Infinite SNR Density Range Sigxy 1pt35 SigZ 2/Poiss_300spots_bg_200_0_I_10000_0_img1	Infinite SNR Density Range Sigxy 1pt35 SigZ 2/RadialSymmetry_results_Poiss_300spots_bg_200_0_I_10000_0_img1.tif_aniso0.675sig1.25thr0.01139suppReg3inRat0.1maxErr0.1intensThr150.txt	300	6	0	0.0633759	0.989899	RS44_0	2	0
RS	Infinite SNR Density Range Sigxy 1pt35 SigZ 2/Poiss_30spots_bg_200_0_I_10000_0_img0	Infinite SNR Density Range Sigxy 1pt35 SigZ 2/RadialSymmetry_results_Poiss_30spots_bg_200_0_I_10000_0_img0.tif_aniso0.675sig1.25thr0.01709suppReg3inRat0.2maxErr0.6intensThr150.txt	30	0	0	0.0369738	1	RS45_0	0	0
RS	Infinite SNR Density Range Sigxy 1pt35 SigZ 2/Poiss_300spots_bg_200_0_I_10000_0_img0	Infinite SNR Density Range Sigxy 1pt35 SigZ 2/RadialSymmetry_results_Poiss_300spots_bg_200_0_I_10000_0_img0.tif_aniso0.675sig1thr0.01139suppReg3inRat0.2maxErr0.1intensThr200.txt	300	3	0	0.0530425	0.994975	RS46_0	1	0
RS	Infinite SNR Density Range Sigxy 1pt35 SigZ 2/Poiss_30spots_bg_200_0_I_10000_0_img2	Infinite SNR Density Range Sigxy 1pt35 SigZ 2/RadialSymmetry_results_Poiss_30spots_bg_200_0_I_10000_0_img2.tif_aniso0.675sig2thr0.007594suppReg3inRat0.1maxErr0.6intensThr0.txt	30	0	0	0.0362557	1	RS47_0	0	0
RS	Infinite SNR Density Range Sigxy 1pt35 SigZ 2/Poiss_30spots_bg_200_0_I_10000_0_img1	Infinite SNR Density Range Sigxy 1pt35 SigZ 2/RadialSymmetry_results_Poiss_30spots_bg_200_0_I_10000_0_img1.tif_aniso0.675sig2thr0.02563suppReg3inRat0maxErr0.6intensThr0.txt	30	0	0	0.0365408	1	RS48_0	0	0
RS	Infinite SNR Density Range Sigxy 1pt35 SigZ 2/Poiss_300spots_bg_200_0_I_10000_0_img2	Infinite SNR Density Range Sigxy 1pt35 SigZ 2/RadialSymmetry_results_Poiss_300spots_bg_200_0_I_10000_0_img2.tif_aniso0.675sig1thr0.02563suppReg3inRat0.1maxErr0.1intensThr150.txt	300	5	0	0.059455	0.991597	RS49_0	1.66667	0
RS	Empty Bg SNR Range Sigxy 1pt5 SigZ 2/Poiss_30spots_bg_200_2_I_300_0_img2	Empty Bg SNR Range Sigxy 1pt5 SigZ 2/RadialSymmetry_results_Poiss_30spots_bg_200_2_I_300_0_img2.tif_aniso0.75sig2.5thr0.005063suppReg3inRat0.2maxErr2.6intensThr150.txt	30	0	0	0.310682	1	RS50_1	0	0
RS	Empty Bg SNR Range Sigxy 1pt5 SigZ 2/Poiss_30spots_bg_200_1_I_300_0_img1	Empty Bg SNR Range Sigxy 1pt5 SigZ 2/RadialSymmetry_results_Poiss_30spots_bg_200_1_I_300_0_img1.tif_aniso0.75sig1.5thr0.01139suppReg3inRat0maxErr2.6intensThr200.txt	30	0	0	0.299531	1	RS51_1	0	0
RS	Empty Bg SNR Range Sigxy 1pt5 SigZ 2/Poiss_30spots_bg_200_4_I_300_0_img0	Empty Bg SNR Range Sigxy 1pt5 SigZ 2/RadialSymmetry_results_Poiss_30spots_bg_200_4_I_300_0_img0.tif_aniso0.75sig2.25thr0.007594suppReg2inRat0.1maxErr2.6intensThr0.txt	30	0	0	0.535985	1	RS54_0	0	0
RS	Empty Bg SNR Range Sigxy 1pt5 SigZ 2/Poiss_30spots_bg_200_4_I_300_0_img1	Empty Bg SNR Range Sigxy 1pt5 SigZ 2/RadialSymmetry_results_Poiss_30spots_bg_200_4_I_300_0_img1.tif_aniso0.75sig2.5thr0.007594suppReg2inRat0.1maxErr2.1intensThr200.txt	30	0	0	0.493381	1	RS55_1	0	0
RS	Empty Bg SNR Range Sigxy 1pt5 SigZ 2/Poiss_30spots_bg_200_2_I_300_0_img0	Empty Bg SNR Range Sigxy 1pt5 SigZ 2/RadialSymmetry_results_Poiss_30spots_bg_200_2_I_300_0_img0.tif_aniso0.75sig2.5thr0.01139suppReg2inRat0.2maxErr2.6intensThr0.txt	30	0	0	0.357113	1	RS56_4	0	0
RS	Empty Bg SNR Range Sigxy 1pt5 SigZ 2/Poiss_30spots_bg_200_2_I_300_0_img1	Empty Bg SNR Range Sigxy 1pt5 SigZ 2/RadialSymmetry_results_Poiss_30spots_bg_200_2_I_300_0_img1.tif_aniso0.75sig1.5thr0.01139suppReg3inRat0.2maxErr2.6intensThr100.txt	30	0	0	0.334358	1	RS59_5	0	0
RS	Empty Bg SNR Range Sigxy 1pt5 SigZ 2/Poiss_30spots_bg_200_4_I_300_0_img2	Empty Bg SNR Range Sigxy 1pt5 SigZ 2/RadialSymmetry_results_Poiss_30spots_bg_200_4_I_300_0_img2.tif_aniso0.75sig1.75thr0.01709suppReg2inRat0maxErr2.6intensThr0.txt	30	0	0	0.542521	1	RS60_1	0	0
RS	Empty Bg SNR Range Sigxy 1pt5 SigZ 2/Poiss_30spots_bg_200_1_I_300_0_img0	Empty Bg SNR Range Sigxy 1pt5 SigZ 2/RadialSymmetry_results_Poiss_30spots_bg_200_1_I_300_0_img0.tif_aniso0.75sig1.25thr0.02563suppReg4inRat0maxErr2.6intensThr150.txt	30	1	0	0.290052	0.983051	RS61_2	3.33333	0
RS	Empty Bg SNR Range Sigxy 1pt5 SigZ 2/Poiss_30spots_bg_200_1_I_300_0_img2	Empty Bg SNR Range Sigxy 1pt5 SigZ 2/RadialSymmetry_results_Poiss_30spots_bg_200_1_I_300_0_img2.tif_aniso0.75sig2.25thr0.01139suppReg2inRat0maxErr2.6intensThr100.txt	30	0	0	0.310533	1	RS62_2	0	0
BF	Empty Bg Density Range Sigxy 2 SigZ 2/Poiss_300spots_bg_200_2_I_300_0_img0	Empty Bg Density Range Sigxy 2 SigZ 2/FishQuant_results_Poiss_300spots_bg_200_2_I_300_0_img0.tif_sigz2.0sigyx2.5thr0.030_noSubLocalization.csv	300	47	13	0.730036	0.893993	BF0_0	15.6667	4.33333
BF	Empty Bg Density Range Sigxy 2 SigZ 2/Poiss_30spots_bg_200_2_I_300_0_img2	Empty Bg Density Range Sigxy 2 SigZ 2/FishQuant_results_Poiss_30spots_bg_200_2_I_300_0_img2.tif_sigz2.5sigyx2.25thr0.141_noSubLocalization.csv	30	0	0	0.667773	1	BF1_3	0	0
BF	Empty Bg Density Range Sigxy 2 SigZ 2/Poiss_300spots_bg_200_2_I_300_0_img1	Empty Bg Density Range Sigxy 2 SigZ 2/FishQuant_results_Poiss_300spots_bg_200_2_I_300_0_img1.tif_sigz2.5sigyx2.25thr0.040_noSubLocalization.csv	300	51	9	0.717432	0.892473	BF2_0	17	3
BF	Empty Bg Density Range Sigxy 2 SigZ 2/Poiss_30spots_bg_200_2_I_300_0_img0	Empty Bg Density Range Sigxy 2 SigZ 2/FishQuant_results_Poiss_30spots_bg_200_2_I_300_0_img0.tif_sigz2.0sigyx2.5thr0.061_noSubLocalization.csv	30	0	0	0.69522	1	BF3_2	0	0
BF	Empty Bg Density Range Sigxy 2 SigZ 2/Poiss_30spots_bg_200_2_I_300_0_img1	Empty Bg Density Range Sigxy 2 SigZ 2/FishQuant_results_Poiss_30spots_bg_200_2_I_300_0_img1.tif_sigz1.5sigyx2.5thr0.010_noSubLocalization.csv	30	1	0	0.666895	0.983051	BF4_0	3.33333	0
BF	Empty Bg Density Range Sigxy 1 SigZ 2/Poiss_300spots_bg_200_2_I_300_0_img0	Empty Bg Density Range Sigxy 1 SigZ 2/FishQuant_results_Poiss_300spots_bg_200_2_I_300_0_img0.tif_sigz2.25sigyx0.75thr5.111_noSubLocalization.csv	300	4	0	0.667058	0.993289	BF5_2	1.33333	0
BF	Empty Bg Density Range Sigxy 1 SigZ 2/Poiss_30spots_bg_200_2_I_300_0_img2	Empty Bg Density Range Sigxy 1 SigZ 2/FishQuant_results_Poiss_30spots_bg_200_2_I_300_0_img2.tif_sigz1.75sigyx1.25thr1.273_noSubLocalization.csv	30	0	0	0.530357	1	BF6_2	0	0
BF	Empty Bg Density Range Sigxy 1 SigZ 2/Poiss_300spots_bg_200_2_I_300_0_img2	Empty Bg Density Range Sigxy 1 SigZ 2/FishQuant_results_Poiss_300spots_bg_200_2_I_300_0_img2.tif_sigz1.75sigyx0.75thr6.313_noSubLocalization.csv	300	2	0	0.657796	0.996656	BF7_1	0.666667	0
BF	Empty Bg Density Range Sigxy 1 SigZ 2/Poiss_300spots_bg_200_2_I_300_0_img1	Empty Bg Density Range Sigxy 1 SigZ 2/FishQuant_results_Poiss_300spots_bg_200_2_I_300_0_img1.tif_sigz1.5sigyx1.5thr1.212_noSubLocalization.csv	300	1	0	0.561558	0.998331	BF8_1	0.333333	0
BF	Empty Bg Density Range Sigxy 1 SigZ 2/Poiss_30spots_bg_200_2_I_300_0_img0	Empty Bg Density Range Sigxy 1 SigZ 2/FishQuant_results_Poiss_30spots_bg_200_2_I_300_0_img0.tif_sigz2.25sigyx1.25thr1.212_noSubLocalization.csv	30	0	0	0.557143	1	BF9_0	0	0
BF	Empty Bg Density Range Sigxy 1 SigZ 2/Poiss_30spots_bg_200_2_I_300_0_img1	Empty Bg Density Range Sigxy 1 SigZ 2/FishQuant_results_Poiss_30spots_bg_200_2_I_300_0_img1.tif_sigz1.5sigyx1.5thr1.162_noSubLocalization.csv	30	0	0	0.558519	1	BF10_5	0	0
BF	Empty Bg SNR Range Sigxy 2 SigZ 2/Poiss_30spots_bg_200_2_I_300_0_img2	Empty Bg SNR Range Sigxy 2 SigZ 2/FishQuant_results_Poiss_30spots_bg_200_2_I_300_0_img2.tif_sigz1.75sigyx2.5thr0.141_noSubLocalization.csv	30	0	0	0.655869	1	BF11_0	0	0
BF	Empty Bg SNR Range Sigxy 2 SigZ 2/Poiss_30spots_bg_200_1_I_300_0_img1	Empty Bg SNR Range Sigxy 2 SigZ 2/FishQuant_results_Poiss_30spots_bg_200_1_I_300_0_img1.tif_sigz2.0sigyx2.5thr0.061_noSubLocalization.csv	30	0	0	0.649013	1	BF12_1	0	0
BF	Empty Bg SNR Range Sigxy 2 SigZ 2/Poiss_30spots_bg_200_2_I_300_0_img0	Empty Bg SNR Range Sigxy 2 SigZ 2/FishQuant_results_Poiss_30spots_bg_200_2_I_300_0_img0.tif_sigz2.0sigyx2.5thr0.051_noSubLocalization.csv	30	0	0	0.612321	1	BF16_3	0	0
BF	Empty Bg SNR Range Sigxy 2 SigZ 2/Poiss_30spots_bg_200_2_I_300_0_img1	Empty Bg SNR Range Sigxy 2 SigZ 2/FishQuant_results_Poiss_30spots_bg_200_2_I_300_0_img1.tif_sigz2.5sigyx2.25thr0.010_noSubLocalization.csv	30	0	0	0.63311	1	BF18_3	0	0
BF	Empty Bg SNR Range Sigxy 2 SigZ 2/Poiss_30spots_bg_200_1_I_300_0_img0	Empty Bg SNR Range Sigxy 2 SigZ 2/FishQuant_results_Poiss_30spots_bg_200_1_I_300_0_img0.tif_sigz2.5sigyx2.25thr0.051_noSubLocalization.csv	30	0	0	0.607023	1	BF20_1	0	0
BF	Empty Bg SNR Range Sigxy 2 SigZ 2/Poiss_30spots_bg_200_1_I_300_0_img2	Empty Bg SNR Range Sigxy 2 SigZ 2/FishQuant_results_Poiss_30spots_bg_200_1_I_300_0_img2.tif_sigz2.25sigyx2.25thr0.707_noSubLocalization.csv	30	0	0	0.550001	1	BF21_1	0	0
BF	Empty Bg Density Range Sigxy 1pt5 SigZ 2/Poiss_300spots_bg_200_2_I_300_0_img0	Empty Bg Density Range Sigxy 1pt5 SigZ 2/FishQuant_results_Poiss_300spots_bg_200_2_I_300_0_img0.tif_sigz2.25sigyx1.25thr1.162_noSubLocalization.csv	300	7	1	0.654003	0.986532	BF23_1	2.33333	0.333333
BF	Empty Bg Density Range Sigxy 1pt5 SigZ 2/Poiss_30spots_bg_200_2_I_300_0_img2	Empty Bg Density Range Sigxy 1pt5 SigZ 2/FishQuant_results_Poiss_30spots_bg_200_2_I_300_0_img2.tif_sigz2.25sigyx1.75thr1.071_noSubLocalization.csv	30	0	0	0.603204	1	BF24_5	0	0
BF	Empty Bg Density Range Sigxy 1pt5 SigZ 2/Poiss_300spots_bg_200_2_I_300_0_img2	Empty Bg Density Range Sigxy 1pt5 SigZ 2/FishQuant_results_Poiss_300spots_bg_200_2_I_300_0_img2.tif_sigz2.0sigyx1.25thr1.162_noSubLocalization.csv	300	8	0	0.636093	0.986486	BF25_0	2.66667	0
BF	Empty Bg Density Range Sigxy 1pt5 SigZ 2/Poiss_300spots_bg_200_2_I_300_0_img1	Empty Bg Density Range Sigxy 1pt5 SigZ 2/FishQuant_results_Poiss_300spots_bg_200_2_I_300_0_img1.tif_sigz1.5sigyx1.5thr1.162_noSubLocalization.csv	300	8	1	0.651448	0.984823	BF26_2	2.66667	0.333333
BF	Empty Bg Density Range Sigxy 1pt5 SigZ 2/Poiss_30spots_bg_200_2_I_300_0_img0	Empty Bg Density Range Sigxy 1pt5 SigZ 2/FishQuant_results_Poiss_30spots_bg_200_2_I_300_0_img0.tif_sigz1.75sigyx1.75thr1.071_noSubLocalization.csv	30	0	0	0.598533	1	BF27_4	0	0
BF	Empty Bg Density Range Sigxy 1pt5 SigZ 2/Poiss_30spots_bg_200_2_I_300_0_img1	Empty Bg Density Range Sigxy 1pt5 SigZ 2/FishQuant_results_Poiss_30spots_bg_200_2_I_300_0_img1.tif_sigz2.25sigyx1.25thr1.091_noSubLocalization.csv	30	0	0	0.579646	1	BF28_2	0	0
BF	Empty Bg SNR Range Sigxy 1 SigZ 2/Poiss_30spots_bg_200_2_I_300_0_img2	Empty Bg SNR Range Sigxy 1 SigZ 2/FishQuant_results_Poiss_30spots_bg_200_2_I_300_0_img2.tif_sigz2.25sigyx1.25thr1.212_noSubLocalization.csv	30	0	0	0.563544	1	BF29_4	0	0
BF	Empty Bg SNR Range Sigxy 1 SigZ 2/Poiss_30spots_bg_200_1_I_300_0_img1	Empty Bg SNR Range Sigxy 1 SigZ 2/FishQuant_results_Poiss_30spots_bg_200_1_I_300_0_img1.tif_sigz2.0sigyx1.5thr2.909_alpha0.5_beta1.2_gamma6.1_noSubLocalization.csv	30	0	0	0.493992	1	BF30_0	0	0
BF	Empty Bg SNR Range Sigxy 1 SigZ 2/Poiss_30spots_bg_200_8_I_300_0_img1	Empty Bg SNR Range Sigxy 1 SigZ 2/FishQuant_results_Poiss_30spots_bg_200_8_I_300_0_img1.tif_sigz2.25sigyx0.75thr18.182_alpha0.6_beta0.8_gamma6.1_noSubLocalization.csv	30	10	6	1.09952	0.714286	BF32_0	33.3333	20
BF	Empty Bg SNR Range Sigxy 1 SigZ 2/Poiss_30spots_bg_200_4_I_300_0_img0	Empty Bg SNR Range Sigxy 1 SigZ 2/FishQuant_results_Poiss_30spots_bg_200_4_I_300_0_img0.tif_sigz2.0sigyx1.5thr1.131_noSubLocalization.csv	30	0	0	0.602932	1	BF33_1	0	0
BF	Empty Bg SNR Range Sigxy 1 SigZ 2/Poiss_30spots_bg_200_4_I_300_0_img1	Empty Bg SNR Range Sigxy 1 SigZ 2/FishQuant_results_Poiss_30spots_bg_200_4_I_300_0_img1.tif_sigz2.0sigyx1.5thr1.131_noSubLocalization.csv	30	0	0	0.554914	1	BF34_0	0	0
BF	Empty Bg SNR Range Sigxy 1 SigZ 2/Poiss_30spots_bg_200_2_I_300_0_img0	Empty Bg SNR Range Sigxy 1 SigZ 2/FishQuant_results_Poiss_30spots_bg_200_2_I_300_0_img0.tif_sigz1.75sigyx1.5thr1.162_noSubLocalization.csv	30	0	0	0.546842	1	BF35_5	0	0
BF	Empty Bg SNR Range Sigxy 1 SigZ 2/Poiss_30spots_bg_200_8_I_300_0_img2	Empty Bg SNR Range Sigxy 1 SigZ 2/FishQuant_results_Poiss_30spots_bg_200_8_I_300_0_img2.tif_sigz2.25sigyx0.75thr17.576_alpha0.6_beta1.0_gamma5_noSubLocalization.csv	30	15	6	1.06461	0.588235	BF36_0	50	20
BF	Empty Bg SNR Range Sigxy 1 SigZ 2/Poiss_30spots_bg_200_2_I_300_0_img1	Empty Bg SNR Range Sigxy 1 SigZ 2/FishQuant_results_Poiss_30spots_bg_200_2_I_300_0_img1.tif_sigz2.25sigyx1.5thr1.131_noSubLocalization.csv	30	0	0	0.53528	1	BF38_4	0	0
BF	Empty Bg SNR Range Sigxy 1 SigZ 2/Poiss_30spots_bg_200_4_I_300_0_img2	Empty Bg SNR Range Sigxy 1 SigZ 2/FishQuant_results_Poiss_30spots_bg_200_4_I_300_0_img2.tif_sigz2.25sigyx1.5thr1.131_noSubLocalization.csv	30	0	0	0.590948	1	BF39_1	0	0
BF	Empty Bg SNR Range Sigxy 1 SigZ 2/Poiss_30spots_bg_200_1_I_300_0_img0	Empty Bg SNR Range Sigxy 1 SigZ 2/FishQuant_results_Poiss_30spots_bg_200_1_I_300_0_img0.tif_sigz2.0sigyx1.0thr1.313_noSubLocalization.csv	30	0	0	0.620965	1	BF40_2	0	0
BF	Empty Bg SNR Range Sigxy 1 SigZ 2/Poiss_30spots_bg_200_1_I_300_0_img2	Empty Bg SNR Range Sigxy 1 SigZ 2/FishQuant_results_Poiss_30spots_bg_200_1_I_300_0_img2.tif_sigz2.0sigyx1.5thr0.040_noSubLocalization.csv	30	0	0	0.474863	1	BF41_0	0	0
BF	Empty Bg SNR Range Sigxy 1 SigZ 2/Poiss_30spots_bg_200_8_I_300_0_img0	Empty Bg SNR Range Sigxy 1 SigZ 2/FishQuant_results_Poiss_30spots_bg_200_8_I_300_0_img0.tif_sigz2.0sigyx0.75thr19.333_alpha0.7_beta0.8_gamma6.1_noSubLocalization.csv	30	10	7	1.04969	0.701754	BF43_0	33.3333	23.3333
BF	Infinite SNR Density Range Sigxy 1pt35 SigZ 2/Poiss_300spots_bg_200_0_I_10000_0_img1	Infinite SNR Density Range Sigxy 1pt35 SigZ 2/FishQuant_results_Poiss_300spots_bg_200_0_I_10000_0_img1.tif_sigz2.0sigyx1.1thr155.000_alpha0.7_beta0.8_gamma4.5_noSubLocalization.csv	300	7	0	0.696808	0.988196	BF44_0	2.33333	0
BF	Infinite SNR Density Range Sigxy 1pt35 SigZ 2/Poiss_30spots_bg_200_0_I_10000_0_img0	Infinite SNR Density Range Sigxy 1pt35 SigZ 2/FishQuant_results_Poiss_30spots_bg_200_0_I_10000_0_img0.tif_sigz2.25sigyx1.85thr49.636_alpha0.5_beta1.2_gamma6.1_noSubLocalization.csv	30	0	0	0.571869	1	BF45_0	0	0
BF	Infinite SNR Density Range Sigxy 1pt35 SigZ 2/Poiss_300spots_bg_200_0_I_10000_0_img0	Infinite SNR Density Range Sigxy 1pt35 SigZ 2/FishQuant_results_Poiss_300spots_bg_200_0_I_10000_0_img0.tif_sigz1.75sigyx1.35thr117.000_alpha0.7_beta0.8_gamma5_noSubLocalization.csv	300	4	0	0.689481	0.993289	BF46_0	1.33333	0
BF	Infinite SNR Density Range Sigxy 1pt35 SigZ 2/Poiss_30spots_bg_200_0_I_10000_0_img2	Infinite SNR Density Range Sigxy 1pt35 SigZ 2/FishQuant_results_Poiss_30spots_bg_200_0_I_10000_0_img2.tif_sigz1.75sigyx1.85thr59.747_alpha0.7_beta1.2_gamma4.5_noSubLocalization.csv	30	0	0	0.613082	1	BF47_0	0	0
BF	Infinite SNR Density Range Sigxy 1pt35 SigZ 2/Poiss_30spots_bg_200_0_I_10000_0_img1	Infinite SNR Density Range Sigxy 1pt35 SigZ 2/FishQuant_results_Poiss_30spots_bg_200_0_I_10000_0_img1.tif_sigz2.25sigyx1.85thr45.818_alpha0.7_beta1.2_gamma5.5_noSubLocalization.csv	30	0	0	0.591364	1	BF48_0	0	0
BF	Infinite SNR Density Range Sigxy 1pt35 SigZ 2/Poiss_300spots_bg_200_0_I_10000_0_img2	Infinite SNR Density Range Sigxy 1pt35 SigZ 2/FishQuant_results_Poiss_300spots_bg_200_0_I_10000_0_img2.tif_sigz2.5sigyx1.1thr129.000_alpha0.6_beta0.8_gamma4_noSubLocalization.csv	300	9	0	0.679819	0.984772	BF49_0	3	0
BF	Empty Bg SNR Range Sigxy 1pt5 SigZ 2/Poiss_30spots_bg_200_2_I_300_0_img2	Empty Bg SNR Range Sigxy 1pt5 SigZ 2/FishQuant_results_Poiss_30spots_bg_200_2_I_300_0_img2.tif_sigz1.75sigyx1.25thr1.131_noSubLocalization.csv	30	0	0	0.617466	1	BF50_1	0	0
BF	Empty Bg SNR Range Sigxy 1pt5 SigZ 2/Poiss_30spots_bg_200_1_I_300_0_img1	Empty Bg SNR Range Sigxy 1pt5 SigZ 2/FishQuant_results_Poiss_30spots_bg_200_1_I_300_0_img1.tif_sigz1.75sigyx1.25thr1.131_noSubLocalization.csv	30	0	0	0.544118	1	BF51_2	0	0
BF	Empty Bg SNR Range Sigxy 1pt5 SigZ 2/Poiss_30spots_bg_200_4_I_300_0_img0	Empty Bg SNR Range Sigxy 1pt5 SigZ 2/FishQuant_results_Poiss_30spots_bg_200_4_I_300_0_img0.tif_sigz1.75sigyx1.75thr1.071_noSubLocalization.csv	30	0	0	0.641991	1	BF54_0	0	0
BF	Empty Bg SNR Range Sigxy 1pt5 SigZ 2/Poiss_30spots_bg_200_4_I_300_0_img1	Empty Bg SNR Range Sigxy 1pt5 SigZ 2/FishQuant_results_Poiss_30spots_bg_200_4_I_300_0_img1.tif_sigz2.0sigyx1.5thr1.091_noSubLocalization.csv	30	0	0	0.638296	1	BF55_1	0	0
BF	Empty Bg SNR Range Sigxy 1pt5 SigZ 2/Poiss_30spots_bg_200_2_I_300_0_img0	Empty Bg SNR Range Sigxy 1pt5 SigZ 2/FishQuant_results_Poiss_30spots_bg_200_2_I_300_0_img0.tif_sigz1.5sigyx1.75thr1.071_noSubLocalization.csv	30	0	0	0.595307	1	BF56_1	0	0
BF	Empty Bg SNR Range Sigxy 1pt5 SigZ 2/Poiss_30spots_bg_200_2_I_300_0_img1	Empty Bg SNR Range Sigxy 1pt5 SigZ 2/FishQuant_results_Poiss_30spots_bg_200_2_I_300_0_img1.tif_sigz1.5sigyx1.5thr1.091_noSubLocalization.csv	30	0	0	0.547311	1	BF59_1	0	0
BF	Empty Bg SNR Range Sigxy 1pt5 SigZ 2/Poiss_30spots_bg_200_4_I_300_0_img2	Empty Bg SNR Range Sigxy 1pt5 SigZ 2/FishQuant_results_Poiss_30spots_bg_200_4_I_300_0_img2.tif_sigz1.75sigyx1.75thr1.071_noSubLocalization.csv	30	0	0	0.662119	1	BF60_0	0	0
BF	Empty Bg SNR Range Sigxy 1pt5 SigZ 2/Poiss_30spots_bg_200_1_I_300_0_img0	Empty Bg SNR Range Sigxy 1pt5 SigZ 2/FishQuant_results_Poiss_30spots_bg_200_1_I_300_0_img0.tif_sigz2.5sigyx1.0thr1.131_noSubLocalization.csv	30	0	0	0.588175	1	BF61_0	0	0
BF	Empty Bg SNR Range Sigxy 1pt5 SigZ 2/Poiss_30spots_bg_200_1_I_300_0_img2	Empty Bg SNR Range Sigxy 1pt5 SigZ 2/FishQuant_results_Poiss_30spots_bg_200_1_I_300_0_img2.tif_sigz1.75sigyx1.0thr1.162_noSubLocalization.csv	30	0	0	0.588488	1	BF62_2	0	0
AL	Empty Bg Density Range Sigxy 2 SigZ 2/Poiss_300spots_bg_200_2_I_300_0_img0	Empty Bg Density Range Sigxy 2 SigZ 2/4_2/Poiss_300spots_bg_200_2_I_300_0_img0.loc4	300	30	6	0.429675	0.9375	AL0_15	10	2
AL	Empty Bg Density Range Sigxy 2 SigZ 2/Poiss_30spots_bg_200_2_I_300_0_img2	Empty Bg Density Range Sigxy 2 SigZ 2/5_3/Poiss_30spots_bg_200_2_I_300_0_img2.loc4	30	0	0	0.292316	1	AL1_22	0	0
AL	Empty Bg Density Range Sigxy 2 SigZ 2/Poiss_300spots_bg_200_2_I_300_0_img1	Empty Bg Density Range Sigxy 2 SigZ 2/4_2/Poiss_300spots_bg_200_2_I_300_0_img1.loc4	300	39	5	0.398285	0.922261	AL2_15	13	1.66667
AL	Empty Bg Density Range Sigxy 2 SigZ 2/Poiss_30spots_bg_200_2_I_300_0_img0	Empty Bg Density Range Sigxy 2 SigZ 2/5_2/Poiss_30spots_bg_200_2_I_300_0_img0.loc4	30	0	0	0.282589	1	AL3_9	0	0
AL	Empty Bg Density Range Sigxy 2 SigZ 2/Poiss_30spots_bg_200_2_I_300_0_img1	Empty Bg Density Range Sigxy 2 SigZ 2/6_2/Poiss_30spots_bg_200_2_I_300_0_img1.loc4	30	3	1	0.245161	0.931034	AL4_4	10	3.33333
AL	Empty Bg Density Range Sigxy 1 SigZ 2/Poiss_300spots_bg_200_2_I_300_0_img0	Empty Bg Density Range Sigxy 1 SigZ 2/8_1/Poiss_300spots_bg_200_2_I_300_0_img0.loc4	300	7	1	0.178188	0.986532	AL5_5	2.33333	0.333333
AL	Empty Bg Density Range Sigxy 1 SigZ 2/Poiss_30spots_bg_200_2_I_300_0_img2	Empty Bg Density Range Sigxy 1 SigZ 2/10_1/Poiss_30spots_bg_200_2_I_300_0_img2.loc4	30	0	0	0.114996	1	AL6_2	0	0
AL	Empty Bg Density Range Sigxy 1 SigZ 2/Poiss_300spots_bg_200_2_I_300_0_img2	Empty Bg Density Range Sigxy 1 SigZ 2/6_1/Poiss_300spots_bg_200_2_I_300_0_img2.loc4	300	7	1	0.160679	0.986532	AL7_26	2.33333	0.333333
AL	Empty Bg Density Range Sigxy 1 SigZ 2/Poiss_300spots_bg_200_2_I_300_0_img1	Empty Bg Density Range Sigxy 1 SigZ 2/8_2/Poiss_300spots_bg_200_2_I_300_0_img1.loc4	300	6	1	0.162252	0.988235	AL8_0	2	0.333333
AL	Empty Bg Density Range Sigxy 1 SigZ 2/Poiss_30spots_bg_200_2_I_300_0_img0	Empty Bg Density Range Sigxy 1 SigZ 2/10_1/Poiss_30spots_bg_200_2_I_300_0_img0.loc4	30	0	0	0.151109	1	AL9_2	0	0
AL	Empty Bg Density Range Sigxy 1 SigZ 2/Poiss_30spots_bg_200_2_I_300_0_img1	Empty Bg Density Range Sigxy 1 SigZ 2/8_2/Poiss_30spots_bg_200_2_I_300_0_img1.loc4	30	0	0	0.134112	1	AL10_0	0	0
AL	Empty Bg SNR Range Sigxy 2 SigZ 2/Poiss_30spots_bg_200_2_I_300_0_img2	Empty Bg SNR Range Sigxy 2 SigZ 2/5_1/Poiss_30spots_bg_200_2_I_300_0_img2.loc4	30	0	0	0.243543	1	AL11_20	0	0
AL	Empty Bg SNR Range Sigxy 2 SigZ 2/Poiss_30spots_bg_200_1_I_300_0_img1	Empty Bg SNR Range Sigxy 2 SigZ 2/5_2/Poiss_30spots_bg_200_1_I_300_0_img1.loc4	30	0	0	0.206053	1	AL12_9	0	0
AL	Empty Bg SNR Range Sigxy 2 SigZ 2/Poiss_30spots_bg_200_2_I_300_0_img0	Empty Bg SNR Range Sigxy 2 SigZ 2/5_2/Poiss_30spots_bg_200_2_I_300_0_img0.loc4	30	0	0	0.248795	1	AL16_9	0	0
AL	Empty Bg SNR Range Sigxy 2 SigZ 2/Poiss_30spots_bg_200_2_I_300_0_img1	Empty Bg SNR Range Sigxy 2 SigZ 2/5_1/Poiss_30spots_bg_200_2_I_300_0_img1.loc4	30	0	0	0.262435	1	AL18_20	0	0
AL	Empty Bg SNR Range Sigxy 2 SigZ 2/Poiss_30spots_bg_200_1_I_300_0_img0	Empty Bg SNR Range Sigxy 2 SigZ 2/5_1/Poiss_30spots_bg_200_1_I_300_0_img0.loc4	30	0	0	0.200779	1	AL20_20	0	0
AL	Empty Bg SNR Range Sigxy 2 SigZ 2/Poiss_30spots_bg_200_1_I_300_0_img2	Empty Bg SNR Range Sigxy 2 SigZ 2/4_1/Poiss_30spots_bg_200_1_I_300_0_img2.loc4	30	0	0	0.195821	1	AL21_29	0	0
AL	Empty Bg Density Range Sigxy 1pt5 SigZ 2/Poiss_300spots_bg_200_2_I_300_0_img0	Empty Bg Density Range Sigxy 1pt5 SigZ 2/6_2/Poiss_300spots_bg_200_2_I_300_0_img0.loc4	300	13	1	0.259861	0.97619	AL23_4	4.33333	0.333333
AL	Empty Bg Density Range Sigxy 1pt5 SigZ 2/Poiss_30spots_bg_200_2_I_300_0_img2	Empty Bg Density Range Sigxy 1pt5 SigZ 2/8_1/Poiss_30spots_bg_200_2_I_300_0_img2.loc4	30	0	0	0.175299	1	AL24_5	0	0
AL	Empty Bg Density Range Sigxy 1pt5 SigZ 2/Poiss_300spots_bg_200_2_I_300_0_img2	Empty Bg Density Range Sigxy 1pt5 SigZ 2/6_2/Poiss_300spots_bg_200_2_I_300_0_img2.loc4	300	11	0	0.239685	0.981324	AL25_4	3.66667	0
AL	Empty Bg Density Range Sigxy 1pt5 SigZ 2/Poiss_300spots_bg_200_2_I_300_0_img1	Empty Bg Density Range Sigxy 1pt5 SigZ 2/4_1/Poiss_300spots_bg_200_2_I_300_0_img1.loc4	300	11	1	0.281279	0.979661	AL26_29	3.66667	0.333333
AL	Empty Bg Density Range Sigxy 1pt5 SigZ 2/Poiss_30spots_bg_200_2_I_300_0_img0	Empty Bg Density Range Sigxy 1pt5 SigZ 2/8_2/Poiss_30spots_bg_200_2_I_300_0_img0.loc4	30	0	0	0.194395	1	AL27_0	0	0
AL	Empty Bg Density Range Sigxy 1pt5 SigZ 2/Poiss_30spots_bg_200_2_I_300_0_img1	Empty Bg Density Range Sigxy 1pt5 SigZ 2/4_1/Poiss_30spots_bg_200_2_I_300_0_img1.loc4	30	0	0	0.172936	1	AL28_29	0	0
AL	Empty Bg SNR Range Sigxy 1 SigZ 2/Poiss_30spots_bg_200_2_I_300_0_img2	Empty Bg SNR Range Sigxy 1 SigZ 2/8_2/Poiss_30spots_bg_200_2_I_300_0_img2.loc4	30	0	0	0.126414	1	AL29_0	0	0
AL	Empty Bg SNR Range Sigxy 1 SigZ 2/Poiss_30spots_bg_200_1_I_300_0_img1	Empty Bg SNR Range Sigxy 1 SigZ 2/8_2/Poiss_30spots_bg_200_1_I_300_0_img1.loc4	30	0	0	0.123965	1	AL30_0	0	0
AL	Empty Bg SNR Range Sigxy 1 SigZ 2/Poiss_30spots_bg_200_8_I_300_0_img1	Empty Bg SNR Range Sigxy 1 SigZ 2/12_3/Poiss_30spots_bg_200_8_I_300_0_img1.loc4	30	4	4	0.361787	0.866667	AL32_12	13.3333	13.3333
AL	Empty Bg SNR Range Sigxy 1 SigZ 2/Poiss_30spots_bg_200_4_I_300_0_img0	Empty Bg SNR Range Sigxy 1 SigZ 2/7_1/Poiss_30spots_bg_200_4_I_300_0_img0.loc4	30	0	0	0.181211	1	AL33_27	0	0
AL	Empty Bg SNR Range Sigxy 1 SigZ 2/Poiss_30spots_bg_200_4_I_300_0_img1	Empty Bg SNR Range Sigxy 1 SigZ 2/10_1/Poiss_30spots_bg_200_4_I_300_0_img1.loc4	30	0	0	0.176186	1	AL34_2	0	0
AL	Empty Bg SNR Range Sigxy 1 SigZ 2/Poiss_30spots_bg_200_2_I_300_0_img0	Empty Bg SNR Range Sigxy 1 SigZ 2/8_1/Poiss_30spots_bg_200_2_I_300_0_img0.loc4	30	0	0	0.131366	1	AL35_5	0	0
AL	Empty Bg SNR Range Sigxy 1 SigZ 2/Poiss_30spots_bg_200_8_I_300_0_img2	Empty Bg SNR Range Sigxy 1 SigZ 2/12_1/Poiss_30spots_bg_200_8_I_300_0_img2.loc4	30	7	4	0.353547	0.807018	AL36_23	23.3333	13.3333
AL	Empty Bg SNR Range Sigxy 1 SigZ 2/Poiss_30spots_bg_200_2_I_300_0_img1	Empty Bg SNR Range Sigxy 1 SigZ 2/10_1/Poiss_30spots_bg_200_2_I_300_0_img1.loc4	30	0	0	0.140945	1	AL38_2	0	0
AL	Empty Bg SNR Range Sigxy 1 SigZ 2/Poiss_30spots_bg_200_4_I_300_0_img2	Empty Bg SNR Range Sigxy 1 SigZ 2/8_1/Poiss_30spots_bg_200_4_I_300_0_img2.loc4	30	0	0	0.209023	1	AL39_5	0	0
AL	Empty Bg SNR Range Sigxy 1 SigZ 2/Poiss_30spots_bg_200_1_I_300_0_img0	Empty Bg SNR Range Sigxy 1 SigZ 2/8_2/Poiss_30spots_bg_200_1_I_300_0_img0.loc4	30	1	0	0.124328	0.983051	AL40_0	3.33333	0
AL	Empty Bg SNR Range Sigxy 1 SigZ 2/Poiss_30spots_bg_200_1_I_300_0_img2	Empty Bg SNR Range Sigxy 1 SigZ 2/8_2/Poiss_30spots_bg_200_1_I_300_0_img2.loc4	30	0	0	0.120292	1	AL41_0	0	0
AL	Empty Bg SNR Range Sigxy 1 SigZ 2/Poiss_30spots_bg_200_8_I_300_0_img0	Empty Bg SNR Range Sigxy 1 SigZ 2/13_1/Poiss_30spots_bg_200_8_I_300_0_img0.loc4	30	8	0	0.307613	0.846154	AL43_1	26.6667	0
AL	Infinite SNR Density Range Sigxy 1pt35 SigZ 2/Poiss_300spots_bg_200_0_I_10000_0_img1	Infinite SNR Density Range Sigxy 1pt35 SigZ 2/13_1/Poiss_300spots_bg_200_0_I_10000_0_img1.loc4	300	12	0	0.1457	0.979592	AL44_1	4	0
AL	Infinite SNR Density Range Sigxy 1pt35 SigZ 2/Poiss_30spots_bg_200_0_I_10000_0_img0	Infinite SNR Density Range Sigxy 1pt35 SigZ 2/8_2/Poiss_30spots_bg_200_0_I_10000_0_img0.loc4	30	0	0	0.0247786	1	AL45_0	0	0
AL	Infinite SNR Density Range Sigxy 1pt35 SigZ 2/Poiss_300spots_bg_200_0_I_10000_0_img0	Infinite SNR Density Range Sigxy 1pt35 SigZ 2/13_1/Poiss_300spots_bg_200_0_I_10000_0_img0.loc4	300	6	0	0.11642	0.989899	AL46_1	2	0
AL	Infinite SNR Density Range Sigxy 1pt35 SigZ 2/Poiss_30spots_bg_200_0_I_10000_0_img2	Infinite SNR Density Range Sigxy 1pt35 SigZ 2/8_2/Poiss_30spots_bg_200_0_I_10000_0_img2.loc4	30	0	0	0.0217641	1	AL47_0	0	0
AL	Infinite SNR Density Range Sigxy 1pt35 SigZ 2/Poiss_30spots_bg_200_0_I_10000_0_img1	Infinite SNR Density Range Sigxy 1pt35 SigZ 2/8_2/Poiss_30spots_bg_200_0_I_10000_0_img1.loc4	30	0	0	0.0227666	1	AL48_0	0	0
AL	Infinite SNR Density Range Sigxy 1pt35 SigZ 2/Poiss_300spots_bg_200_0_I_10000_0_img2	Infinite SNR Density Range Sigxy 1pt35 SigZ 2/13_1/Poiss_300spots_bg_200_0_I_10000_0_img2.loc4	300	14	1	0.151587	0.974446	AL49_1	4.66667	0.333333
AL	Empty Bg SNR Range Sigxy 1pt5 SigZ 2/Poiss_30spots_bg_200_2_I_300_0_img2	Empty Bg SNR Range Sigxy 1pt5 SigZ 2/7_1/Poiss_30spots_bg_200_2_I_300_0_img2.loc4	30	0	0	0.192992	1	AL50_27	0	0
AL	Empty Bg SNR Range Sigxy 1pt5 SigZ 2/Poiss_30spots_bg_200_1_I_300_0_img1	Empty Bg SNR Range Sigxy 1pt5 SigZ 2/6_2/Poiss_30spots_bg_200_1_I_300_0_img1.loc4	30	0	0	0.181871	1	AL51_4	0	0
AL	Empty Bg SNR Range Sigxy 1pt5 SigZ 2/Poiss_30spots_bg_200_4_I_300_0_img0	Empty Bg SNR Range Sigxy 1pt5 SigZ 2/8_1/Poiss_30spots_bg_200_4_I_300_0_img0.loc4	30	2	0	0.318064	0.965517	AL54_5	6.66667	0
AL	Empty Bg SNR Range Sigxy 1pt5 SigZ 2/Poiss_30spots_bg_200_4_I_300_0_img1	Empty Bg SNR Range Sigxy 1pt5 SigZ 2/8_2/Poiss_30spots_bg_200_4_I_300_0_img1.loc4	30	1	0	0.288944	0.983051	AL55_0	3.33333	0
AL	Empty Bg SNR Range Sigxy 1pt5 SigZ 2/Poiss_30spots_bg_200_2_I_300_0_img0	Empty Bg SNR Range Sigxy 1pt5 SigZ 2/6_1/Poiss_30spots_bg_200_2_I_300_0_img0.loc4	30	0	0	0.178605	1	AL56_26	0	0
AL	Empty Bg SNR Range Sigxy 1pt5 SigZ 2/Poiss_30spots_bg_200_2_I_300_0_img1	Empty Bg SNR Range Sigxy 1pt5 SigZ 2/5_1/Poiss_30spots_bg_200_2_I_300_0_img1.loc4	30	0	0	0.185236	1	AL59_20	0	0
AL	Empty Bg SNR Range Sigxy 1pt5 SigZ 2/Poiss_30spots_bg_200_4_I_300_0_img2	Empty Bg SNR Range Sigxy 1pt5 SigZ 2/8_1/Poiss_30spots_bg_200_4_I_300_0_img2.loc4	30	4	1	0.317998	0.912281	AL60_5	13.3333	3.33333
AL	Empty Bg SNR Range Sigxy 1pt5 SigZ 2/Poiss_30spots_bg_200_1_I_300_0_img0	Empty Bg SNR Range Sigxy 1pt5 SigZ 2/6_2/Poiss_30spots_bg_200_1_I_300_0_img0.loc4	30	1	0	0.228123	0.983051	AL61_4	3.33333	0
AL	Empty Bg SNR Range Sigxy 1pt5 SigZ 2/Poiss_30spots_bg_200_1_I_300_0_img2	Empty Bg SNR Range Sigxy 1pt5 SigZ 2/8_2/Poiss_30spots_bg_200_1_I_300_0_img2.loc4	30	0	0	0.155813	1	AL62_0	0	0
FQ	Empty Bg Density Range Sigxy 2 SigZ 2/Poiss_300spots_bg_200_2_I_300_0_img0	Empty Bg Density Range Sigxy 2 SigZ 2/Poiss_300spots_bg_200_2_I_300_0_img0__spots.txt	300	28	0	0.494422	0.951049	FQ0_0	9.33333	0
FQ	Empty Bg Density Range Sigxy 2 SigZ 2/Poiss_30spots_bg_200_2_I_300_0_img2	Empty Bg Density Range Sigxy 2 SigZ 2/Poiss_30spots_bg_200_2_I_300_0_img2__spots.txt	30	2	1	0.539388	0.949153	FQ1_0	6.66667	3.33333
FQ	Empty Bg Density Range Sigxy 2 SigZ 2/Poiss_300spots_bg_200_2_I_300_0_img1	Empty Bg Density Range Sigxy 2 SigZ 2/Poiss_300spots_bg_200_2_I_300_0_img1__spots.txt	300	39	2	0.465907	0.927176	FQ2_0	13	0.666667
FQ	Empty Bg Density Range Sigxy 2 SigZ 2/Poiss_30spots_bg_200_2_I_300_0_img0	Empty Bg Density Range Sigxy 2 SigZ 2/Poiss_30spots_bg_200_2_I_300_0_img0__spots.txt	30	0	0	0.450828	1	FQ3_0	0	0
FQ	Empty Bg Density Range Sigxy 2 SigZ 2/Poiss_30spots_bg_200_2_I_300_0_img1	Empty Bg Density Range Sigxy 2 SigZ 2/Poiss_30spots_bg_200_2_I_300_0_img1__spots.txt	30	1	0	0.412924	0.983051	FQ4_0	3.33333	0
FQ	Empty Bg Density Range Sigxy 1 SigZ 2/Poiss_300spots_bg_200_2_I_300_0_img0	Empty Bg Density Range Sigxy 1 SigZ 2/Poiss_300spots_bg_200_2_I_300_0_img0__spots.txt	300	7	0	0.187534	0.988196	FQ5_0	2.33333	0
FQ	Empty Bg Density Range Sigxy 1 SigZ 2/Poiss_30spots_bg_200_2_I_300_0_img2	Empty Bg Density Range Sigxy 1 SigZ 2/Poiss_30spots_bg_200_2_I_300_0_img2__spots.txt	30	0	0	0.119223	1	FQ6_0	0	0
FQ	Empty Bg Density Range Sigxy 1 SigZ 2/Poiss_300spots_bg_200_2_I_300_0_img2	Empty Bg Density Range Sigxy 1 SigZ 2/Poiss_300spots_bg_200_2_I_300_0_img2__spots.txt	300	5	0	0.168227	0.991597	FQ7_0	1.66667	0
FQ	Empty Bg Density Range Sigxy 1 SigZ 2/Poiss_300spots_bg_200_2_I_300_0_img1	Empty Bg Density Range Sigxy 1 SigZ 2/Poiss_300spots_bg_200_2_I_300_0_img1__spots.txt	300	4	0	0.170296	0.993289	FQ8_0	1.33333	0
FQ	Empty Bg Density Range Sigxy 1 SigZ 2/Poiss_30spots_bg_200_2_I_300_0_img0	Empty Bg Density Range Sigxy 1 SigZ 2/Poiss_30spots_bg_200_2_I_300_0_img0__spots.txt	30	0	0	0.17342	1	FQ9_0	0	0
FQ	Empty Bg Density Range Sigxy 1 SigZ 2/Poiss_30spots_bg_200_2_I_300_0_img1	Empty Bg Density Range Sigxy 1 SigZ 2/Poiss_30spots_bg_200_2_I_300_0_img1__spots.txt	30	0	0	0.144017	1	FQ10_0	0	0
FQ	Empty Bg SNR Range Sigxy 2 SigZ 2/Poiss_30spots_bg_200_2_I_300_0_img2	Empty Bg SNR Range Sigxy 2 SigZ 2/Poiss_30spots_bg_200_2_I_300_0_img2__spots.txt	30	3	1	0.489927	0.931034	FQ11_0	10	3.33333
FQ	Empty Bg SNR Range Sigxy 2 SigZ 2/Poiss_30spots_bg_200_1_I_300_0_img1	Empty Bg SNR Range Sigxy 2 SigZ 2/Poiss_30spots_bg_200_1_I_300_0_img1__spots.txt	30	1	1	0.364087	0.966667	FQ12_0	3.33333	3.33333
FQ	Empty Bg SNR Range Sigxy 2 SigZ 2/Poiss_30spots_bg_200_2_I_300_0_img0	Empty Bg SNR Range Sigxy 2 SigZ 2/Poiss_30spots_bg_200_2_I_300_0_img0__spots.txt	30	3	0	0.481277	0.947368	FQ16_0	10	0
FQ	Empty Bg SNR Range Sigxy 2 SigZ 2/Poiss_30spots_bg_200_2_I_300_0_img1	Empty Bg SNR Range Sigxy 2 SigZ 2/Poiss_30spots_bg_200_2_I_300_0_img1__spots.txt	30	2	0	0.466929	0.965517	FQ18_0	6.66667	0
FQ	Empty Bg SNR Range Sigxy 2 SigZ 2/Poiss_30spots_bg_200_1_I_300_0_img0	Empty Bg SNR Range Sigxy 2 SigZ 2/Poiss_30spots_bg_200_1_I_300_0_img0__spots.txt	30	0	0	0.355263	1	FQ20_0	0	0
FQ	Empty Bg SNR Range Sigxy 2 SigZ 2/Poiss_30spots_bg_200_1_I_300_0_img2	Empty Bg SNR Range Sigxy 2 SigZ 2/Poiss_30spots_bg_200_1_I_300_0_img2__spots.txt	30	0	0	0.389021	1	FQ21_0	0	0
FQ	Empty Bg Density Range Sigxy 1pt5 SigZ 2/Poiss_300spots_bg_200_2_I_300_0_img0	Empty Bg Density Range Sigxy 1pt5 SigZ 2/Poiss_300spots_bg_200_2_I_300_0_img0__spots.txt	300	7	1	0.268506	0.986532	FQ23_0	2.33333	0.333333
FQ	Empty Bg Density Range Sigxy 1pt5 SigZ 2/Poiss_30spots_bg_200_2_I_300_0_img2	Empty Bg Density Range Sigxy 1pt5 SigZ 2/Poiss_30spots_bg_200_2_I_300_0_img2_spots.txt	30	0	1	0.213124	0.983607	FQ24_0	0	3.33333
FQ	Empty Bg Density Range Sigxy 1pt5 SigZ 2/Poiss_300spots_bg_200_2_I_300_0_img2	Empty Bg Density Range Sigxy 1pt5 SigZ 2/Poiss_300spots_bg_200_2_I_300_0_img2__spots.txt	300	9	7	0.256251	0.973244	FQ25_0	3	2.33333
FQ	Empty Bg Density Range Sigxy 1pt5 SigZ 2/Poiss_300spots_bg_200_2_I_300_0_img1	Empty Bg Density Range Sigxy 1pt5 SigZ 2/Poiss_300spots_bg_200_2_I_300_0_img1__spots.txt	300	10	13	0.267157	0.961857	FQ26_0	3.33333	4.33333
FQ	Empty Bg Density Range Sigxy 1pt5 SigZ 2/Poiss_30spots_bg_200_2_I_300_0_img0	Empty Bg Density Range Sigxy 1pt5 SigZ 2/Poiss_30spots_bg_200_2_I_300_0_img0__spots.txt	30	0	0	0.222933	1	FQ27_0	0	0
FQ	Empty Bg Density Range Sigxy 1pt5 SigZ 2/Poiss_30spots_bg_200_2_I_300_0_img1	Empty Bg Density Range Sigxy 1pt5 SigZ 2/Poiss_30spots_bg_200_2_I_300_0_img1__spots.txt	30	0	0	0.240231	1	FQ28_0	0	0
FQ	Empty Bg SNR Range Sigxy 1 SigZ 2/Poiss_30spots_bg_200_2_I_300_0_img2	Empty Bg SNR Range Sigxy 1 SigZ 2/Poiss_30spots_bg_200_2_I_300_0_img2__spots.txt	30	0	0	0.14164	1	FQ29_0	0	0
FQ	Empty Bg SNR Range Sigxy 1 SigZ 2/Poiss_30spots_bg_200_1_I_300_0_img1	Empty Bg SNR Range Sigxy 1 SigZ 2/Poiss_30spots_bg_200_1_I_300_0_img1__spots.txt	30	0	0	0.125191	1	FQ30_0	0	0
FQ	Empty Bg SNR Range Sigxy 1 SigZ 2/Poiss_30spots_bg_200_8_I_300_0_img1	Empty Bg SNR Range Sigxy 1 SigZ 2/Poiss_30spots_bg_200_8_I_300_0_img1__spots.txt	30	3	0	0.394837	0.947368	FQ32_0	10	0
FQ	Empty Bg SNR Range Sigxy 1 SigZ 2/Poiss_30spots_bg_200_4_I_300_0_img0	Empty Bg SNR Range Sigxy 1 SigZ 2/Poiss_30spots_bg_200_4_I_300_0_img0__spots.txt	30	0	0	0.193836	1	FQ33_0	0	0
FQ	Empty Bg SNR Range Sigxy 1 SigZ 2/Poiss_30spots_bg_200_4_I_300_0_img1	Empty Bg SNR Range Sigxy 1 SigZ 2/Poiss_30spots_bg_200_4_I_300_0_img1__spots.txt	30	0	0	0.181878	1	FQ34_0	0	0
FQ	Empty Bg SNR Range Sigxy 1 SigZ 2/Poiss_30spots_bg_200_2_I_300_0_img0	Empty Bg SNR Range Sigxy 1 SigZ 2/Poiss_30spots_bg_200_2_I_300_0_img0__spots.txt	30	0	0	0.142256	1	FQ35_0	0	0
FQ	Empty Bg SNR Range Sigxy 1 SigZ 2/Poiss_30spots_bg_200_8_I_300_0_img2	Empty Bg SNR Range Sigxy 1 SigZ 2/Poiss_30spots_bg_200_8_I_300_0_img2__spots.txt	30	2	3	0.378033	0.918033	FQ36_0	6.66667	10
FQ	Empty Bg SNR Range Sigxy 1 SigZ 2/Poiss_30spots_bg_200_2_I_300_0_img1	Empty Bg SNR Range Sigxy 1 SigZ 2/Poiss_30spots_bg_200_2_I_300_0_img1__spots.txt	30	0	0	0.160661	1	FQ38_0	0	0
FQ	Empty Bg SNR Range Sigxy 1 SigZ 2/Poiss_30spots_bg_200_4_I_300_0_img2	Empty Bg SNR Range Sigxy 1 SigZ 2/Poiss_30spots_bg_200_4_I_300_0_img2__spots.txt	30	0	0	0.227193	1	FQ39_0	0	0
FQ	Empty Bg SNR Range Sigxy 1 SigZ 2/Poiss_30spots_bg_200_1_I_300_0_img0	Empty Bg SNR Range Sigxy 1 SigZ 2/Poiss_30spots_bg_200_1_I_300_0_img0__spots.txt	30	0	0	0.145356	1	FQ40_0	0	0
FQ	Empty Bg SNR Range Sigxy 1 SigZ 2/Poiss_30spots_bg_200_1_I_300_0_img2	Empty Bg SNR Range Sigxy 1 SigZ 2/Poiss_30spots_bg_200_1_I_300_0_img2__spots.txt	30	0	0	0.127442	1	FQ41_0	0	0
FQ	Empty Bg SNR Range Sigxy 1 SigZ 2/Poiss_30spots_bg_200_8_I_300_0_img0	Empty Bg SNR Range Sigxy 1 SigZ 2/Poiss_30spots_bg_200_8_I_300_0_img0__spots.txt	30	2	0	0.343497	0.965517	FQ43_0	6.66667	0
FQ	Infinite SNR Density Range Sigxy 1pt35 SigZ 2/Poiss_300spots_bg_200_0_I_10000_0_img1	Infinite SNR Density Range Sigxy 1pt35 SigZ 2/Poiss_300spots_bg_200_0_I_10000_0_img1__spots.txt	300	7	0	0.0984079	0.988196	FQ44_0	2.33333	0
FQ	Infinite SNR Density Range Sigxy 1pt35 SigZ 2/Poiss_30spots_bg_200_0_I_10000_0_img0	Infinite SNR Density Range Sigxy 1pt35 SigZ 2/Poiss_30spots_bg_200_0_I_10000_0_img0__spots.txt	30	0	0	0.0247	1	FQ45_0	0	0
FQ	Infinite SNR Density Range Sigxy 1pt35 SigZ 2/Poiss_300spots_bg_200_0_I_10000_0_img0	Infinite SNR Density Range Sigxy 1pt35 SigZ 2/Poiss_300spots_bg_200_0_I_10000_0_img0__spots.txt	300	3	0	0.0744826	0.994975	FQ46_0	1	0
FQ	Infinite SNR Density Range Sigxy 1pt35 SigZ 2/Poiss_30spots_bg_200_0_I_10000_0_img2	Infinite SNR Density Range Sigxy 1pt35 SigZ 2/Poiss_30spots_bg_200_0_I_10000_0_img2__spots.txt	30	0	0	0.0241781	1	FQ47_0	0	0
FQ	Infinite SNR Density Range Sigxy 1pt35 SigZ 2/Poiss_30spots_bg_200_0_I_10000_0_img1	Infinite SNR Density Range Sigxy 1pt35 SigZ 2/Poiss_30spots_bg_200_0_I_10000_0_img1__spots.txt	30	0	0	0.0247238	1	FQ48_0	0	0
FQ	Infinite SNR Density Range Sigxy 1pt35 SigZ 2/Poiss_300spots_bg_200_0_I_10000_0_img2	Infinite SNR Density Range Sigxy 1pt35 SigZ 2/Poiss_300spots_bg_200_0_I_10000_0_img2__spots.txt	300	7	0	0.109843	0.988196	FQ49_0	2.33333	0
FQ	Empty Bg SNR Range Sigxy 1pt5 SigZ 2/Poiss_30spots_bg_200_2_I_300_0_img2	Empty Bg SNR Range Sigxy 1pt5 SigZ 2/Poiss_30spots_bg_200_2_I_300_0_img2__spots.txt	30	0	0	0.245962	1	FQ50_0	0	0
FQ	Empty Bg SNR Range Sigxy 1pt5 SigZ 2/Poiss_30spots_bg_200_1_I_300_0_img1	Empty Bg SNR Range Sigxy 1pt5 SigZ 2/Poiss_30spots_bg_200_1_I_300_0_img1__spots.txt	30	0	0	0.199442	1	FQ51_0	0	0
FQ	Empty Bg SNR Range Sigxy 1pt5 SigZ 2/Poiss_30spots_bg_200_4_I_300_0_img0	Empty Bg SNR Range Sigxy 1pt5 SigZ 2/Poiss_30spots_bg_200_4_I_300_0_img0__spots.txt	30	0	0	0.332584	1	FQ54_0	0	0
FQ	Empty Bg SNR Range Sigxy 1pt5 SigZ 2/Poiss_30spots_bg_200_4_I_300_0_img1	Empty Bg SNR Range Sigxy 1pt5 SigZ 2/Poiss_30spots_bg_200_4_I_300_0_img1__spots.txt	30	0	0	0.316257	1	FQ55_0	0	0
FQ	Empty Bg SNR Range Sigxy 1pt5 SigZ 2/Poiss_30spots_bg_200_2_I_300_0_img0	Empty Bg SNR Range Sigxy 1pt5 SigZ 2/Poiss_30spots_bg_200_2_I_300_0_img0__spots.txt	30	0	0	0.220336	1	FQ56_0	0	0
FQ	Empty Bg SNR Range Sigxy 1pt5 SigZ 2/Poiss_30spots_bg_200_2_I_300_0_img1	Empty Bg SNR Range Sigxy 1pt5 SigZ 2/Poiss_30spots_bg_200_2_I_300_0_img1__spots.txt	30	0	0	0.216393	1	FQ59_0	0	0
FQ	Empty Bg SNR Range Sigxy 1pt5 SigZ 2/Poiss_30spots_bg_200_4_I_300_0_img2	Empty Bg SNR Range Sigxy 1pt5 SigZ 2/Poiss_30spots_bg_200_4_I_300_0_img2__spots.txt	30	0	0	0.344586	1	FQ60_0	0	0
FQ	Empty Bg SNR Range Sigxy 1pt5 SigZ 2/Poiss_30spots_bg_200_1_I_300_0_img0	Empty Bg SNR Range Sigxy 1pt5 SigZ 2/Poiss_30spots_bg_200_1_I_300_0_img0__spots.txt	30	1	0	0.239357	0.983051	FQ61_0	3.33333	0
FQ	Empty Bg SNR Range Sigxy 1pt5 SigZ 2/Poiss_30spots_bg_200_1_I_300_0_img2	Empty Bg SNR Range Sigxy 1pt5 SigZ 2/Poiss_30spots_bg_200_1_I_300_0_img2__spots.txt	30	0	0	0.198688	1	FQ62_0	0	0
SF	Empty Bg Density Range Sigxy 2 SigZ 2/Poiss_300spots_bg_200_2_I_300_0_img0	Empty Bg Density Range Sigxy 2 SigZ 2__Poiss_300spots_bg_200_2_I_300_0_img0__sig4_thr3.3e-05__exetime1.4.csv	300	15	23	0.851273	0.9375	SF0_1	5	7.66667
SF	Empty Bg Density Range Sigxy 2 SigZ 2/Poiss_30spots_bg_200_2_I_300_0_img2	Empty Bg Density Range Sigxy 2 SigZ 2__Poiss_30spots_bg_200_2_I_300_0_img2__sig2_thr4.6e-05__exetime0.456.csv	30	0	0	0.599986	1	SF1_11	0	0
SF	Empty Bg Density Range Sigxy 2 SigZ 2/Poiss_300spots_bg_200_2_I_300_0_img1	Empty Bg Density Range Sigxy 2 SigZ 2__Poiss_300spots_bg_200_2_I_300_0_img1__sig4_thr3.4e-05__exetime1.51.csv	300	23	14	0.862287	0.937394	SF2_0	7.66667	4.66667
SF	Empty Bg Density Range Sigxy 2 SigZ 2/Poiss_30spots_bg_200_2_I_300_0_img0	Empty Bg Density Range Sigxy 2 SigZ 2__Poiss_30spots_bg_200_2_I_300_0_img0__sig2_thr4.04e-05__exetime0.499.csv	30	0	0	0.580999	1	SF3_1	0	0
SF	Empty Bg Density Range Sigxy 2 SigZ 2/Poiss_30spots_bg_200_2_I_300_0_img1	Empty Bg Density Range Sigxy 2 SigZ 2__Poiss_30spots_bg_200_2_I_300_0_img1__sig4_thr4.3e-05__exetime1.2.csv	30	0	0	0.896351	1	SF4_16	0	0
SF	Empty Bg Density Range Sigxy 1 SigZ 2/Poiss_300spots_bg_200_2_I_300_0_img0	Empty Bg Density Range Sigxy 1 SigZ 2__Poiss_300spots_bg_200_2_I_300_0_img0__sig5_thr4.28e-05__exetime1.86.csv	300	3	0	0.56335	0.994975	SF5_0	1	0
SF	Empty Bg Density Range Sigxy 1 SigZ 2/Poiss_30spots_bg_200_2_I_300_0_img2	Empty Bg Density Range Sigxy 1 SigZ 2__Poiss_30spots_bg_200_2_I_300_0_img2__sig2_thr4.6e-05__exetime0.455.csv	30	0	0	0.524081	1	SF6_0	0	0
SF	Empty Bg Density Range Sigxy 1 SigZ 2/Poiss_300spots_bg_200_2_I_300_0_img2	Empty Bg Density Range Sigxy 1 SigZ 2__Poiss_300spots_bg_200_2_I_300_0_img2__sig5_thr5e-05__exetime1.95.csv	300	3	0	0.543375	0.994975	SF7_1	1	0
SF	Empty Bg Density Range Sigxy 1 SigZ 2/Poiss_300spots_bg_200_2_I_300_0_img1	Empty Bg Density Range Sigxy 1 SigZ 2__Poiss_300spots_bg_200_2_I_300_0_img1__sig4_thr7.4e-05__exetime1.39.csv	300	1	0	0.530036	0.998331	SF8_0	0.333333	0
SF	Empty Bg Density Range Sigxy 1 SigZ 2/Poiss_30spots_bg_200_2_I_300_0_img0	Empty Bg Density Range Sigxy 1 SigZ 2__Poiss_30spots_bg_200_2_I_300_0_img0__sig2_thr4.6e-05__exetime0.479.csv	30	0	0	0.513796	1	SF9_4	0	0
SF	Empty Bg Density Range Sigxy 1 SigZ 2/Poiss_30spots_bg_200_2_I_300_0_img1	Empty Bg Density Range Sigxy 1 SigZ 2__Poiss_30spots_bg_200_2_I_300_0_img1__sig2_thr9.5e-05__exetime0.485.csv	30	0	0	0.473288	1	SF10_2	0	0
SF	Empty Bg SNR Range Sigxy 2 SigZ 2/Poiss_30spots_bg_200_2_I_300_0_img2	Empty Bg SNR Range Sigxy 2 SigZ 2__Poiss_30spots_bg_200_2_I_300_0_img2__sig2_thr4.39e-05__exetime0.497.csv	30	0	0	0.574049	1	SF11_3	0	0
SF	Empty Bg SNR Range Sigxy 2 SigZ 2/Poiss_30spots_bg_200_1_I_300_0_img1	Empty Bg SNR Range Sigxy 2 SigZ 2__Poiss_30spots_bg_200_1_I_300_0_img1__sig2_thr4.28e-05__exetime0.49.csv	30	0	0	0.49926	1	SF12_0	0	0
SF	Empty Bg SNR Range Sigxy 2 SigZ 2/Poiss_30spots_bg_200_2_I_300_0_img0	Empty Bg SNR Range Sigxy 2 SigZ 2__Poiss_30spots_bg_200_2_I_300_0_img0__sig2_thr4.7e-05__exetime0.461.csv	30	0	0	0.535641	1	SF16_3	0	0
SF	Empty Bg SNR Range Sigxy 2 SigZ 2/Poiss_30spots_bg_200_2_I_300_0_img1	Empty Bg SNR Range Sigxy 2 SigZ 2__Poiss_30spots_bg_200_2_I_300_0_img1__sig2_thr4.4e-05__exetime0.516.csv	30	0	0	0.62088	1	SF18_1	0	0
SF	Empty Bg SNR Range Sigxy 2 SigZ 2/Poiss_30spots_bg_200_1_I_300_0_img0	Empty Bg SNR Range Sigxy 2 SigZ 2__Poiss_30spots_bg_200_1_I_300_0_img0__sig2_thr4.39e-05__exetime0.482.csv	30	0	0	0.563402	1	SF20_2	0	0
SF	Empty Bg SNR Range Sigxy 2 SigZ 2/Poiss_30spots_bg_200_1_I_300_0_img2	Empty Bg SNR Range Sigxy 2 SigZ 2__Poiss_30spots_bg_200_1_I_300_0_img2__sig2_thr4.4e-05__exetime0.524.csv	30	0	0	0.522446	1	SF21_4	0	0
SF	Empty Bg Density Range Sigxy 1pt5 SigZ 2/Poiss_300spots_bg_200_2_I_300_0_img0	Empty Bg Density Range Sigxy 1pt5 SigZ 2__Poiss_300spots_bg_200_2_I_300_0_img0__sig4_thr5e-05__exetime1.35.csv	300	5	1	0.618319	0.989933	SF23_0	1.66667	0.333333
SF	Empty Bg Density Range Sigxy 1pt5 SigZ 2/Poiss_30spots_bg_200_2_I_300_0_img2	Empty Bg Density Range Sigxy 1pt5 SigZ 2__Poiss_30spots_bg_200_2_I_300_0_img2__sig2_thr4.83e-05__exetime0.484.csv	30	0	0	0.523015	1	SF24_9	0	0
SF	Empty Bg Density Range Sigxy 1pt5 SigZ 2/Poiss_300spots_bg_200_2_I_300_0_img2	Empty Bg Density Range Sigxy 1pt5 SigZ 2__Poiss_300spots_bg_200_2_I_300_0_img2__sig4_thr4.5e-05__exetime1.36.csv	300	8	0	0.606019	0.986486	SF25_7	2.66667	0
SF	Empty Bg Density Range Sigxy 1pt5 SigZ 2/Poiss_300spots_bg_200_2_I_300_0_img1	Empty Bg Density Range Sigxy 1pt5 SigZ 2__Poiss_300spots_bg_200_2_I_300_0_img1__sig4_thr6.5125e-05__exetime1.44.csv	300	9	0	0.611419	0.984772	SF26_0	3	0
SF	Empty Bg Density Range Sigxy 1pt5 SigZ 2/Poiss_30spots_bg_200_2_I_300_0_img0	Empty Bg Density Range Sigxy 1pt5 SigZ 2__Poiss_30spots_bg_200_2_I_300_0_img0__sig2_thr4.3e-05__exetime0.451.csv	30	0	0	0.505676	1	SF27_0	0	0
SF	Empty Bg Density Range Sigxy 1pt5 SigZ 2/Poiss_30spots_bg_200_2_I_300_0_img1	Empty Bg Density Range Sigxy 1pt5 SigZ 2__Poiss_30spots_bg_200_2_I_300_0_img1__sig2_thr4.6e-05__exetime0.479.csv	30	0	0	0.499124	1	SF28_2	0	0
SF	Empty Bg SNR Range Sigxy 1 SigZ 2/Poiss_30spots_bg_200_2_I_300_0_img2	Empty Bg SNR Range Sigxy 1 SigZ 2__Poiss_30spots_bg_200_2_I_300_0_img2__sig2_thr8e-05__exetime0.48.csv	30	0	0	0.487839	1	SF29_0	0	0
SF	Empty Bg SNR Range Sigxy 1 SigZ 2/Poiss_30spots_bg_200_1_I_300_0_img1	Empty Bg SNR Range Sigxy 1 SigZ 2__Poiss_30spots_bg_200_1_I_300_0_img1__sig2_thr4.8e-05__exetime0.466.csv	30	0	0	0.493478	1	SF30_9	0	0
SF	Empty Bg SNR Range Sigxy 1 SigZ 2/Poiss_30spots_bg_200_8_I_300_0_img1	Empty Bg SNR Range Sigxy 1 SigZ 2__Poiss_30spots_bg_200_8_I_300_0_img1__sig2_thr9e-05__exetime0.529.csv	30	1	0	0.634071	0.983051	SF32_3	3.33333	0
SF	Empty Bg SNR Range Sigxy 1 SigZ 2/Poiss_30spots_bg_200_4_I_300_0_img0	Empty Bg SNR Range Sigxy 1 SigZ 2__Poiss_30spots_bg_200_4_I_300_0_img0__sig2_thr7.5e-05__exetime0.529.csv	30	0	0	0.522798	1	SF33_0	0	0
SF	Empty Bg SNR Range Sigxy 1 SigZ 2/Poiss_30spots_bg_200_4_I_300_0_img1	Empty Bg SNR Range Sigxy 1 SigZ 2__Poiss_30spots_bg_200_4_I_300_0_img1__sig2_thr4.83e-05__exetime0.461.csv	30	0	0	0.513386	1	SF34_3	0	0
SF	Empty Bg SNR Range Sigxy 1 SigZ 2/Poiss_30spots_bg_200_2_I_300_0_img0	Empty Bg SNR Range Sigxy 1 SigZ 2__Poiss_30spots_bg_200_2_I_300_0_img0__sig2_thr0.0001__exetime0.532.csv	30	0	0	0.503672	1	SF35_0	0	0
SF	Empty Bg SNR Range Sigxy 1 SigZ 2/Poiss_30spots_bg_200_8_I_300_0_img2	Empty Bg SNR Range Sigxy 1 SigZ 2__Poiss_30spots_bg_200_8_I_300_0_img2__sig2_thr7.6e-05__exetime0.469.csv	30	1	1	0.665727	0.966667	SF36_0	3.33333	3.33333
SF	Empty Bg SNR Range Sigxy 1 SigZ 2/Poiss_30spots_bg_200_2_I_300_0_img1	Empty Bg SNR Range Sigxy 1 SigZ 2__Poiss_30spots_bg_200_2_I_300_0_img1__sig2_thr6.5125e-05__exetime0.484.csv	30	0	0	0.487835	1	SF38_0	0	0
SF	Empty Bg SNR Range Sigxy 1 SigZ 2/Poiss_30spots_bg_200_4_I_300_0_img2	Empty Bg SNR Range Sigxy 1 SigZ 2__Poiss_30spots_bg_200_4_I_300_0_img2__sig2_thr4.5e-05__exetime0.456.csv	30	0	0	0.525952	1	SF39_0	0	0
SF	Empty Bg SNR Range Sigxy 1 SigZ 2/Poiss_30spots_bg_200_1_I_300_0_img0	Empty Bg SNR Range Sigxy 1 SigZ 2__Poiss_30spots_bg_200_1_I_300_0_img0__sig4_thr4.3e-05__exetime1.31.csv	30	1	0	0.504977	0.983051	SF40_5	3.33333	0
SF	Empty Bg SNR Range Sigxy 1 SigZ 2/Poiss_30spots_bg_200_1_I_300_0_img2	Empty Bg SNR Range Sigxy 1 SigZ 2__Poiss_30spots_bg_200_1_I_300_0_img2__sig2_thr4.04e-05__exetime0.452.csv	30	0	0	0.516993	1	SF41_1	0	0
SF	Empty Bg SNR Range Sigxy 1 SigZ 2/Poiss_30spots_bg_200_8_I_300_0_img0	Empty Bg SNR Range Sigxy 1 SigZ 2__Poiss_30spots_bg_200_8_I_300_0_img0__sig2_thr9.5e-05__exetime0.53.csv	30	0	0	0.610163	1	SF43_1	0	0
SF	Infinite SNR Density Range Sigxy 1pt35 SigZ 2/Poiss_300spots_bg_200_0_I_10000_0_img1	Infinite SNR Density Range Sigxy 1pt35 SigZ 2__Poiss_300spots_bg_200_0_I_10000_0_img1__sig4_thr4.8e-05__exetime1.4.csv	300	6	0	0.487443	0.989899	SF44_3	2	0
SF	Infinite SNR Density Range Sigxy 1pt35 SigZ 2/Poiss_30spots_bg_200_0_I_10000_0_img0	Infinite SNR Density Range Sigxy 1pt35 SigZ 2__Poiss_30spots_bg_200_0_I_10000_0_img0__sig2_thr4.04e-05__exetime0.445.csv	30	0	0	0.49958	1	SF45_0	0	0
SF	Infinite SNR Density Range Sigxy 1pt35 SigZ 2/Poiss_300spots_bg_200_0_I_10000_0_img0	Infinite SNR Density Range Sigxy 1pt35 SigZ 2__Poiss_300spots_bg_200_0_I_10000_0_img0__sig4_thr7.5e-05__exetime1.39.csv	300	3	0	0.493667	0.994975	SF46_1	1	0
SF	Infinite SNR Density Range Sigxy 1pt35 SigZ 2/Poiss_30spots_bg_200_0_I_10000_0_img2	Infinite SNR Density Range Sigxy 1pt35 SigZ 2__Poiss_30spots_bg_200_0_I_10000_0_img2__sig4_thr7.9e-05__exetime1.26.csv	30	0	0	0.482233	1	SF47_0	0	0
SF	Infinite SNR Density Range Sigxy 1pt35 SigZ 2/Poiss_30spots_bg_200_0_I_10000_0_img1	Infinite SNR Density Range Sigxy 1pt35 SigZ 2__Poiss_30spots_bg_200_0_I_10000_0_img1__sig5_thr8e-05__exetime1.69.csv	30	0	0	0.465863	1	SF48_0	0	0
SF	Infinite SNR Density Range Sigxy 1pt35 SigZ 2/Poiss_300spots_bg_200_0_I_10000_0_img2	Infinite SNR Density Range Sigxy 1pt35 SigZ 2__Poiss_300spots_bg_200_0_I_10000_0_img2__sig5_thr4.83e-05__exetime1.84.csv	300	7	0	0.497121	0.988196	SF49_0	2.33333	0
SF	Empty Bg SNR Range Sigxy 1pt5 SigZ 2/Poiss_30spots_bg_200_2_I_300_0_img2	Empty Bg SNR Range Sigxy 1pt5 SigZ 2__Poiss_30spots_bg_200_2_I_300_0_img2__sig2_thr4.04e-05__exetime0.443.csv	30	0	0	0.516014	1	SF50_7	0	0
SF	Empty Bg SNR Range Sigxy 1pt5 SigZ 2/Poiss_30spots_bg_200_1_I_300_0_img1	Empty Bg SNR Range Sigxy 1pt5 SigZ 2__Poiss_30spots_bg_200_1_I_300_0_img1__sig2_thr4.4e-05__exetime0.461.csv	30	0	0	0.507187	1	SF51_13	0	0
SF	Empty Bg SNR Range Sigxy 1pt5 SigZ 2/Poiss_30spots_bg_200_4_I_300_0_img0	Empty Bg SNR Range Sigxy 1pt5 SigZ 2__Poiss_30spots_bg_200_4_I_300_0_img0__sig2_thr4.4e-05__exetime0.493.csv	30	0	0	0.575703	1	SF54_2	0	0
SF	Empty Bg SNR Range Sigxy 1pt5 SigZ 2/Poiss_30spots_bg_200_4_I_300_0_img1	Empty Bg SNR Range Sigxy 1pt5 SigZ 2__Poiss_30spots_bg_200_4_I_300_0_img1__sig2_thr5e-05__exetime0.501.csv	30	0	0	0.562643	1	SF55_0	0	0
SF	Empty Bg SNR Range Sigxy 1pt5 SigZ 2/Poiss_30spots_bg_200_2_I_300_0_img0	Empty Bg SNR Range Sigxy 1pt5 SigZ 2__Poiss_30spots_bg_200_2_I_300_0_img0__sig2_thr5e-05__exetime0.496.csv	30	0	0	0.520537	1	SF56_0	0	0
SF	Empty Bg SNR Range Sigxy 1pt5 SigZ 2/Poiss_30spots_bg_200_2_I_300_0_img1	Empty Bg SNR Range Sigxy 1pt5 SigZ 2__Poiss_30spots_bg_200_2_I_300_0_img1__sig2_thr4.04e-05__exetime0.487.csv	30	0	0	0.554156	1	SF59_3	0	0
SF	Empty Bg SNR Range Sigxy 1pt5 SigZ 2/Poiss_30spots_bg_200_4_I_300_0_img2	Empty Bg SNR Range Sigxy 1pt5 SigZ 2__Poiss_30spots_bg_200_4_I_300_0_img2__sig2_thr4.8e-05__exetime0.501.csv	30	0	0	0.636968	1	SF60_0	0	0
SF	Empty Bg SNR Range Sigxy 1pt5 SigZ 2/Poiss_30spots_bg_200_1_I_300_0_img0	Empty Bg SNR Range Sigxy 1pt5 SigZ 2__Poiss_30spots_bg_200_1_I_300_0_img0__sig2_thr6.5125e-05__exetime0.52.csv	30	1	0	0.638679	0.983051	SF61_1	3.33333	0
SF	Empty Bg SNR Range Sigxy 1pt5 SigZ 2/Poiss_30spots_bg_200_1_I_300_0_img2	Empty Bg SNR Range Sigxy 1pt5 SigZ 2__Poiss_30spots_bg_200_1_I_300_0_img2__sig2_thr4.83e-05__exetime0.494.csv	30	0	0	0.461465	1	SF62_2	0	0
DB	Empty Bg Density Range Sigxy 2 SigZ 2/Poiss_300spots_bg_200_2_I_300_0_img0	radius3__search2__Empty Bg Density Range Sigxy 2 SigZ 2__Poiss_300spots_bg_200_2_I_300_0_img0.csv	300	40	14	0.801554	0.905923	DB0_2	13.3333	4.66667
DB	Empty Bg Density Range Sigxy 2 SigZ 2/Poiss_30spots_bg_200_2_I_300_0_img2	radius4__search3__Empty Bg Density Range Sigxy 2 SigZ 2__Poiss_30spots_bg_200_2_I_300_0_img2.csv	30	0	3	0.842078	0.952381	DB1_7	0	10
DB	Empty Bg Density Range Sigxy 2 SigZ 2/Poiss_300spots_bg_200_2_I_300_0_img1	radius4__search2__Empty Bg Density Range Sigxy 2 SigZ 2__Poiss_300spots_bg_200_2_I_300_0_img1.csv	300	41	19	0.788471	0.896194	DB2_1	13.6667	6.33333
DB	Empty Bg Density Range Sigxy 2 SigZ 2/Poiss_30spots_bg_200_2_I_300_0_img0	radius3__search2__Empty Bg Density Range Sigxy 2 SigZ 2__Poiss_30spots_bg_200_2_I_300_0_img0.csv	30	0	1	0.711084	0.983607	DB3_5	0	3.33333
DB	Empty Bg Density Range Sigxy 2 SigZ 2/Poiss_30spots_bg_200_2_I_300_0_img1	radius3__search3__Empty Bg Density Range Sigxy 2 SigZ 2__Poiss_30spots_bg_200_2_I_300_0_img1.csv	30	0	4	0.789934	0.9375	DB4_5	0	13.3333
DB	Empty Bg Density Range Sigxy 1 SigZ 2/Poiss_300spots_bg_200_2_I_300_0_img0	radius4__search1__Empty Bg Density Range Sigxy 1 SigZ 2__Poiss_300spots_bg_200_2_I_300_0_img0.csv	300	10	13	0.555514	0.961857	DB5_1	3.33333	4.33333
DB	Empty Bg Density Range Sigxy 1 SigZ 2/Poiss_30spots_bg_200_2_I_300_0_img2	radius2__search1__Empty Bg Density Range Sigxy 1 SigZ 2__Poiss_30spots_bg_200_2_I_300_0_img2.csv	30	0	3	0.52338	0.952381	DB6_1	0	10
DB	Empty Bg Density Range Sigxy 1 SigZ 2/Poiss_300spots_bg_200_2_I_300_0_img2	radius2__search1__Empty Bg Density Range Sigxy 1 SigZ 2__Poiss_300spots_bg_200_2_I_300_0_img2.csv	300	9	10	0.540652	0.968386	DB7_1	3	3.33333
DB	Empty Bg Density Range Sigxy 1 SigZ 2/Poiss_300spots_bg_200_2_I_300_0_img1	radius3__search1__Empty Bg Density Range Sigxy 1 SigZ 2__Poiss_300spots_bg_200_2_I_300_0_img1.csv	300	9	7	0.548812	0.973244	DB8_8	3	2.33333
DB	Empty Bg Density Range Sigxy 1 SigZ 2/Poiss_30spots_bg_200_2_I_300_0_img0	radius2__search3__Empty Bg Density Range Sigxy 1 SigZ 2__Poiss_30spots_bg_200_2_I_300_0_img0.csv	30	0	0	0.546231	1	DB9_3	0	0
DB	Empty Bg Density Range Sigxy 1 SigZ 2/Poiss_30spots_bg_200_2_I_300_0_img1	radius3__search3__Empty Bg Density Range Sigxy 1 SigZ 2__Poiss_30spots_bg_200_2_I_300_0_img1.csv	30	0	1	0.556288	0.983607	DB10_3	0	3.33333
DB	Empty Bg SNR Range Sigxy 2 SigZ 2/Poiss_30spots_bg_200_2_I_300_0_img2	radius4__search2__Empty Bg SNR Range Sigxy 2 SigZ 2__Poiss_30spots_bg_200_2_I_300_0_img2.csv	30	0	4	0.730041	0.9375	DB11_5	0	13.3333
DB	Empty Bg SNR Range Sigxy 2 SigZ 2/Poiss_30spots_bg_200_1_I_300_0_img1	radius2__search2__Empty Bg SNR Range Sigxy 2 SigZ 2__Poiss_30spots_bg_200_1_I_300_0_img1.csv	30	0	3	0.696298	0.952381	DB12_3	0	10
DB	Empty Bg SNR Range Sigxy 2 SigZ 2/Poiss_30spots_bg_200_2_I_300_0_img0	radius2__search2__Empty Bg SNR Range Sigxy 2 SigZ 2__Poiss_30spots_bg_200_2_I_300_0_img0.csv	30	0	3	0.576603	0.952381	DB16_1	0	10
DB	Empty Bg SNR Range Sigxy 2 SigZ 2/Poiss_30spots_bg_200_2_I_300_0_img1	radius4__search2__Empty Bg SNR Range Sigxy 2 SigZ 2__Poiss_30spots_bg_200_2_I_300_0_img1.csv	30	0	3	0.695991	0.952381	DB18_2	0	10
DB	Empty Bg SNR Range Sigxy 2 SigZ 2/Poiss_30spots_bg_200_1_I_300_0_img0	radius4__search3__Empty Bg SNR Range Sigxy 2 SigZ 2__Poiss_30spots_bg_200_1_I_300_0_img0.csv	30	0	2	0.560857	0.967742	DB20_2	0	6.66667
DB	Empty Bg SNR Range Sigxy 2 SigZ 2/Poiss_30spots_bg_200_1_I_300_0_img2	radius3__search3__Empty Bg SNR Range Sigxy 2 SigZ 2__Poiss_30spots_bg_200_1_I_300_0_img2.csv	30	0	3	0.583889	0.952381	DB21_3	0	10
DB	Empty Bg Density Range Sigxy 1pt5 SigZ 2/Poiss_300spots_bg_200_2_I_300_0_img0	radius4__search2__Empty Bg Density Range Sigxy 1pt5 SigZ 2__Poiss_300spots_bg_200_2_I_300_0_img0.csv	300	12	10	0.618367	0.963211	DB23_8	4	3.33333
DB	Empty Bg Density Range Sigxy 1pt5 SigZ 2/Poiss_30spots_bg_200_2_I_300_0_img2	radius4__search1__Empty Bg Density Range Sigxy 1pt5 SigZ 2__Poiss_30spots_bg_200_2_I_300_0_img2.csv	30	0	2	0.531824	0.967742	DB24_2	0	6.66667
DB	Empty Bg Density Range Sigxy 1pt5 SigZ 2/Poiss_300spots_bg_200_2_I_300_0_img2	radius4__search3__Empty Bg Density Range Sigxy 1pt5 SigZ 2__Poiss_300spots_bg_200_2_I_300_0_img2.csv	300	14	9	0.635279	0.961345	DB25_0	4.66667	3
DB	Empty Bg Density Range Sigxy 1pt5 SigZ 2/Poiss_300spots_bg_200_2_I_300_0_img1	radius2__search2__Empty Bg Density Range Sigxy 1pt5 SigZ 2__Poiss_300spots_bg_200_2_I_300_0_img1.csv	300	23	12	0.65327	0.940577	DB26_6	7.66667	4
DB	Empty Bg Density Range Sigxy 1pt5 SigZ 2/Poiss_30spots_bg_200_2_I_300_0_img0	radius4__search2__Empty Bg Density Range Sigxy 1pt5 SigZ 2__Poiss_30spots_bg_200_2_I_300_0_img0.csv	30	1	3	0.672555	0.935484	DB27_5	3.33333	10
DB	Empty Bg Density Range Sigxy 1pt5 SigZ 2/Poiss_30spots_bg_200_2_I_300_0_img1	radius4__search2__Empty Bg Density Range Sigxy 1pt5 SigZ 2__Poiss_30spots_bg_200_2_I_300_0_img1.csv	30	0	1	0.609523	0.983607	DB28_5	0	3.33333
DB	Empty Bg SNR Range Sigxy 1 SigZ 2/Poiss_30spots_bg_200_2_I_300_0_img2	radius2__search3__Empty Bg SNR Range Sigxy 1 SigZ 2__Poiss_30spots_bg_200_2_I_300_0_img2.csv	30	0	1	0.533888	0.983607	DB29_2	0	3.33333
DB	Empty Bg SNR Range Sigxy 1 SigZ 2/Poiss_30spots_bg_200_1_I_300_0_img1	radius3__search2__Empty Bg SNR Range Sigxy 1 SigZ 2__Poiss_30spots_bg_200_1_I_300_0_img1.csv	30	0	0	0.698931	1	DB30_1	0	0
DB	Empty Bg SNR Range Sigxy 1 SigZ 2/Poiss_30spots_bg_200_8_I_300_0_img1	radius2__search2__Empty Bg SNR Range Sigxy 1 SigZ 2__Poiss_30spots_bg_200_8_I_300_0_img1.csv	30	3	1	0.796756	0.931034	DB32_0	10	3.33333
DB	Empty Bg SNR Range Sigxy 1 SigZ 2/Poiss_30spots_bg_200_4_I_300_0_img0	radius4__search1__Empty Bg SNR Range Sigxy 1 SigZ 2__Poiss_30spots_bg_200_4_I_300_0_img0.csv	30	0	1	0.685529	0.983607	DB33_1	0	3.33333
DB	Empty Bg SNR Range Sigxy 1 SigZ 2/Poiss_30spots_bg_200_4_I_300_0_img1	radius3__search2__Empty Bg SNR Range Sigxy 1 SigZ 2__Poiss_30spots_bg_200_4_I_300_0_img1.csv	30	0	2	0.597207	0.967742	DB34_2	0	6.66667
DB	Empty Bg SNR Range Sigxy 1 SigZ 2/Poiss_30spots_bg_200_2_I_300_0_img0	radius2__search1__Empty Bg SNR Range Sigxy 1 SigZ 2__Poiss_30spots_bg_200_2_I_300_0_img0.csv	30	0	0	0.54038	1	DB35_7	0	0
DB	Empty Bg SNR Range Sigxy 1 SigZ 2/Poiss_30spots_bg_200_8_I_300_0_img2	radius3__search2__Empty Bg SNR Range Sigxy 1 SigZ 2__Poiss_30spots_bg_200_8_I_300_0_img2.csv	30	5	2	0.635654	0.877193	DB36_4	16.6667	6.66667
DB	Empty Bg SNR Range Sigxy 1 SigZ 2/Poiss_30spots_bg_200_2_I_300_0_img1	radius2__search1__Empty Bg SNR Range Sigxy 1 SigZ 2__Poiss_30spots_bg_200_2_I_300_0_img1.csv	30	0	3	0.511678	0.952381	DB38_3	0	10
DB	Empty Bg SNR Range Sigxy 1 SigZ 2/Poiss_30spots_bg_200_4_I_300_0_img2	radius4__search1__Empty Bg SNR Range Sigxy 1 SigZ 2__Poiss_30spots_bg_200_4_I_300_0_img2.csv	30	0	1	0.604627	0.983607	DB39_0	0	3.33333
DB	Empty Bg SNR Range Sigxy 1 SigZ 2/Poiss_30spots_bg_200_1_I_300_0_img0	radius4__search1__Empty Bg SNR Range Sigxy 1 SigZ 2__Poiss_30spots_bg_200_1_I_300_0_img0.csv	30	0	0	0.667462	1	DB40_4	0	0
DB	Empty Bg SNR Range Sigxy 1 SigZ 2/Poiss_30spots_bg_200_1_I_300_0_img2	radius3__search2__Empty Bg SNR Range Sigxy 1 SigZ 2__Poiss_30spots_bg_200_1_I_300_0_img2.csv	30	0	0	0.663939	1	DB41_0	0	0
DB	Empty Bg SNR Range Sigxy 1 SigZ 2/Poiss_30spots_bg_200_8_I_300_0_img0	radius2__search3__Empty Bg SNR Range Sigxy 1 SigZ 2__Poiss_30spots_bg_200_8_I_300_0_img0.csv	30	4	2	0.745532	0.896552	DB43_7	13.3333	6.66667
DB	Infinite SNR Density Range Sigxy 1pt35 SigZ 2/Poiss_300spots_bg_200_0_I_10000_0_img1	radius3__search1__Infinite SNR Density Range Sigxy 1pt35 SigZ 2__Poiss_300spots_bg_200_0_I_10000_0_img1.csv	300	13	9	0.40095	0.963087	DB44_5	4.33333	3
DB	Infinite SNR Density Range Sigxy 1pt35 SigZ 2/Poiss_30spots_bg_200_0_I_10000_0_img0	radius4__search1__Infinite SNR Density Range Sigxy 1pt35 SigZ 2__Poiss_30spots_bg_200_0_I_10000_0_img0.csv	30	0	1	0.967056	0.983607	DB45_1	0	3.33333
DB	Infinite SNR Density Range Sigxy 1pt35 SigZ 2/Poiss_300spots_bg_200_0_I_10000_0_img0	radius3__search1__Infinite SNR Density Range Sigxy 1pt35 SigZ 2__Poiss_300spots_bg_200_0_I_10000_0_img0.csv	300	8	12	0.397385	0.966887	DB46_4	2.66667	4
DB	Infinite SNR Density Range Sigxy 1pt35 SigZ 2/Poiss_30spots_bg_200_0_I_10000_0_img2	radius4__search2__Infinite SNR Density Range Sigxy 1pt35 SigZ 2__Poiss_30spots_bg_200_0_I_10000_0_img2.csv	30	0	3	0.942998	0.952381	DB47_0	0	10
DB	Infinite SNR Density Range Sigxy 1pt35 SigZ 2/Poiss_30spots_bg_200_0_I_10000_0_img1	radius4__search2__Infinite SNR Density Range Sigxy 1pt35 SigZ 2__Poiss_30spots_bg_200_0_I_10000_0_img1.csv	30	0	1	0.974019	0.983607	DB48_1	0	3.33333
DB	Infinite SNR Density Range Sigxy 1pt35 SigZ 2/Poiss_300spots_bg_200_0_I_10000_0_img2	radius3__search1__Infinite SNR Density Range Sigxy 1pt35 SigZ 2__Poiss_300spots_bg_200_0_I_10000_0_img2.csv	300	12	11	0.427562	0.961603	DB49_5	4	3.66667
DB	Empty Bg SNR Range Sigxy 1pt5 SigZ 2/Poiss_30spots_bg_200_2_I_300_0_img2	radius2__search2__Empty Bg SNR Range Sigxy 1pt5 SigZ 2__Poiss_30spots_bg_200_2_I_300_0_img2.csv	30	0	2	0.588016	0.967742	DB50_7	0	6.66667
DB	Empty Bg SNR Range Sigxy 1pt5 SigZ 2/Poiss_30spots_bg_200_1_I_300_0_img1	radius2__search3__Empty Bg SNR Range Sigxy 1pt5 SigZ 2__Poiss_30spots_bg_200_1_I_300_0_img1.csv	30	0	1	0.627305	0.983607	DB51_6	0	3.33333
DB	Empty Bg SNR Range Sigxy 1pt5 SigZ 2/Poiss_30spots_bg_200_4_I_300_0_img0	radius3__search2__Empty Bg SNR Range Sigxy 1pt5 SigZ 2__Poiss_30spots_bg_200_4_I_300_0_img0.csv	30	0	2	0.706955	0.967742	DB54_5	0	6.66667
DB	Empty Bg SNR Range Sigxy 1pt5 SigZ 2/Poiss_30spots_bg_200_4_I_300_0_img1	radius4__search1__Empty Bg SNR Range Sigxy 1pt5 SigZ 2__Poiss_30spots_bg_200_4_I_300_0_img1.csv	30	0	3	0.748892	0.952381	DB55_2	0	10
DB	Empty Bg SNR Range Sigxy 1pt5 SigZ 2/Poiss_30spots_bg_200_2_I_300_0_img0	radius2__search2__Empty Bg SNR Range Sigxy 1pt5 SigZ 2__Poiss_30spots_bg_200_2_I_300_0_img0.csv	30	0	1	0.458963	0.983607	DB56_0	0	3.33333
DB	Empty Bg SNR Range Sigxy 1pt5 SigZ 2/Poiss_30spots_bg_200_2_I_300_0_img1	radius2__search2__Empty Bg SNR Range Sigxy 1pt5 SigZ 2__Poiss_30spots_bg_200_2_I_300_0_img1.csv	30	0	2	0.649784	0.967742	DB59_0	0	6.66667
DB	Empty Bg SNR Range Sigxy 1pt5 SigZ 2/Poiss_30spots_bg_200_4_I_300_0_img2	radius4__search2__Empty Bg SNR Range Sigxy 1pt5 SigZ 2__Poiss_30spots_bg_200_4_I_300_0_img2.csv	30	1	2	0.907932	0.95082	DB60_1	3.33333	6.66667
DB	Empty Bg SNR Range Sigxy 1pt5 SigZ 2/Poiss_30spots_bg_200_1_I_300_0_img0	radius4__search3__Empty Bg SNR Range Sigxy 1pt5 SigZ 2__Poiss_30spots_bg_200_1_I_300_0_img0.csv	30	1	1	0.632064	0.966667	DB61_2	3.33333	3.33333
DB	Empty Bg SNR Range Sigxy 1pt5 SigZ 2/Poiss_30spots_bg_200_1_I_300_0_img2	radius4__search2__Empty Bg SNR Range Sigxy 1pt5 SigZ 2__Poiss_30spots_bg_200_1_I_300_0_img2.csv	30	1	4	0.556455	0.920635	DB62_6	3.33333	13.3333

## Sheet: Supplementary Table 5
tool	img_path	best_result_file	n_spots_c3conse	n_spots	FN	channel
RS	c1/FISH_Cy5_IGF2_AMR_2_MMStack_Undefined84	c1/RadialSymmetry_results_FISH_Cy5_IGF2_AMR_2_MMStack_Undefined84.ome.tif_aniso1ransacimMin80imMax550sig1.5thr0.012suppReg3inRat0.1maxErr1.5intensThr5.173bsMethod0 bsMaxErr0.05bsInRat0.1.csv	229	276	68	c1
RS	c1/FISH_Cy5_IGF2_AMR_2_MMStack_Undefined84	c2/RadialSymmetry_results_FISH_Cy5_IGF2_AMR_2_MMStack_Undefined84.ome.tif_aniso1ransacimMin80imMax1500sig1.5thr0.0109suppReg2inRat0.2maxErr0.5intensThr5.173bsMethod0 bsMaxErr0.05bsInRat0.2.csv	229	320	8	c2
RS	c1/FISH_Cy5_IGF2_AMR_2_MMStack_Undefined77	c1/RadialSymmetry_results_FISH_Cy5_IGF2_AMR_2_MMStack_Undefined77.ome.tif_aniso1ransacimMin80imMax550sig1.5thr0.012suppReg3inRat0.1maxErr1.5intensThr5.173bsMethod0 bsMaxErr0.05bsInRat0.1.csv	1048	1470	182	c1
RS	c1/FISH_Cy5_IGF2_AMR_2_MMStack_Undefined77	c2/RadialSymmetry_results_FISH_Cy5_IGF2_AMR_2_MMStack_Undefined77.ome.tif_aniso1ransacimMin80imMax1500sig1.5thr0.0109suppReg2inRat0.2maxErr0.5intensThr5.173bsMethod0 bsMaxErr0.05bsInRat0.2.csv	1048	1742	41	c2
RS	c1/FISH_Cy5_IGF2_AMR_3_MMStack_Undefined74	c1/RadialSymmetry_results_FISH_Cy5_IGF2_AMR_3_MMStack_Undefined74.ome.tif_aniso1ransacimMin80imMax550sig1.5thr0.012suppReg3inRat0.1maxErr1.5intensThr5.173bsMethod0 bsMaxErr0.05bsInRat0.1.csv	658	707	150	c1
RS	c1/FISH_Cy5_IGF2_AMR_3_MMStack_Undefined74	c2/RadialSymmetry_results_FISH_Cy5_IGF2_AMR_3_MMStack_Undefined74.ome.tif_aniso1ransacimMin80imMax1500sig1.5thr0.0109suppReg2inRat0.2maxErr0.5intensThr5.173bsMethod0 bsMaxErr0.05bsInRat0.2.csv	658	907	20	c2
RS	c1/FISH_Cy5_IGF2_AMR_2_MMStack_Undefined17	c1/RadialSymmetry_results_FISH_Cy5_IGF2_AMR_2_MMStack_Undefined17.ome.tif_aniso1ransacimMin80imMax550sig1.5thr0.012suppReg3inRat0.1maxErr1.5intensThr5.173bsMethod0 bsMaxErr0.05bsInRat0.1.csv	1024	1428	203	c1
RS	c1/FISH_Cy5_IGF2_AMR_2_MMStack_Undefined17	c2/RadialSymmetry_results_FISH_Cy5_IGF2_AMR_2_MMStack_Undefined17.ome.tif_aniso1ransacimMin80imMax1500sig1.5thr0.0109suppReg2inRat0.2maxErr0.5intensThr5.173bsMethod0 bsMaxErr0.05bsInRat0.2.csv	1024	1711	40	c2
RS	c1/FISH_Cy5_IGF2_AMR_3_MMStack_Undefined103	c1/RadialSymmetry_results_FISH_Cy5_IGF2_AMR_3_MMStack_Undefined103.ome.tif_aniso1ransacimMin80imMax550sig1.5thr0.012suppReg3inRat0.1maxErr1.5intensThr5.173bsMethod0 bsMaxErr0.05bsInRat0.1.csv	783	930	183	c1
RS	c1/FISH_Cy5_IGF2_AMR_3_MMStack_Undefined103	c2/RadialSymmetry_results_FISH_Cy5_IGF2_AMR_3_MMStack_Undefined103.ome.tif_aniso1ransacimMin80imMax1500sig1.5thr0.0109suppReg2inRat0.2maxErr0.5intensThr5.173bsMethod0 bsMaxErr0.05bsInRat0.2.csv	783	1112	33	c2
RS	c1/FISH_Cy5_IGF2_AMR_4_MMStack_Undefined26	c1/RadialSymmetry_results_FISH_Cy5_IGF2_AMR_4_MMStack_Undefined26.ome.tif_aniso1ransacimMin80imMax550sig1.5thr0.012suppReg3inRat0.1maxErr1.5intensThr5.173bsMethod0 bsMaxErr0.05bsInRat0.1.csv	776	809	271	c1
RS	c1/FISH_Cy5_IGF2_AMR_4_MMStack_Undefined26	c2/RadialSymmetry_results_FISH_Cy5_IGF2_AMR_4_MMStack_Undefined26.ome.tif_aniso1ransacimMin80imMax1500sig1.5thr0.0109suppReg2inRat0.2maxErr0.5intensThr5.173bsMethod0 bsMaxErr0.05bsInRat0.2.csv	776	1102	44	c2
RS	c1/FISH_Cy5_IGF2_AMR_2_MMStack_Undefined69	c1/RadialSymmetry_results_FISH_Cy5_IGF2_AMR_2_MMStack_Undefined69.ome.tif_aniso1ransacimMin80imMax550sig1.5thr0.012suppReg3inRat0.1maxErr1.5intensThr5.173bsMethod0 bsMaxErr0.05bsInRat0.1.csv	1078	1423	182	c1
RS	c1/FISH_Cy5_IGF2_AMR_2_MMStack_Undefined69	c2/RadialSymmetry_results_FISH_Cy5_IGF2_AMR_2_MMStack_Undefined69.ome.tif_aniso1ransacimMin80imMax1500sig1.5thr0.0109suppReg2inRat0.2maxErr0.5intensThr5.173bsMethod0 bsMaxErr0.05bsInRat0.2.csv	1078	1567	42	c2
RS	c1/FISH_Cy5_IGF2_AMR_2_MMStack_Undefined62	c1/RadialSymmetry_results_FISH_Cy5_IGF2_AMR_2_MMStack_Undefined62.ome.tif_aniso1ransacimMin80imMax550sig1.5thr0.012suppReg3inRat0.1maxErr1.5intensThr5.173bsMethod0 bsMaxErr0.05bsInRat0.1.csv	926	1283	185	c1
RS	c1/FISH_Cy5_IGF2_AMR_2_MMStack_Undefined62	c2/RadialSymmetry_results_FISH_Cy5_IGF2_AMR_2_MMStack_Undefined62.ome.tif_aniso1ransacimMin80imMax1500sig1.5thr0.0109suppReg2inRat0.2maxErr0.5intensThr5.173bsMethod0 bsMaxErr0.05bsInRat0.2.csv	926	1468	45	c2
RS	c1/FISH_Cy5_IGF2_AMR_1_MMStack_Undefined27	c1/RadialSymmetry_results_FISH_Cy5_IGF2_AMR_1_MMStack_Undefined27.ome.tif_aniso1ransacimMin80imMax550sig1.5thr0.012suppReg3inRat0.1maxErr1.5intensThr5.173bsMethod0 bsMaxErr0.05bsInRat0.1.csv	1008	1156	238	c1
RS	c1/FISH_Cy5_IGF2_AMR_1_MMStack_Undefined27	c2/RadialSymmetry_results_FISH_Cy5_IGF2_AMR_1_MMStack_Undefined27.ome.tif_aniso1ransacimMin80imMax1500sig1.5thr0.0109suppReg2inRat0.2maxErr0.5intensThr5.173bsMethod0 bsMaxErr0.05bsInRat0.2.csv	1008	1413	41	c2
RS	c1/FISH_Cy5_IGF2_AMR_2_MMStack_Undefined81	c1/RadialSymmetry_results_FISH_Cy5_IGF2_AMR_2_MMStack_Undefined81.ome.tif_aniso1ransacimMin80imMax550sig1.5thr0.012suppReg3inRat0.1maxErr1.5intensThr5.173bsMethod0 bsMaxErr0.05bsInRat0.1.csv	843	1035	205	c1
RS	c1/FISH_Cy5_IGF2_AMR_2_MMStack_Undefined81	c2/RadialSymmetry_results_FISH_Cy5_IGF2_AMR_2_MMStack_Undefined81.ome.tif_aniso1ransacimMin80imMax1500sig1.5thr0.0109suppReg2inRat0.2maxErr0.5intensThr5.173bsMethod0 bsMaxErr0.05bsInRat0.2.csv	843	1278	30	c2
RS	c1/FISH_Cy5_IGF2_AMR_2_MMStack_Undefined64	c1/RadialSymmetry_results_FISH_Cy5_IGF2_AMR_2_MMStack_Undefined64.ome.tif_aniso1ransacimMin80imMax550sig1.5thr0.012suppReg3inRat0.1maxErr1.5intensThr5.173bsMethod0 bsMaxErr0.05bsInRat0.1.csv	327	333	97	c1
RS	c1/FISH_Cy5_IGF2_AMR_2_MMStack_Undefined64	c2/RadialSymmetry_results_FISH_Cy5_IGF2_AMR_2_MMStack_Undefined64.ome.tif_aniso1ransacimMin80imMax1500sig1.5thr0.0109suppReg2inRat0.2maxErr0.5intensThr5.173bsMethod0 bsMaxErr0.05bsInRat0.2.csv	327	410	16	c2
RS	c1/FISH_Cy5_IGF2_AMR_2_MMStack_Undefined107	c1/RadialSymmetry_results_FISH_Cy5_IGF2_AMR_2_MMStack_Undefined107.ome.tif_aniso1ransacimMin80imMax550sig1.5thr0.012suppReg3inRat0.1maxErr1.5intensThr5.173bsMethod0 bsMaxErr0.05bsInRat0.1.csv	176	242	68	c1
RS	c1/FISH_Cy5_IGF2_AMR_2_MMStack_Undefined107	c2/RadialSymmetry_results_FISH_Cy5_IGF2_AMR_2_MMStack_Undefined107.ome.tif_aniso1ransacimMin80imMax1500sig1.5thr0.0109suppReg2inRat0.2maxErr0.5intensThr5.173bsMethod0 bsMaxErr0.05bsInRat0.2.csv	176	287	15	c2
RS	c1/FISH_Cy5_IGF2_AMR_2_MMStack_Undefined60	c1/RadialSymmetry_results_FISH_Cy5_IGF2_AMR_2_MMStack_Undefined60.ome.tif_aniso1ransacimMin80imMax550sig1.5thr0.012suppReg3inRat0.1maxErr1.5intensThr5.173bsMethod0 bsMaxErr0.05bsInRat0.1.csv	810	1172	158	c1
RS	c1/FISH_Cy5_IGF2_AMR_2_MMStack_Undefined60	c2/RadialSymmetry_results_FISH_Cy5_IGF2_AMR_2_MMStack_Undefined60.ome.tif_aniso1ransacimMin80imMax1500sig1.5thr0.0109suppReg2inRat0.2maxErr0.5intensThr5.173bsMethod0 bsMaxErr0.05bsInRat0.2.csv	810	1336	27	c2
RS	c1/FISH_Cy5_IGF2_AMR_2_MMStack_Undefined53	c1/RadialSymmetry_results_FISH_Cy5_IGF2_AMR_2_MMStack_Undefined53.ome.tif_aniso1ransacimMin80imMax550sig1.5thr0.012suppReg3inRat0.1maxErr1.5intensThr5.173bsMethod0 bsMaxErr0.05bsInRat0.1.csv	966	1335	167	c1
RS	c1/FISH_Cy5_IGF2_AMR_2_MMStack_Undefined53	c2/RadialSymmetry_results_FISH_Cy5_IGF2_AMR_2_MMStack_Undefined53.ome.tif_aniso1ransacimMin80imMax1500sig1.5thr0.0109suppReg2inRat0.2maxErr0.5intensThr5.173bsMethod0 bsMaxErr0.05bsInRat0.2.csv	966	1607	20	c2
RS	c1/FISH_Cy5_IGF2_AMR_2_MMStack_Undefined68	c1/RadialSymmetry_results_FISH_Cy5_IGF2_AMR_2_MMStack_Undefined68.ome.tif_aniso1ransacimMin80imMax550sig1.5thr0.012suppReg3inRat0.1maxErr1.5intensThr5.173bsMethod0 bsMaxErr0.05bsInRat0.1.csv	1093	1539	187	c1
RS	c1/FISH_Cy5_IGF2_AMR_2_MMStack_Undefined68	c2/RadialSymmetry_results_FISH_Cy5_IGF2_AMR_2_MMStack_Undefined68.ome.tif_aniso1ransacimMin80imMax1500sig1.5thr0.0109suppReg2inRat0.2maxErr0.5intensThr5.173bsMethod0 bsMaxErr0.05bsInRat0.2.csv	1093	1737	35	c2
RS	c1/FISH_Cy5_IGF2_AMR_4_MMStack_Undefined25	c1/RadialSymmetry_results_FISH_Cy5_IGF2_AMR_4_MMStack_Undefined25.ome.tif_aniso1ransacimMin80imMax550sig1.5thr0.012suppReg3inRat0.1maxErr1.5intensThr5.173bsMethod0 bsMaxErr0.05bsInRat0.1.csv	827	979	183	c1
RS	c1/FISH_Cy5_IGF2_AMR_4_MMStack_Undefined25	c2/RadialSymmetry_results_FISH_Cy5_IGF2_AMR_4_MMStack_Undefined25.ome.tif_aniso1ransacimMin80imMax1500sig1.5thr0.0109suppReg2inRat0.2maxErr0.5intensThr5.173bsMethod0 bsMaxErr0.05bsInRat0.2.csv	827	1145	27	c2
RS	c1/FISH_Cy5_IGF2_AMR_2_MMStack_Undefined78	c1/RadialSymmetry_results_FISH_Cy5_IGF2_AMR_2_MMStack_Undefined78.ome.tif_aniso1ransacimMin80imMax550sig1.5thr0.012suppReg3inRat0.1maxErr1.5intensThr5.173bsMethod0 bsMaxErr0.05bsInRat0.1.csv	850	815	273	c1
RS	c1/FISH_Cy5_IGF2_AMR_2_MMStack_Undefined78	c2/RadialSymmetry_results_FISH_Cy5_IGF2_AMR_2_MMStack_Undefined78.ome.tif_aniso1ransacimMin80imMax1500sig1.5thr0.0109suppReg2inRat0.2maxErr0.5intensThr5.173bsMethod0 bsMaxErr0.05bsInRat0.2.csv	850	1113	34	c2
RS	c1/FISH_Cy5_IGF2_AMR_2_MMStack_Undefined13	c1/RadialSymmetry_results_FISH_Cy5_IGF2_AMR_2_MMStack_Undefined13.ome.tif_aniso1ransacimMin80imMax550sig1.5thr0.012suppReg3inRat0.1maxErr1.5intensThr5.173bsMethod0 bsMaxErr0.05bsInRat0.1.csv	146	136	48	c1
RS	c1/FISH_Cy5_IGF2_AMR_2_MMStack_Undefined13	c2/RadialSymmetry_results_FISH_Cy5_IGF2_AMR_2_MMStack_Undefined13.ome.tif_aniso1ransacimMin80imMax1500sig1.5thr0.0109suppReg2inRat0.2maxErr0.5intensThr5.173bsMethod0 bsMaxErr0.05bsInRat0.2.csv	146	187	4	c2
RS	c1/FISH_Cy5_IGF2_AMR_2_MMStack_Undefined45	c1/RadialSymmetry_results_FISH_Cy5_IGF2_AMR_2_MMStack_Undefined45.ome.tif_aniso1ransacimMin80imMax550sig1.5thr0.012suppReg3inRat0.1maxErr1.5intensThr5.173bsMethod0 bsMaxErr0.05bsInRat0.1.csv	599	641	148	c1
RS	c1/FISH_Cy5_IGF2_AMR_2_MMStack_Undefined45	c2/RadialSymmetry_results_FISH_Cy5_IGF2_AMR_2_MMStack_Undefined45.ome.tif_aniso1ransacimMin80imMax1500sig1.5thr0.0109suppReg2inRat0.2maxErr0.5intensThr5.173bsMethod0 bsMaxErr0.05bsInRat0.2.csv	599	809	22	c2
RS	c1/FISH_Cy5_IGF2_AMR_2_MMStack_Undefined8	c1/RadialSymmetry_results_FISH_Cy5_IGF2_AMR_2_MMStack_Undefined8.ome.tif_aniso1ransacimMin80imMax550sig1.5thr0.012suppReg3inRat0.1maxErr1.5intensThr5.173bsMethod0 bsMaxErr0.05bsInRat0.1.csv	370	368	95	c1
RS	c1/FISH_Cy5_IGF2_AMR_2_MMStack_Undefined8	c2/RadialSymmetry_results_FISH_Cy5_IGF2_AMR_2_MMStack_Undefined8.ome.tif_aniso1ransacimMin80imMax1500sig1.5thr0.0109suppReg2inRat0.2maxErr0.5intensThr5.173bsMethod0 bsMaxErr0.05bsInRat0.2.csv	370	480	19	c2
RS	c1/FISH_Cy5_IGF2_AMR_2_MMStack_Undefined36	c1/RadialSymmetry_results_FISH_Cy5_IGF2_AMR_2_MMStack_Undefined36.ome.tif_aniso1ransacimMin80imMax550sig1.5thr0.012suppReg3inRat0.1maxErr1.5intensThr5.173bsMethod0 bsMaxErr0.05bsInRat0.1.csv	112	102	46	c1
RS	c1/FISH_Cy5_IGF2_AMR_2_MMStack_Undefined36	c2/RadialSymmetry_results_FISH_Cy5_IGF2_AMR_2_MMStack_Undefined36.ome.tif_aniso1ransacimMin80imMax1500sig1.5thr0.0109suppReg2inRat0.2maxErr0.5intensThr5.173bsMethod0 bsMaxErr0.05bsInRat0.2.csv	112	156	7	c2
RS	c1/FISH_Cy5_IGF2_AMR_2_MMStack_Undefined48	c1/RadialSymmetry_results_FISH_Cy5_IGF2_AMR_2_MMStack_Undefined48.ome.tif_aniso1ransacimMin80imMax550sig1.5thr0.012suppReg3inRat0.1maxErr1.5intensThr5.173bsMethod0 bsMaxErr0.05bsInRat0.1.csv	1012	1230	206	c1
RS	c1/FISH_Cy5_IGF2_AMR_2_MMStack_Undefined48	c2/RadialSymmetry_results_FISH_Cy5_IGF2_AMR_2_MMStack_Undefined48.ome.tif_aniso1ransacimMin80imMax1500sig1.5thr0.0109suppReg2inRat0.2maxErr0.5intensThr5.173bsMethod0 bsMaxErr0.05bsInRat0.2.csv	1012	1451	34	c2
RS	c1/FISH_Cy5_IGF2_AMR_2_MMStack_Undefined41	c1/RadialSymmetry_results_FISH_Cy5_IGF2_AMR_2_MMStack_Undefined41.ome.tif_aniso1ransacimMin80imMax550sig1.5thr0.012suppReg3inRat0.1maxErr1.5intensThr5.173bsMethod0 bsMaxErr0.05bsInRat0.1.csv	477	577	78	c1
RS	c1/FISH_Cy5_IGF2_AMR_2_MMStack_Undefined41	c2/RadialSymmetry_results_FISH_Cy5_IGF2_AMR_2_MMStack_Undefined41.ome.tif_aniso1ransacimMin80imMax1500sig1.5thr0.0109suppReg2inRat0.2maxErr0.5intensThr5.173bsMethod0 bsMaxErr0.05bsInRat0.2.csv	477	632	8	c2
RS	c1/FISH_Cy5_IGF2_AMR_3_MMStack_Undefined126	c1/RadialSymmetry_results_FISH_Cy5_IGF2_AMR_3_MMStack_Undefined126.ome.tif_aniso1ransacimMin80imMax550sig1.5thr0.012suppReg3inRat0.1maxErr1.5intensThr5.173bsMethod0 bsMaxErr0.05bsInRat0.1.csv	982	990	303	c1
RS	c1/FISH_Cy5_IGF2_AMR_3_MMStack_Undefined126	c2/RadialSymmetry_results_FISH_Cy5_IGF2_AMR_3_MMStack_Undefined126.ome.tif_aniso1ransacimMin80imMax1500sig1.5thr0.0109suppReg2inRat0.2maxErr0.5intensThr5.173bsMethod0 bsMaxErr0.05bsInRat0.2.csv	982	1321	71	c2
RS	c1/FISH_Cy5_IGF2_AMR_2_MMStack_Undefined93	c1/RadialSymmetry_results_FISH_Cy5_IGF2_AMR_2_MMStack_Undefined93.ome.tif_aniso1ransacimMin80imMax550sig1.5thr0.012suppReg3inRat0.1maxErr1.5intensThr5.173bsMethod0 bsMaxErr0.05bsInRat0.1.csv	582	772	135	c1
RS	c1/FISH_Cy5_IGF2_AMR_2_MMStack_Undefined93	c2/RadialSymmetry_results_FISH_Cy5_IGF2_AMR_2_MMStack_Undefined93.ome.tif_aniso1ransacimMin80imMax1500sig1.5thr0.0109suppReg2inRat0.2maxErr0.5intensThr5.173bsMethod0 bsMaxErr0.05bsInRat0.2.csv	582	855	22	c2
RS	c1/FISH_Cy5_IGF2_AMR_2_MMStack_Undefined19	c1/RadialSymmetry_results_FISH_Cy5_IGF2_AMR_2_MMStack_Undefined19.ome.tif_aniso1ransacimMin80imMax550sig1.5thr0.012suppReg3inRat0.1maxErr1.5intensThr5.173bsMethod0 bsMaxErr0.05bsInRat0.1.csv	135	140	33	c1
RS	c1/FISH_Cy5_IGF2_AMR_2_MMStack_Undefined19	c2/RadialSymmetry_results_FISH_Cy5_IGF2_AMR_2_MMStack_Undefined19.ome.tif_aniso1ransacimMin80imMax1500sig1.5thr0.0109suppReg2inRat0.2maxErr0.5intensThr5.173bsMethod0 bsMaxErr0.05bsInRat0.2.csv	135	176	1	c2
RS	c1/FISH_Cy5_IGF2_AMR_2_MMStack_Undefined90	c1/RadialSymmetry_results_FISH_Cy5_IGF2_AMR_2_MMStack_Undefined90.ome.tif_aniso1ransacimMin80imMax550sig1.5thr0.012suppReg3inRat0.1maxErr1.5intensThr5.173bsMethod0 bsMaxErr0.05bsInRat0.1.csv	305	432	57	c1
RS	c1/FISH_Cy5_IGF2_AMR_2_MMStack_Undefined90	c2/RadialSymmetry_results_FISH_Cy5_IGF2_AMR_2_MMStack_Undefined90.ome.tif_aniso1ransacimMin80imMax1500sig1.5thr0.0109suppReg2inRat0.2maxErr0.5intensThr5.173bsMethod0 bsMaxErr0.05bsInRat0.2.csv	305	512	19	c2
RS	c1/FISH_Cy5_IGF2_AMR_2_MMStack_Undefined61	c1/RadialSymmetry_results_FISH_Cy5_IGF2_AMR_2_MMStack_Undefined61.ome.tif_aniso1ransacimMin80imMax550sig1.5thr0.012suppReg3inRat0.1maxErr1.5intensThr5.173bsMethod0 bsMaxErr0.05bsInRat0.1.csv	719	761	202	c1
RS	c1/FISH_Cy5_IGF2_AMR_2_MMStack_Undefined61	c2/RadialSymmetry_results_FISH_Cy5_IGF2_AMR_2_MMStack_Undefined61.ome.tif_aniso1ransacimMin80imMax1500sig1.5thr0.0109suppReg2inRat0.2maxErr0.5intensThr5.173bsMethod0 bsMaxErr0.05bsInRat0.2.csv	719	1041	26	c2
RS	c1/FISH_Cy5_IGF2_AMR_3_MMStack_Undefined5	c1/RadialSymmetry_results_FISH_Cy5_IGF2_AMR_3_MMStack_Undefined5.ome.tif_aniso1ransacimMin80imMax550sig1.5thr0.012suppReg3inRat0.1maxErr1.5intensThr5.173bsMethod0 bsMaxErr0.05bsInRat0.1.csv	1107	2170	113	c1
RS	c1/FISH_Cy5_IGF2_AMR_3_MMStack_Undefined5	c2/RadialSymmetry_results_FISH_Cy5_IGF2_AMR_3_MMStack_Undefined5.ome.tif_aniso1ransacimMin80imMax1500sig1.5thr0.0109suppReg2inRat0.2maxErr0.5intensThr5.173bsMethod0 bsMaxErr0.05bsInRat0.2.csv	1107	2358	25	c2
RS	c1/FISH_Cy5_IGF2_AMR_4_MMStack_Undefined43	c1/RadialSymmetry_results_FISH_Cy5_IGF2_AMR_4_MMStack_Undefined43.ome.tif_aniso1ransacimMin80imMax550sig1.5thr0.012suppReg3inRat0.1maxErr1.5intensThr5.173bsMethod0 bsMaxErr0.05bsInRat0.1.csv	819	949	171	c1
RS	c1/FISH_Cy5_IGF2_AMR_4_MMStack_Undefined43	c2/RadialSymmetry_results_FISH_Cy5_IGF2_AMR_4_MMStack_Undefined43.ome.tif_aniso1ransacimMin80imMax1500sig1.5thr0.0109suppReg2inRat0.2maxErr0.5intensThr5.173bsMethod0 bsMaxErr0.05bsInRat0.2.csv	819	1055	36	c2
RS	c1/FISH_Cy5_IGF2_AMR_2_MMStack_Undefined51	c1/RadialSymmetry_results_FISH_Cy5_IGF2_AMR_2_MMStack_Undefined51.ome.tif_aniso1ransacimMin80imMax550sig1.5thr0.012suppReg3inRat0.1maxErr1.5intensThr5.173bsMethod0 bsMaxErr0.05bsInRat0.1.csv	848	877	218	c1
RS	c1/FISH_Cy5_IGF2_AMR_2_MMStack_Undefined51	c2/RadialSymmetry_results_FISH_Cy5_IGF2_AMR_2_MMStack_Undefined51.ome.tif_aniso1ransacimMin80imMax1500sig1.5thr0.0109suppReg2inRat0.2maxErr0.5intensThr5.173bsMethod0 bsMaxErr0.05bsInRat0.2.csv	848	1096	31	c2
RS	c1/FISH_Cy5_IGF2_AMR_4_MMStack_Undefined91	c1/RadialSymmetry_results_FISH_Cy5_IGF2_AMR_4_MMStack_Undefined91.ome.tif_aniso1ransacimMin80imMax550sig1.5thr0.012suppReg3inRat0.1maxErr1.5intensThr5.173bsMethod0 bsMaxErr0.05bsInRat0.1.csv	501	539	115	c1
RS	c1/FISH_Cy5_IGF2_AMR_4_MMStack_Undefined91	c2/RadialSymmetry_results_FISH_Cy5_IGF2_AMR_4_MMStack_Undefined91.ome.tif_aniso1ransacimMin80imMax1500sig1.5thr0.0109suppReg2inRat0.2maxErr0.5intensThr5.173bsMethod0 bsMaxErr0.05bsInRat0.2.csv	501	673	16	c2
RS	c1/FISH_Cy5_IGF2_AMR_3_MMStack_Undefined113	c1/RadialSymmetry_results_FISH_Cy5_IGF2_AMR_3_MMStack_Undefined113.ome.tif_aniso1ransacimMin80imMax550sig1.5thr0.012suppReg3inRat0.1maxErr1.5intensThr5.173bsMethod0 bsMaxErr0.05bsInRat0.1.csv	923	953	279	c1
RS	c1/FISH_Cy5_IGF2_AMR_3_MMStack_Undefined113	c2/RadialSymmetry_results_FISH_Cy5_IGF2_AMR_3_MMStack_Undefined113.ome.tif_aniso1ransacimMin80imMax1500sig1.5thr0.0109suppReg2inRat0.2maxErr0.5intensThr5.173bsMethod0 bsMaxErr0.05bsInRat0.2.csv	923	1263	35	c2
RS	c1/FISH_Cy5_IGF2_AMR_2_MMStack_Undefined63	c1/RadialSymmetry_results_FISH_Cy5_IGF2_AMR_2_MMStack_Undefined63.ome.tif_aniso1ransacimMin80imMax550sig1.5thr0.012suppReg3inRat0.1maxErr1.5intensThr5.173bsMethod0 bsMaxErr0.05bsInRat0.1.csv	773	802	198	c1
RS	c1/FISH_Cy5_IGF2_AMR_2_MMStack_Undefined63	c2/RadialSymmetry_results_FISH_Cy5_IGF2_AMR_2_MMStack_Undefined63.ome.tif_aniso1ransacimMin80imMax1500sig1.5thr0.0109suppReg2inRat0.2maxErr0.5intensThr5.173bsMethod0 bsMaxErr0.05bsInRat0.2.csv	773	999	30	c2
RS	c1/FISH_Cy5_IGF2_AMR_4_MMStack_Undefined	c1/RadialSymmetry_results_FISH_Cy5_IGF2_AMR_4_MMStack_Undefined.ome.tif_aniso1ransacimMin80imMax550sig1.5thr0.012suppReg3inRat0.1maxErr1.5intensThr5.173bsMethod0 bsMaxErr0.05bsInRat0.1.csv	1084	1709	133	c1
RS	c1/FISH_Cy5_IGF2_AMR_4_MMStack_Undefined	c2/RadialSymmetry_results_FISH_Cy5_IGF2_AMR_4_MMStack_Undefined.ome.tif_aniso1ransacimMin80imMax1500sig1.5thr0.0109suppReg2inRat0.2maxErr0.5intensThr5.173bsMethod0 bsMaxErr0.05bsInRat0.2.csv	1084	1879	30	c2
RS	c1/FISH_Cy5_IGF2_AMR_3_MMStack_Undefined99	c1/RadialSymmetry_results_FISH_Cy5_IGF2_AMR_3_MMStack_Undefined99.ome.tif_aniso1ransacimMin80imMax550sig1.5thr0.012suppReg3inRat0.1maxErr1.5intensThr5.173bsMethod0 bsMaxErr0.05bsInRat0.1.csv	906	932	226	c1
RS	c1/FISH_Cy5_IGF2_AMR_3_MMStack_Undefined99	c2/RadialSymmetry_results_FISH_Cy5_IGF2_AMR_3_MMStack_Undefined99.ome.tif_aniso1ransacimMin80imMax1500sig1.5thr0.0109suppReg2inRat0.2maxErr0.5intensThr5.173bsMethod0 bsMaxErr0.05bsInRat0.2.csv	906	1158	32	c2
RS	c1/FISH_Cy5_IGF2_AMR_3_MMStack_Undefined124	c1/RadialSymmetry_results_FISH_Cy5_IGF2_AMR_3_MMStack_Undefined124.ome.tif_aniso1ransacimMin80imMax550sig1.5thr0.012suppReg3inRat0.1maxErr1.5intensThr5.173bsMethod0 bsMaxErr0.05bsInRat0.1.csv	556	487	195	c1
RS	c1/FISH_Cy5_IGF2_AMR_3_MMStack_Undefined124	c2/RadialSymmetry_results_FISH_Cy5_IGF2_AMR_3_MMStack_Undefined124.ome.tif_aniso1ransacimMin80imMax1500sig1.5thr0.0109suppReg2inRat0.2maxErr0.5intensThr5.173bsMethod0 bsMaxErr0.05bsInRat0.2.csv	556	696	28	c2
RS	c1/FISH_Cy5_IGF2_AMR_2_MMStack_Undefined9	c1/RadialSymmetry_results_FISH_Cy5_IGF2_AMR_2_MMStack_Undefined9.ome.tif_aniso1ransacimMin80imMax550sig1.5thr0.012suppReg3inRat0.1maxErr1.5intensThr5.173bsMethod0 bsMaxErr0.05bsInRat0.1.csv	61	66	14	c1
RS	c1/FISH_Cy5_IGF2_AMR_2_MMStack_Undefined9	c2/RadialSymmetry_results_FISH_Cy5_IGF2_AMR_2_MMStack_Undefined9.ome.tif_aniso1ransacimMin80imMax1500sig1.5thr0.0109suppReg2inRat0.2maxErr0.5intensThr5.173bsMethod0 bsMaxErr0.05bsInRat0.2.csv	61	88	2	c2
RS	c1/FISH_Cy5_IGF2_AMR_1_MMStack_Undefined76	c1/RadialSymmetry_results_FISH_Cy5_IGF2_AMR_1_MMStack_Undefined76.ome.tif_aniso1ransacimMin80imMax550sig1.5thr0.012suppReg3inRat0.1maxErr1.5intensThr5.173bsMethod0 bsMaxErr0.05bsInRat0.1.csv	445	578	126	c1
RS	c1/FISH_Cy5_IGF2_AMR_1_MMStack_Undefined76	c2/RadialSymmetry_results_FISH_Cy5_IGF2_AMR_1_MMStack_Undefined76.ome.tif_aniso1ransacimMin80imMax1500sig1.5thr0.0109suppReg2inRat0.2maxErr0.5intensThr5.173bsMethod0 bsMaxErr0.05bsInRat0.2.csv	445	626	26	c2
RS	c1/FISH_Cy5_IGF2_AMR_2_MMStack_Undefined88	c1/RadialSymmetry_results_FISH_Cy5_IGF2_AMR_2_MMStack_Undefined88.ome.tif_aniso1ransacimMin80imMax550sig1.5thr0.012suppReg3inRat0.1maxErr1.5intensThr5.173bsMethod0 bsMaxErr0.05bsInRat0.1.csv	950	1341	216	c1
RS	c1/FISH_Cy5_IGF2_AMR_2_MMStack_Undefined88	c2/RadialSymmetry_results_FISH_Cy5_IGF2_AMR_2_MMStack_Undefined88.ome.tif_aniso1ransacimMin80imMax1500sig1.5thr0.0109suppReg2inRat0.2maxErr0.5intensThr5.173bsMethod0 bsMaxErr0.05bsInRat0.2.csv	950	1573	37	c2
RS	c1/FISH_Cy5_IGF2_AMR_2_MMStack_Undefined3	c1/RadialSymmetry_results_FISH_Cy5_IGF2_AMR_2_MMStack_Undefined3.ome.tif_aniso1ransacimMin80imMax550sig1.5thr0.012suppReg3inRat0.1maxErr1.5intensThr5.173bsMethod0 bsMaxErr0.05bsInRat0.1.csv	110	110	31	c1
RS	c1/FISH_Cy5_IGF2_AMR_2_MMStack_Undefined3	c2/RadialSymmetry_results_FISH_Cy5_IGF2_AMR_2_MMStack_Undefined3.ome.tif_aniso1ransacimMin80imMax1500sig1.5thr0.0109suppReg2inRat0.2maxErr0.5intensThr5.173bsMethod0 bsMaxErr0.05bsInRat0.2.csv	110	145	4	c2
RS	c1/FISH_Cy5_IGF2_AMR_2_MMStack_Undefined82	c1/RadialSymmetry_results_FISH_Cy5_IGF2_AMR_2_MMStack_Undefined82.ome.tif_aniso1ransacimMin80imMax550sig1.5thr0.012suppReg3inRat0.1maxErr1.5intensThr5.173bsMethod0 bsMaxErr0.05bsInRat0.1.csv	717	904	185	c1
RS	c1/FISH_Cy5_IGF2_AMR_2_MMStack_Undefined82	c2/RadialSymmetry_results_FISH_Cy5_IGF2_AMR_2_MMStack_Undefined82.ome.tif_aniso1ransacimMin80imMax1500sig1.5thr0.0109suppReg2inRat0.2maxErr0.5intensThr5.173bsMethod0 bsMaxErr0.05bsInRat0.2.csv	717	1134	27	c2
RS	c1/FISH_Cy5_IGF2_AMR_1_MMStack_Undefined53	c1/RadialSymmetry_results_FISH_Cy5_IGF2_AMR_1_MMStack_Undefined53.ome.tif_aniso1ransacimMin80imMax550sig1.5thr0.012suppReg3inRat0.1maxErr1.5intensThr5.173bsMethod0 bsMaxErr0.05bsInRat0.1.csv	405	396	130	c1
RS	c1/FISH_Cy5_IGF2_AMR_1_MMStack_Undefined53	c2/RadialSymmetry_results_FISH_Cy5_IGF2_AMR_1_MMStack_Undefined53.ome.tif_aniso1ransacimMin80imMax1500sig1.5thr0.0109suppReg2inRat0.2maxErr0.5intensThr5.173bsMethod0 bsMaxErr0.05bsInRat0.2.csv	405	492	18	c2
RS	c1/FISH_Cy5_IGF2_AMR_2_MMStack_Undefined47	c1/RadialSymmetry_results_FISH_Cy5_IGF2_AMR_2_MMStack_Undefined47.ome.tif_aniso1ransacimMin80imMax550sig1.5thr0.012suppReg3inRat0.1maxErr1.5intensThr5.173bsMethod0 bsMaxErr0.05bsInRat0.1.csv	753	760	202	c1
RS	c1/FISH_Cy5_IGF2_AMR_2_MMStack_Undefined47	c2/RadialSymmetry_results_FISH_Cy5_IGF2_AMR_2_MMStack_Undefined47.ome.tif_aniso1ransacimMin80imMax1500sig1.5thr0.0109suppReg2inRat0.2maxErr0.5intensThr5.173bsMethod0 bsMaxErr0.05bsInRat0.2.csv	753	957	34	c2
RS	c1/FISH_Cy5_IGF2_AMR_4_MMStack_Undefined87	c1/RadialSymmetry_results_FISH_Cy5_IGF2_AMR_4_MMStack_Undefined87.ome.tif_aniso1ransacimMin80imMax550sig1.5thr0.012suppReg3inRat0.1maxErr1.5intensThr5.173bsMethod0 bsMaxErr0.05bsInRat0.1.csv	264	257	98	c1
RS	c1/FISH_Cy5_IGF2_AMR_4_MMStack_Undefined87	c2/RadialSymmetry_results_FISH_Cy5_IGF2_AMR_4_MMStack_Undefined87.ome.tif_aniso1ransacimMin80imMax1500sig1.5thr0.0109suppReg2inRat0.2maxErr0.5intensThr5.173bsMethod0 bsMaxErr0.05bsInRat0.2.csv	264	315	19	c2
RS	c1/FISH_Cy5_IGF2_AMR_3_MMStack_Undefined125	c1/RadialSymmetry_results_FISH_Cy5_IGF2_AMR_3_MMStack_Undefined125.ome.tif_aniso1ransacimMin80imMax550sig1.5thr0.012suppReg3inRat0.1maxErr1.5intensThr5.173bsMethod0 bsMaxErr0.05bsInRat0.1.csv	1047	2200	51	c1
RS	c1/FISH_Cy5_IGF2_AMR_3_MMStack_Undefined125	c2/RadialSymmetry_results_FISH_Cy5_IGF2_AMR_3_MMStack_Undefined125.ome.tif_aniso1ransacimMin80imMax1500sig1.5thr0.0109suppReg2inRat0.2maxErr0.5intensThr5.173bsMethod0 bsMaxErr0.05bsInRat0.2.csv	1047	2487	21	c2
RS	c1/FISH_Cy5_IGF2_AMR_2_MMStack_Undefined70	c1/RadialSymmetry_results_FISH_Cy5_IGF2_AMR_2_MMStack_Undefined70.ome.tif_aniso1ransacimMin80imMax550sig1.5thr0.012suppReg3inRat0.1maxErr1.5intensThr5.173bsMethod0 bsMaxErr0.05bsInRat0.1.csv	1104	1510	167	c1
RS	c1/FISH_Cy5_IGF2_AMR_2_MMStack_Undefined70	c2/RadialSymmetry_results_FISH_Cy5_IGF2_AMR_2_MMStack_Undefined70.ome.tif_aniso1ransacimMin80imMax1500sig1.5thr0.0109suppReg2inRat0.2maxErr0.5intensThr5.173bsMethod0 bsMaxErr0.05bsInRat0.2.csv	1104	1706	25	c2
RS	c1/FISH_Cy5_IGF2_AMR_2_MMStack_Undefined1	c1/RadialSymmetry_results_FISH_Cy5_IGF2_AMR_2_MMStack_Undefined1.ome.tif_aniso1ransacimMin80imMax550sig1.5thr0.012suppReg3inRat0.1maxErr1.5intensThr5.173bsMethod0 bsMaxErr0.05bsInRat0.1.csv	679	983	126	c1
RS	c1/FISH_Cy5_IGF2_AMR_2_MMStack_Undefined1	c2/RadialSymmetry_results_FISH_Cy5_IGF2_AMR_2_MMStack_Undefined1.ome.tif_aniso1ransacimMin80imMax1500sig1.5thr0.0109suppReg2inRat0.2maxErr0.5intensThr5.173bsMethod0 bsMaxErr0.05bsInRat0.2.csv	679	1138	19	c2
RS	c1/FISH_Cy5_IGF2_AMR_2_MMStack_Undefined49	c1/RadialSymmetry_results_FISH_Cy5_IGF2_AMR_2_MMStack_Undefined49.ome.tif_aniso1ransacimMin80imMax550sig1.5thr0.012suppReg3inRat0.1maxErr1.5intensThr5.173bsMethod0 bsMaxErr0.05bsInRat0.1.csv	443	457	112	c1
RS	c1/FISH_Cy5_IGF2_AMR_2_MMStack_Undefined49	c2/RadialSymmetry_results_FISH_Cy5_IGF2_AMR_2_MMStack_Undefined49.ome.tif_aniso1ransacimMin80imMax1500sig1.5thr0.0109suppReg2inRat0.2maxErr0.5intensThr5.173bsMethod0 bsMaxErr0.05bsInRat0.2.csv	443	590	13	c2
RS	c1/FISH_Cy5_IGF2_AMR_4_MMStack_Undefined30	c1/RadialSymmetry_results_FISH_Cy5_IGF2_AMR_4_MMStack_Undefined30.ome.tif_aniso1ransacimMin80imMax550sig1.5thr0.012suppReg3inRat0.1maxErr1.5intensThr5.173bsMethod0 bsMaxErr0.05bsInRat0.1.csv	451	464	128	c1
RS	c1/FISH_Cy5_IGF2_AMR_4_MMStack_Undefined30	c2/RadialSymmetry_results_FISH_Cy5_IGF2_AMR_4_MMStack_Undefined30.ome.tif_aniso1ransacimMin80imMax1500sig1.5thr0.0109suppReg2inRat0.2maxErr0.5intensThr5.173bsMethod0 bsMaxErr0.05bsInRat0.2.csv	451	613	16	c2
RS	c1/FISH_Cy5_IGF2_AMR_2_MMStack_Undefined16	c1/RadialSymmetry_results_FISH_Cy5_IGF2_AMR_2_MMStack_Undefined16.ome.tif_aniso1ransacimMin80imMax550sig1.5thr0.012suppReg3inRat0.1maxErr1.5intensThr5.173bsMethod0 bsMaxErr0.05bsInRat0.1.csv	334	362	89	c1
RS	c1/FISH_Cy5_IGF2_AMR_2_MMStack_Undefined16	c2/RadialSymmetry_results_FISH_Cy5_IGF2_AMR_2_MMStack_Undefined16.ome.tif_aniso1ransacimMin80imMax1500sig1.5thr0.0109suppReg2inRat0.2maxErr0.5intensThr5.173bsMethod0 bsMaxErr0.05bsInRat0.2.csv	334	429	15	c2
RS	c1/FISH_Cy5_IGF2_AMR_2_MMStack_Undefined43	c1/RadialSymmetry_results_FISH_Cy5_IGF2_AMR_2_MMStack_Undefined43.ome.tif_aniso1ransacimMin80imMax550sig1.5thr0.012suppReg3inRat0.1maxErr1.5intensThr5.173bsMethod0 bsMaxErr0.05bsInRat0.1.csv	181	183	57	c1
RS	c1/FISH_Cy5_IGF2_AMR_2_MMStack_Undefined43	c2/RadialSymmetry_results_FISH_Cy5_IGF2_AMR_2_MMStack_Undefined43.ome.tif_aniso1ransacimMin80imMax1500sig1.5thr0.0109suppReg2inRat0.2maxErr0.5intensThr5.173bsMethod0 bsMaxErr0.05bsInRat0.2.csv	181	227	8	c2
RS	c1/FISH_Cy5_IGF2_AMR_2_MMStack_Undefined46	c1/RadialSymmetry_results_FISH_Cy5_IGF2_AMR_2_MMStack_Undefined46.ome.tif_aniso1ransacimMin80imMax550sig1.5thr0.012suppReg3inRat0.1maxErr1.5intensThr5.173bsMethod0 bsMaxErr0.05bsInRat0.1.csv	275	262	87	c1
RS	c1/FISH_Cy5_IGF2_AMR_2_MMStack_Undefined46	c2/RadialSymmetry_results_FISH_Cy5_IGF2_AMR_2_MMStack_Undefined46.ome.tif_aniso1ransacimMin80imMax1500sig1.5thr0.0109suppReg2inRat0.2maxErr0.5intensThr5.173bsMethod0 bsMaxErr0.05bsInRat0.2.csv	275	366	16	c2
RS	c1/FISH_Cy5_IGF2_AMR_2_MMStack_Undefined38	c1/RadialSymmetry_results_FISH_Cy5_IGF2_AMR_2_MMStack_Undefined38.ome.tif_aniso1ransacimMin80imMax550sig1.5thr0.012suppReg3inRat0.1maxErr1.5intensThr5.173bsMethod0 bsMaxErr0.05bsInRat0.1.csv	1119	1611	169	c1
RS	c1/FISH_Cy5_IGF2_AMR_2_MMStack_Undefined38	c2/RadialSymmetry_results_FISH_Cy5_IGF2_AMR_2_MMStack_Undefined38.ome.tif_aniso1ransacimMin80imMax1500sig1.5thr0.0109suppReg2inRat0.2maxErr0.5intensThr5.173bsMethod0 bsMaxErr0.05bsInRat0.2.csv	1119	1929	24	c2
RS	c1/FISH_Cy5_IGF2_AMR_1_MMStack_Undefined30	c1/RadialSymmetry_results_FISH_Cy5_IGF2_AMR_1_MMStack_Undefined30.ome.tif_aniso1ransacimMin80imMax550sig1.5thr0.012suppReg3inRat0.1maxErr1.5intensThr5.173bsMethod0 bsMaxErr0.05bsInRat0.1.csv	398	457	124	c1
RS	c1/FISH_Cy5_IGF2_AMR_1_MMStack_Undefined30	c2/RadialSymmetry_results_FISH_Cy5_IGF2_AMR_1_MMStack_Undefined30.ome.tif_aniso1ransacimMin80imMax1500sig1.5thr0.0109suppReg2inRat0.2maxErr0.5intensThr5.173bsMethod0 bsMaxErr0.05bsInRat0.2.csv	398	514	25	c2
RS	c1/FISH_Cy5_IGF2_AMR_3_MMStack_Undefined94	c1/RadialSymmetry_results_FISH_Cy5_IGF2_AMR_3_MMStack_Undefined94.ome.tif_aniso1ransacimMin80imMax550sig1.5thr0.012suppReg3inRat0.1maxErr1.5intensThr5.173bsMethod0 bsMaxErr0.05bsInRat0.1.csv	938	1098	226	c1
RS	c1/FISH_Cy5_IGF2_AMR_3_MMStack_Undefined94	c2/RadialSymmetry_results_FISH_Cy5_IGF2_AMR_3_MMStack_Undefined94.ome.tif_aniso1ransacimMin80imMax1500sig1.5thr0.0109suppReg2inRat0.2maxErr0.5intensThr5.173bsMethod0 bsMaxErr0.05bsInRat0.2.csv	938	1331	36	c2
RS	c1/FISH_Cy5_IGF2_AMR_2_MMStack_Undefined55	c1/RadialSymmetry_results_FISH_Cy5_IGF2_AMR_2_MMStack_Undefined55.ome.tif_aniso1ransacimMin80imMax550sig1.5thr0.012suppReg3inRat0.1maxErr1.5intensThr5.173bsMethod0 bsMaxErr0.05bsInRat0.1.csv	611	625	193	c1
RS	c1/FISH_Cy5_IGF2_AMR_2_MMStack_Undefined55	c2/RadialSymmetry_results_FISH_Cy5_IGF2_AMR_2_MMStack_Undefined55.ome.tif_aniso1ransacimMin80imMax1500sig1.5thr0.0109suppReg2inRat0.2maxErr0.5intensThr5.173bsMethod0 bsMaxErr0.05bsInRat0.2.csv	611	833	32	c2
RS	c1/FISH_Cy5_IGF2_AMR_2_MMStack_Undefined7	c1/RadialSymmetry_results_FISH_Cy5_IGF2_AMR_2_MMStack_Undefined7.ome.tif_aniso1ransacimMin80imMax550sig1.5thr0.012suppReg3inRat0.1maxErr1.5intensThr5.173bsMethod0 bsMaxErr0.05bsInRat0.1.csv	91	83	37	c1
RS	c1/FISH_Cy5_IGF2_AMR_2_MMStack_Undefined7	c2/RadialSymmetry_results_FISH_Cy5_IGF2_AMR_2_MMStack_Undefined7.ome.tif_aniso1ransacimMin80imMax1500sig1.5thr0.0109suppReg2inRat0.2maxErr0.5intensThr5.173bsMethod0 bsMaxErr0.05bsInRat0.2.csv	91	130	4	c2
RS	c1/FISH_Cy5_IGF2_AMR_3_MMStack_Undefined105	c1/RadialSymmetry_results_FISH_Cy5_IGF2_AMR_3_MMStack_Undefined105.ome.tif_aniso1ransacimMin80imMax550sig1.5thr0.012suppReg3inRat0.1maxErr1.5intensThr5.173bsMethod0 bsMaxErr0.05bsInRat0.1.csv	1127	1503	227	c1
RS	c1/FISH_Cy5_IGF2_AMR_3_MMStack_Undefined105	c2/RadialSymmetry_results_FISH_Cy5_IGF2_AMR_3_MMStack_Undefined105.ome.tif_aniso1ransacimMin80imMax1500sig1.5thr0.0109suppReg2inRat0.2maxErr0.5intensThr5.173bsMethod0 bsMaxErr0.05bsInRat0.2.csv	1127	1814	35	c2
RS	c1/FISH_Cy5_IGF2_AMR_2_MMStack_Undefined21	c1/RadialSymmetry_results_FISH_Cy5_IGF2_AMR_2_MMStack_Undefined21.ome.tif_aniso1ransacimMin80imMax550sig1.5thr0.012suppReg3inRat0.1maxErr1.5intensThr5.173bsMethod0 bsMaxErr0.05bsInRat0.1.csv	496	787	74	c1
RS	c1/FISH_Cy5_IGF2_AMR_2_MMStack_Undefined21	c2/RadialSymmetry_results_FISH_Cy5_IGF2_AMR_2_MMStack_Undefined21.ome.tif_aniso1ransacimMin80imMax1500sig1.5thr0.0109suppReg2inRat0.2maxErr0.5intensThr5.173bsMethod0 bsMaxErr0.05bsInRat0.2.csv	496	876	16	c2
BF	c2/FISH_Cy5_IGF2_AMR_2_MMStack_Undefined84	c1_FISH_Cy5_IGF2_AMR_2_MMStack_Undefined84.ome.csv	229	723	79	c1
BF	c2/FISH_Cy5_IGF2_AMR_2_MMStack_Undefined84	c2_FISH_Cy5_IGF2_AMR_2_MMStack_Undefined84.ome.csv	229	667	42	c2
BF	c1/FISH_Cy5_IGF2_AMR_2_MMStack_Undefined77	c1_FISH_Cy5_IGF2_AMR_2_MMStack_Undefined77.ome.csv	1048	1657	267	c1
BF	c1/FISH_Cy5_IGF2_AMR_2_MMStack_Undefined77	c2_FISH_Cy5_IGF2_AMR_2_MMStack_Undefined77.ome.csv	1048	1608	136	c2
BF	c2/FISH_Cy5_IGF2_AMR_3_MMStack_Undefined74	c1_FISH_Cy5_IGF2_AMR_3_MMStack_Undefined74.ome.csv	658	866	231	c1
BF	c2/FISH_Cy5_IGF2_AMR_3_MMStack_Undefined74	c2_FISH_Cy5_IGF2_AMR_3_MMStack_Undefined74.ome.csv	658	921	113	c2
BF	c1/FISH_Cy5_IGF2_AMR_2_MMStack_Undefined17	c1_FISH_Cy5_IGF2_AMR_2_MMStack_Undefined17.ome.csv	1024	1965	294	c1
BF	c1/FISH_Cy5_IGF2_AMR_2_MMStack_Undefined17	c2_FISH_Cy5_IGF2_AMR_2_MMStack_Undefined17.ome.csv	1024	2163	121	c2
BF	c2/FISH_Cy5_IGF2_AMR_3_MMStack_Undefined103	c1_FISH_Cy5_IGF2_AMR_3_MMStack_Undefined103.ome.csv	783	1485	260	c1
BF	c2/FISH_Cy5_IGF2_AMR_3_MMStack_Undefined103	c2_FISH_Cy5_IGF2_AMR_3_MMStack_Undefined103.ome.csv	783	1825	120	c2
BF	c2/FISH_Cy5_IGF2_AMR_4_MMStack_Undefined26	c1_FISH_Cy5_IGF2_AMR_4_MMStack_Undefined26.ome.csv	776	945	334	c1
BF	c2/FISH_Cy5_IGF2_AMR_4_MMStack_Undefined26	c2_FISH_Cy5_IGF2_AMR_4_MMStack_Undefined26.ome.csv	776	1104	188	c2
BF	c2/FISH_Cy5_IGF2_AMR_2_MMStack_Undefined69	c1_FISH_Cy5_IGF2_AMR_2_MMStack_Undefined69.ome.csv	1078	1979	299	c1
BF	c2/FISH_Cy5_IGF2_AMR_2_MMStack_Undefined69	c2_FISH_Cy5_IGF2_AMR_2_MMStack_Undefined69.ome.csv	1078	2028	166	c2
BF	c2/FISH_Cy5_IGF2_AMR_2_MMStack_Undefined62	c1_FISH_Cy5_IGF2_AMR_2_MMStack_Undefined62.ome.csv	926	1821	253	c1
BF	c2/FISH_Cy5_IGF2_AMR_2_MMStack_Undefined62	c2_FISH_Cy5_IGF2_AMR_2_MMStack_Undefined62.ome.csv	926	1728	157	c2
BF	c2/FISH_Cy5_IGF2_AMR_1_MMStack_Undefined27	c1_FISH_Cy5_IGF2_AMR_1_MMStack_Undefined27.ome.csv	1008	1415	345	c1
BF	c2/FISH_Cy5_IGF2_AMR_1_MMStack_Undefined27	c2_FISH_Cy5_IGF2_AMR_1_MMStack_Undefined27.ome.csv	1008	1452	170	c2
BF	c2/FISH_Cy5_IGF2_AMR_2_MMStack_Undefined81	c1_FISH_Cy5_IGF2_AMR_2_MMStack_Undefined81.ome.csv	843	1611	264	c1
BF	c2/FISH_Cy5_IGF2_AMR_2_MMStack_Undefined81	c2_FISH_Cy5_IGF2_AMR_2_MMStack_Undefined81.ome.csv	843	1873	98	c2
BF	c1/FISH_Cy5_IGF2_AMR_2_MMStack_Undefined64	c1_FISH_Cy5_IGF2_AMR_2_MMStack_Undefined64.ome.csv	327	605	124	c1
BF	c1/FISH_Cy5_IGF2_AMR_2_MMStack_Undefined64	c2_FISH_Cy5_IGF2_AMR_2_MMStack_Undefined64.ome.csv	327	571	84	c2
BF	c1/FISH_Cy5_IGF2_AMR_2_MMStack_Undefined107	c1_FISH_Cy5_IGF2_AMR_2_MMStack_Undefined107.ome.csv	176	648	67	c1
BF	c1/FISH_Cy5_IGF2_AMR_2_MMStack_Undefined107	c2_FISH_Cy5_IGF2_AMR_2_MMStack_Undefined107.ome.csv	176	735	21	c2
BF	c1/FISH_Cy5_IGF2_AMR_2_MMStack_Undefined60	c1_FISH_Cy5_IGF2_AMR_2_MMStack_Undefined60.ome.csv	810	1281	233	c1
BF	c1/FISH_Cy5_IGF2_AMR_2_MMStack_Undefined60	c2_FISH_Cy5_IGF2_AMR_2_MMStack_Undefined60.ome.csv	810	1290	134	c2
BF	c2/FISH_Cy5_IGF2_AMR_2_MMStack_Undefined53	c1_FISH_Cy5_IGF2_AMR_2_MMStack_Undefined53.ome.csv	966	1740	252	c1
BF	c2/FISH_Cy5_IGF2_AMR_2_MMStack_Undefined53	c2_FISH_Cy5_IGF2_AMR_2_MMStack_Undefined53.ome.csv	966	2040	88	c2
BF	c2/FISH_Cy5_IGF2_AMR_2_MMStack_Undefined68	c1_FISH_Cy5_IGF2_AMR_2_MMStack_Undefined68.ome.csv	1093	1758	302	c1
BF	c2/FISH_Cy5_IGF2_AMR_2_MMStack_Undefined68	c2_FISH_Cy5_IGF2_AMR_2_MMStack_Undefined68.ome.csv	1093	1836	145	c2
BF	c1/FISH_Cy5_IGF2_AMR_4_MMStack_Undefined25	c1_FISH_Cy5_IGF2_AMR_4_MMStack_Undefined25.ome.csv	827	1278	261	c1
BF	c1/FISH_Cy5_IGF2_AMR_4_MMStack_Undefined25	c2_FISH_Cy5_IGF2_AMR_4_MMStack_Undefined25.ome.csv	827	1134	133	c2
BF	c2/FISH_Cy5_IGF2_AMR_2_MMStack_Undefined78	c1_FISH_Cy5_IGF2_AMR_2_MMStack_Undefined78.ome.csv	850	1021	385	c1
BF	c2/FISH_Cy5_IGF2_AMR_2_MMStack_Undefined78	c2_FISH_Cy5_IGF2_AMR_2_MMStack_Undefined78.ome.csv	850	1123	188	c2
BF	c1/FISH_Cy5_IGF2_AMR_2_MMStack_Undefined13	c1_FISH_Cy5_IGF2_AMR_2_MMStack_Undefined13.ome.csv	146	213	76	c1
BF	c1/FISH_Cy5_IGF2_AMR_2_MMStack_Undefined13	c2_FISH_Cy5_IGF2_AMR_2_MMStack_Undefined13.ome.csv	146	227	45	c2
BF	c1/FISH_Cy5_IGF2_AMR_2_MMStack_Undefined45	c1_FISH_Cy5_IGF2_AMR_2_MMStack_Undefined45.ome.csv	599	834	224	c1
BF	c1/FISH_Cy5_IGF2_AMR_2_MMStack_Undefined45	c2_FISH_Cy5_IGF2_AMR_2_MMStack_Undefined45.ome.csv	599	957	106	c2
BF	c2/FISH_Cy5_IGF2_AMR_2_MMStack_Undefined8	c1_FISH_Cy5_IGF2_AMR_2_MMStack_Undefined8.ome.csv	370	500	128	c1
BF	c2/FISH_Cy5_IGF2_AMR_2_MMStack_Undefined8	c2_FISH_Cy5_IGF2_AMR_2_MMStack_Undefined8.ome.csv	370	535	74	c2
BF	c1/FISH_Cy5_IGF2_AMR_2_MMStack_Undefined36	c1_FISH_Cy5_IGF2_AMR_2_MMStack_Undefined36.ome.csv	112	166	63	c1
BF	c1/FISH_Cy5_IGF2_AMR_2_MMStack_Undefined36	c2_FISH_Cy5_IGF2_AMR_2_MMStack_Undefined36.ome.csv	112	161	36	c2
BF	c1/FISH_Cy5_IGF2_AMR_2_MMStack_Undefined48	c1_FISH_Cy5_IGF2_AMR_2_MMStack_Undefined48.ome.csv	1012	1466	319	c1
BF	c1/FISH_Cy5_IGF2_AMR_2_MMStack_Undefined48	c2_FISH_Cy5_IGF2_AMR_2_MMStack_Undefined48.ome.csv	1012	1482	140	c2
BF	c1/FISH_Cy5_IGF2_AMR_2_MMStack_Undefined41	c1_FISH_Cy5_IGF2_AMR_2_MMStack_Undefined41.ome.csv	477	971	131	c1
BF	c1/FISH_Cy5_IGF2_AMR_2_MMStack_Undefined41	c2_FISH_Cy5_IGF2_AMR_2_MMStack_Undefined41.ome.csv	477	803	79	c2
BF	c2/FISH_Cy5_IGF2_AMR_3_MMStack_Undefined126	c1_FISH_Cy5_IGF2_AMR_3_MMStack_Undefined126.ome.csv	982	1057	457	c1
BF	c2/FISH_Cy5_IGF2_AMR_3_MMStack_Undefined126	c2_FISH_Cy5_IGF2_AMR_3_MMStack_Undefined126.ome.csv	982	1248	240	c2
BF	c1/FISH_Cy5_IGF2_AMR_2_MMStack_Undefined93	c1_FISH_Cy5_IGF2_AMR_2_MMStack_Undefined93.ome.csv	582	1176	174	c1
BF	c1/FISH_Cy5_IGF2_AMR_2_MMStack_Undefined93	c2_FISH_Cy5_IGF2_AMR_2_MMStack_Undefined93.ome.csv	582	1077	94	c2
BF	c1/FISH_Cy5_IGF2_AMR_2_MMStack_Undefined19	c1_FISH_Cy5_IGF2_AMR_2_MMStack_Undefined19.ome.csv	135	267	49	c1
BF	c1/FISH_Cy5_IGF2_AMR_2_MMStack_Undefined19	c2_FISH_Cy5_IGF2_AMR_2_MMStack_Undefined19.ome.csv	135	201	30	c2
BF	c1/FISH_Cy5_IGF2_AMR_2_MMStack_Undefined90	c1_FISH_Cy5_IGF2_AMR_2_MMStack_Undefined90.ome.csv	305	794	68	c1
BF	c1/FISH_Cy5_IGF2_AMR_2_MMStack_Undefined90	c2_FISH_Cy5_IGF2_AMR_2_MMStack_Undefined90.ome.csv	305	807	37	c2
BF	c1/FISH_Cy5_IGF2_AMR_2_MMStack_Undefined61	c1_FISH_Cy5_IGF2_AMR_2_MMStack_Undefined61.ome.csv	719	1073	255	c1
BF	c1/FISH_Cy5_IGF2_AMR_2_MMStack_Undefined61	c2_FISH_Cy5_IGF2_AMR_2_MMStack_Undefined61.ome.csv	719	1153	130	c2
BF	c1/FISH_Cy5_IGF2_AMR_3_MMStack_Undefined5	c1_FISH_Cy5_IGF2_AMR_3_MMStack_Undefined5.ome.csv	1107	2406	193	c1
BF	c1/FISH_Cy5_IGF2_AMR_3_MMStack_Undefined5	c2_FISH_Cy5_IGF2_AMR_3_MMStack_Undefined5.ome.csv	1107	2312	97	c2
BF	c2/FISH_Cy5_IGF2_AMR_4_MMStack_Undefined43	c1_FISH_Cy5_IGF2_AMR_4_MMStack_Undefined43.ome.csv	819	1412	251	c1
BF	c2/FISH_Cy5_IGF2_AMR_4_MMStack_Undefined43	c2_FISH_Cy5_IGF2_AMR_4_MMStack_Undefined43.ome.csv	819	1278	120	c2
BF	c2/FISH_Cy5_IGF2_AMR_2_MMStack_Undefined51	c1_FISH_Cy5_IGF2_AMR_2_MMStack_Undefined51.ome.csv	848	1085	314	c1
BF	c2/FISH_Cy5_IGF2_AMR_2_MMStack_Undefined51	c2_FISH_Cy5_IGF2_AMR_2_MMStack_Undefined51.ome.csv	848	1087	167	c2
BF	c2/FISH_Cy5_IGF2_AMR_4_MMStack_Undefined91	c1_FISH_Cy5_IGF2_AMR_4_MMStack_Undefined91.ome.csv	501	866	162	c1
BF	c2/FISH_Cy5_IGF2_AMR_4_MMStack_Undefined91	c2_FISH_Cy5_IGF2_AMR_4_MMStack_Undefined91.ome.csv	501	896	62	c2
BF	c2/FISH_Cy5_IGF2_AMR_3_MMStack_Undefined113	c1_FISH_Cy5_IGF2_AMR_3_MMStack_Undefined113.ome.csv	923	1223	365	c1
BF	c2/FISH_Cy5_IGF2_AMR_3_MMStack_Undefined113	c2_FISH_Cy5_IGF2_AMR_3_MMStack_Undefined113.ome.csv	923	1422	144	c2
BF	c1/FISH_Cy5_IGF2_AMR_2_MMStack_Undefined63	c1_FISH_Cy5_IGF2_AMR_2_MMStack_Undefined63.ome.csv	773	883	294	c1
BF	c1/FISH_Cy5_IGF2_AMR_2_MMStack_Undefined63	c2_FISH_Cy5_IGF2_AMR_2_MMStack_Undefined63.ome.csv	773	983	159	c2
BF	c2/FISH_Cy5_IGF2_AMR_4_MMStack_Undefined	c1_FISH_Cy5_IGF2_AMR_4_MMStack_Undefined.ome.csv	1084	2678	229	c1
BF	c2/FISH_Cy5_IGF2_AMR_4_MMStack_Undefined	c2_FISH_Cy5_IGF2_AMR_4_MMStack_Undefined.ome.csv	1084	2481	113	c2
BF	c2/FISH_Cy5_IGF2_AMR_3_MMStack_Undefined99	c1_FISH_Cy5_IGF2_AMR_3_MMStack_Undefined99.ome.csv	906	1257	286	c1
BF	c2/FISH_Cy5_IGF2_AMR_3_MMStack_Undefined99	c2_FISH_Cy5_IGF2_AMR_3_MMStack_Undefined99.ome.csv	906	1200	159	c2
BF	c1/FISH_Cy5_IGF2_AMR_3_MMStack_Undefined124	c1_FISH_Cy5_IGF2_AMR_3_MMStack_Undefined124.ome.csv	556	598	275	c1
BF	c1/FISH_Cy5_IGF2_AMR_3_MMStack_Undefined124	c2_FISH_Cy5_IGF2_AMR_3_MMStack_Undefined124.ome.csv	556	758	147	c2
BF	c1/FISH_Cy5_IGF2_AMR_2_MMStack_Undefined9	c1_FISH_Cy5_IGF2_AMR_2_MMStack_Undefined9.ome.csv	61	106	20	c1
BF	c1/FISH_Cy5_IGF2_AMR_2_MMStack_Undefined9	c2_FISH_Cy5_IGF2_AMR_2_MMStack_Undefined9.ome.csv	61	95	10	c2
BF	c1/FISH_Cy5_IGF2_AMR_1_MMStack_Undefined76	c1_FISH_Cy5_IGF2_AMR_1_MMStack_Undefined76.ome.csv	445	1174	129	c1
BF	c1/FISH_Cy5_IGF2_AMR_1_MMStack_Undefined76	c2_FISH_Cy5_IGF2_AMR_1_MMStack_Undefined76.ome.csv	445	1251	49	c2
BF	c1/FISH_Cy5_IGF2_AMR_2_MMStack_Undefined88	c1_FISH_Cy5_IGF2_AMR_2_MMStack_Undefined88.ome.csv	950	2355	248	c1
BF	c1/FISH_Cy5_IGF2_AMR_2_MMStack_Undefined88	c2_FISH_Cy5_IGF2_AMR_2_MMStack_Undefined88.ome.csv	950	2456	114	c2
BF	c2/FISH_Cy5_IGF2_AMR_2_MMStack_Undefined3	c1_FISH_Cy5_IGF2_AMR_2_MMStack_Undefined3.ome.csv	110	153	52	c1
BF	c2/FISH_Cy5_IGF2_AMR_2_MMStack_Undefined3	c2_FISH_Cy5_IGF2_AMR_2_MMStack_Undefined3.ome.csv	110	191	20	c2
BF	c2/FISH_Cy5_IGF2_AMR_2_MMStack_Undefined82	c1_FISH_Cy5_IGF2_AMR_2_MMStack_Undefined82.ome.csv	717	1249	237	c1
BF	c2/FISH_Cy5_IGF2_AMR_2_MMStack_Undefined82	c2_FISH_Cy5_IGF2_AMR_2_MMStack_Undefined82.ome.csv	717	1357	95	c2
BF	c1/FISH_Cy5_IGF2_AMR_1_MMStack_Undefined53	c1_FISH_Cy5_IGF2_AMR_1_MMStack_Undefined53.ome.csv	405	775	157	c1
BF	c1/FISH_Cy5_IGF2_AMR_1_MMStack_Undefined53	c2_FISH_Cy5_IGF2_AMR_1_MMStack_Undefined53.ome.csv	405	704	82	c2
BF	c1/FISH_Cy5_IGF2_AMR_2_MMStack_Undefined47	c1_FISH_Cy5_IGF2_AMR_2_MMStack_Undefined47.ome.csv	753	815	318	c1
BF	c1/FISH_Cy5_IGF2_AMR_2_MMStack_Undefined47	c2_FISH_Cy5_IGF2_AMR_2_MMStack_Undefined47.ome.csv	753	822	186	c2
BF	c1/FISH_Cy5_IGF2_AMR_4_MMStack_Undefined87	c1_FISH_Cy5_IGF2_AMR_4_MMStack_Undefined87.ome.csv	264	633	105	c1
BF	c1/FISH_Cy5_IGF2_AMR_4_MMStack_Undefined87	c2_FISH_Cy5_IGF2_AMR_4_MMStack_Undefined87.ome.csv	264	690	58	c2
BF	c2/FISH_Cy5_IGF2_AMR_3_MMStack_Undefined125	c1_FISH_Cy5_IGF2_AMR_3_MMStack_Undefined125.ome.csv	1047	2044	163	c1
BF	c2/FISH_Cy5_IGF2_AMR_3_MMStack_Undefined125	c2_FISH_Cy5_IGF2_AMR_3_MMStack_Undefined125.ome.csv	1047	2067	81	c2
BF	c2/FISH_Cy5_IGF2_AMR_2_MMStack_Undefined70	c1_FISH_Cy5_IGF2_AMR_2_MMStack_Undefined70.ome.csv	1104	1847	259	c1
BF	c2/FISH_Cy5_IGF2_AMR_2_MMStack_Undefined70	c2_FISH_Cy5_IGF2_AMR_2_MMStack_Undefined70.ome.csv	1104	1813	104	c2
BF	c1/FISH_Cy5_IGF2_AMR_2_MMStack_Undefined1	c1_FISH_Cy5_IGF2_AMR_2_MMStack_Undefined1.ome.csv	679	1122	190	c1
BF	c1/FISH_Cy5_IGF2_AMR_2_MMStack_Undefined1	c2_FISH_Cy5_IGF2_AMR_2_MMStack_Undefined1.ome.csv	679	1028	107	c2
BF	c2/FISH_Cy5_IGF2_AMR_2_MMStack_Undefined49	c1_FISH_Cy5_IGF2_AMR_2_MMStack_Undefined49.ome.csv	443	774	152	c1
BF	c2/FISH_Cy5_IGF2_AMR_2_MMStack_Undefined49	c2_FISH_Cy5_IGF2_AMR_2_MMStack_Undefined49.ome.csv	443	903	70	c2
BF	c1/FISH_Cy5_IGF2_AMR_4_MMStack_Undefined30	c1_FISH_Cy5_IGF2_AMR_4_MMStack_Undefined30.ome.csv	451	758	165	c1
BF	c1/FISH_Cy5_IGF2_AMR_4_MMStack_Undefined30	c2_FISH_Cy5_IGF2_AMR_4_MMStack_Undefined30.ome.csv	451	787	82	c2
BF	c1/FISH_Cy5_IGF2_AMR_2_MMStack_Undefined16	c1_FISH_Cy5_IGF2_AMR_2_MMStack_Undefined16.ome.csv	334	627	116	c1
BF	c1/FISH_Cy5_IGF2_AMR_2_MMStack_Undefined16	c2_FISH_Cy5_IGF2_AMR_2_MMStack_Undefined16.ome.csv	334	714	50	c2
BF	c1/FISH_Cy5_IGF2_AMR_2_MMStack_Undefined43	c1_FISH_Cy5_IGF2_AMR_2_MMStack_Undefined43.ome.csv	181	320	89	c1
BF	c1/FISH_Cy5_IGF2_AMR_2_MMStack_Undefined43	c2_FISH_Cy5_IGF2_AMR_2_MMStack_Undefined43.ome.csv	181	299	59	c2
BF	c1/FISH_Cy5_IGF2_AMR_2_MMStack_Undefined46	c1_FISH_Cy5_IGF2_AMR_2_MMStack_Undefined46.ome.csv	275	428	115	c1
BF	c1/FISH_Cy5_IGF2_AMR_2_MMStack_Undefined46	c2_FISH_Cy5_IGF2_AMR_2_MMStack_Undefined46.ome.csv	275	430	61	c2
BF	c2/FISH_Cy5_IGF2_AMR_2_MMStack_Undefined38	c1_FISH_Cy5_IGF2_AMR_2_MMStack_Undefined38.ome.csv	1119	1583	322	c1
BF	c2/FISH_Cy5_IGF2_AMR_2_MMStack_Undefined38	c2_FISH_Cy5_IGF2_AMR_2_MMStack_Undefined38.ome.csv	1119	1854	107	c2
BF	c1/FISH_Cy5_IGF2_AMR_1_MMStack_Undefined30	c1_FISH_Cy5_IGF2_AMR_1_MMStack_Undefined30.ome.csv	398	1017	182	c1
BF	c1/FISH_Cy5_IGF2_AMR_1_MMStack_Undefined30	c2_FISH_Cy5_IGF2_AMR_1_MMStack_Undefined30.ome.csv	398	1180	90	c2
BF	c1/FISH_Cy5_IGF2_AMR_3_MMStack_Undefined94	c1_FISH_Cy5_IGF2_AMR_3_MMStack_Undefined94.ome.csv	938	1526	308	c1
BF	c1/FISH_Cy5_IGF2_AMR_3_MMStack_Undefined94	c2_FISH_Cy5_IGF2_AMR_3_MMStack_Undefined94.ome.csv	938	1666	146	c2
BF	c1/FISH_Cy5_IGF2_AMR_2_MMStack_Undefined55	c1_FISH_Cy5_IGF2_AMR_2_MMStack_Undefined55.ome.csv	611	764	274	c1
BF	c1/FISH_Cy5_IGF2_AMR_2_MMStack_Undefined55	c2_FISH_Cy5_IGF2_AMR_2_MMStack_Undefined55.ome.csv	611	876	136	c2
BF	c2/FISH_Cy5_IGF2_AMR_2_MMStack_Undefined7	c1_FISH_Cy5_IGF2_AMR_2_MMStack_Undefined7.ome.csv	91	92	54	c1
BF	c2/FISH_Cy5_IGF2_AMR_2_MMStack_Undefined7	c2_FISH_Cy5_IGF2_AMR_2_MMStack_Undefined7.ome.csv	91	95	35	c2
BF	c2/FISH_Cy5_IGF2_AMR_3_MMStack_Undefined105	c1_FISH_Cy5_IGF2_AMR_3_MMStack_Undefined105.ome.csv	1127	2160	277	c1
BF	c2/FISH_Cy5_IGF2_AMR_3_MMStack_Undefined105	c2_FISH_Cy5_IGF2_AMR_3_MMStack_Undefined105.ome.csv	1127	2134	105	c2
BF	c2/FISH_Cy5_IGF2_AMR_2_MMStack_Undefined21	c1_FISH_Cy5_IGF2_AMR_2_MMStack_Undefined21.ome.csv	496	942	128	c1
BF	c2/FISH_Cy5_IGF2_AMR_2_MMStack_Undefined21	c2_FISH_Cy5_IGF2_AMR_2_MMStack_Undefined21.ome.csv	496	883	81	c2
AL	c1/FISH_Cy5_IGF2_AMR_2_MMStack_Undefined84	c1/4_1/FISH_Cy5_IGF2_AMR_2_MMStack_Undefined84.ome.loc4	229	879	56	c1
AL	c1/FISH_Cy5_IGF2_AMR_2_MMStack_Undefined84	c2/4_1/FISH_Cy5_IGF2_AMR_2_MMStack_Undefined84.ome.loc4	229	853	7	c2
AL	c1/FISH_Cy5_IGF2_AMR_2_MMStack_Undefined77	c1/4_1/FISH_Cy5_IGF2_AMR_2_MMStack_Undefined77.ome.loc4	1048	984	204	c1
AL	c1/FISH_Cy5_IGF2_AMR_2_MMStack_Undefined77	c2/4_1/FISH_Cy5_IGF2_AMR_2_MMStack_Undefined77.ome.loc4	1048	1046	78	c2
AL	c1/FISH_Cy5_IGF2_AMR_3_MMStack_Undefined74	c1/4_1/FISH_Cy5_IGF2_AMR_3_MMStack_Undefined74.ome.loc4	658	925	133	c1
AL	c1/FISH_Cy5_IGF2_AMR_3_MMStack_Undefined74	c2/4_1/FISH_Cy5_IGF2_AMR_3_MMStack_Undefined74.ome.loc4	658	964	17	c2
AL	c1/FISH_Cy5_IGF2_AMR_2_MMStack_Undefined17	c1/4_1/FISH_Cy5_IGF2_AMR_2_MMStack_Undefined17.ome.loc4	1024	951	260	c1
AL	c1/FISH_Cy5_IGF2_AMR_2_MMStack_Undefined17	c2/4_1/FISH_Cy5_IGF2_AMR_2_MMStack_Undefined17.ome.loc4	1024	983	96	c2
AL	c1/FISH_Cy5_IGF2_AMR_3_MMStack_Undefined103	c1/4_1/FISH_Cy5_IGF2_AMR_3_MMStack_Undefined103.ome.loc4	783	931	201	c1
AL	c1/FISH_Cy5_IGF2_AMR_3_MMStack_Undefined103	c2/4_1/FISH_Cy5_IGF2_AMR_3_MMStack_Undefined103.ome.loc4	783	979	72	c2
AL	c1/FISH_Cy5_IGF2_AMR_4_MMStack_Undefined26	c1/4_1/FISH_Cy5_IGF2_AMR_4_MMStack_Undefined26.ome.loc4	776	969	219	c1
AL	c1/FISH_Cy5_IGF2_AMR_4_MMStack_Undefined26	c2/4_1/FISH_Cy5_IGF2_AMR_4_MMStack_Undefined26.ome.loc4	776	1035	50	c2
AL	c1/FISH_Cy5_IGF2_AMR_2_MMStack_Undefined69	c1/4_1/FISH_Cy5_IGF2_AMR_2_MMStack_Undefined69.ome.loc4	1078	1002	278	c1
AL	c1/FISH_Cy5_IGF2_AMR_2_MMStack_Undefined69	c2/4_1/FISH_Cy5_IGF2_AMR_2_MMStack_Undefined69.ome.loc4	1078	1084	86	c2
AL	c1/FISH_Cy5_IGF2_AMR_2_MMStack_Undefined62	c1/4_1/FISH_Cy5_IGF2_AMR_2_MMStack_Undefined62.ome.loc4	926	948	212	c1
AL	c1/FISH_Cy5_IGF2_AMR_2_MMStack_Undefined62	c2/4_1/FISH_Cy5_IGF2_AMR_2_MMStack_Undefined62.ome.loc4	926	1000	74	c2
AL	c1/FISH_Cy5_IGF2_AMR_1_MMStack_Undefined27	c1/4_1/FISH_Cy5_IGF2_AMR_1_MMStack_Undefined27.ome.loc4	1008	1051	278	c1
AL	c1/FISH_Cy5_IGF2_AMR_1_MMStack_Undefined27	c2/4_1/FISH_Cy5_IGF2_AMR_1_MMStack_Undefined27.ome.loc4	1008	1102	80	c2
AL	c1/FISH_Cy5_IGF2_AMR_2_MMStack_Undefined81	c1/4_1/FISH_Cy5_IGF2_AMR_2_MMStack_Undefined81.ome.loc4	843	929	237	c1
AL	c1/FISH_Cy5_IGF2_AMR_2_MMStack_Undefined81	c2/4_1/FISH_Cy5_IGF2_AMR_2_MMStack_Undefined81.ome.loc4	843	1003	87	c2
AL	c1/FISH_Cy5_IGF2_AMR_2_MMStack_Undefined64	c1/4_1/FISH_Cy5_IGF2_AMR_2_MMStack_Undefined64.ome.loc4	327	910	67	c1
AL	c1/FISH_Cy5_IGF2_AMR_2_MMStack_Undefined64	c2/4_1/FISH_Cy5_IGF2_AMR_2_MMStack_Undefined64.ome.loc4	327	917	6	c2
AL	c1/FISH_Cy5_IGF2_AMR_2_MMStack_Undefined107	c1/4_1/FISH_Cy5_IGF2_AMR_2_MMStack_Undefined107.ome.loc4	176	863	35	c1
AL	c1/FISH_Cy5_IGF2_AMR_2_MMStack_Undefined107	c2/4_1/FISH_Cy5_IGF2_AMR_2_MMStack_Undefined107.ome.loc4	176	849	3	c2
AL	c1/FISH_Cy5_IGF2_AMR_2_MMStack_Undefined60	c1/4_1/FISH_Cy5_IGF2_AMR_2_MMStack_Undefined60.ome.loc4	810	938	143	c1
AL	c1/FISH_Cy5_IGF2_AMR_2_MMStack_Undefined60	c2/4_1/FISH_Cy5_IGF2_AMR_2_MMStack_Undefined60.ome.loc4	810	983	20	c2
AL	c1/FISH_Cy5_IGF2_AMR_2_MMStack_Undefined53	c1/4_1/FISH_Cy5_IGF2_AMR_2_MMStack_Undefined53.ome.loc4	966	898	268	c1
AL	c1/FISH_Cy5_IGF2_AMR_2_MMStack_Undefined53	c2/4_1/FISH_Cy5_IGF2_AMR_2_MMStack_Undefined53.ome.loc4	966	1029	93	c2
AL	c1/FISH_Cy5_IGF2_AMR_2_MMStack_Undefined68	c1/4_1/FISH_Cy5_IGF2_AMR_2_MMStack_Undefined68.ome.loc4	1093	966	240	c1
AL	c1/FISH_Cy5_IGF2_AMR_2_MMStack_Undefined68	c2/4_1/FISH_Cy5_IGF2_AMR_2_MMStack_Undefined68.ome.loc4	1093	1059	86	c2
AL	c1/FISH_Cy5_IGF2_AMR_4_MMStack_Undefined25	c1/4_1/FISH_Cy5_IGF2_AMR_4_MMStack_Undefined25.ome.loc4	827	966	168	c1
AL	c1/FISH_Cy5_IGF2_AMR_4_MMStack_Undefined25	c2/4_1/FISH_Cy5_IGF2_AMR_4_MMStack_Undefined25.ome.loc4	827	975	33	c2
AL	c1/FISH_Cy5_IGF2_AMR_2_MMStack_Undefined78	c1/4_1/FISH_Cy5_IGF2_AMR_2_MMStack_Undefined78.ome.loc4	850	1014	263	c1
AL	c1/FISH_Cy5_IGF2_AMR_2_MMStack_Undefined78	c2/4_1/FISH_Cy5_IGF2_AMR_2_MMStack_Undefined78.ome.loc4	850	1096	73	c2
AL	c1/FISH_Cy5_IGF2_AMR_2_MMStack_Undefined13	c1/4_1/FISH_Cy5_IGF2_AMR_2_MMStack_Undefined13.ome.loc4	146	927	26	c1
AL	c1/FISH_Cy5_IGF2_AMR_2_MMStack_Undefined13	c2/4_1/FISH_Cy5_IGF2_AMR_2_MMStack_Undefined13.ome.loc4	146	830	1	c2
AL	c1/FISH_Cy5_IGF2_AMR_2_MMStack_Undefined45	c1/4_1/FISH_Cy5_IGF2_AMR_2_MMStack_Undefined45.ome.loc4	599	911	108	c1
AL	c1/FISH_Cy5_IGF2_AMR_2_MMStack_Undefined45	c2/4_1/FISH_Cy5_IGF2_AMR_2_MMStack_Undefined45.ome.loc4	599	891	19	c2
AL	c1/FISH_Cy5_IGF2_AMR_2_MMStack_Undefined8	c1/4_1/FISH_Cy5_IGF2_AMR_2_MMStack_Undefined8.ome.loc4	370	927	59	c1
AL	c1/FISH_Cy5_IGF2_AMR_2_MMStack_Undefined8	c2/4_1/FISH_Cy5_IGF2_AMR_2_MMStack_Undefined8.ome.loc4	370	922	6	c2
AL	c1/FISH_Cy5_IGF2_AMR_2_MMStack_Undefined36	c1/4_1/FISH_Cy5_IGF2_AMR_2_MMStack_Undefined36.ome.loc4	112	918	21	c1
AL	c1/FISH_Cy5_IGF2_AMR_2_MMStack_Undefined36	c2/4_1/FISH_Cy5_IGF2_AMR_2_MMStack_Undefined36.ome.loc4	112	806	3	c2
AL	c1/FISH_Cy5_IGF2_AMR_2_MMStack_Undefined48	c1/4_1/FISH_Cy5_IGF2_AMR_2_MMStack_Undefined48.ome.loc4	1012	957	239	c1
AL	c1/FISH_Cy5_IGF2_AMR_2_MMStack_Undefined48	c2/4_1/FISH_Cy5_IGF2_AMR_2_MMStack_Undefined48.ome.loc4	1012	1018	85	c2
AL	c1/FISH_Cy5_IGF2_AMR_2_MMStack_Undefined41	c1/4_1/FISH_Cy5_IGF2_AMR_2_MMStack_Undefined41.ome.loc4	477	888	77	c1
AL	c1/FISH_Cy5_IGF2_AMR_2_MMStack_Undefined41	c2/4_1/FISH_Cy5_IGF2_AMR_2_MMStack_Undefined41.ome.loc4	477	930	6	c2
AL	c1/FISH_Cy5_IGF2_AMR_3_MMStack_Undefined126	c1/4_1/FISH_Cy5_IGF2_AMR_3_MMStack_Undefined126.ome.loc4	982	1013	285	c1
AL	c1/FISH_Cy5_IGF2_AMR_3_MMStack_Undefined126	c2/4_1/FISH_Cy5_IGF2_AMR_3_MMStack_Undefined126.ome.loc4	982	1045	75	c2
AL	c1/FISH_Cy5_IGF2_AMR_2_MMStack_Undefined93	c1/4_1/FISH_Cy5_IGF2_AMR_2_MMStack_Undefined93.ome.loc4	582	916	87	c1
AL	c1/FISH_Cy5_IGF2_AMR_2_MMStack_Undefined93	c2/4_1/FISH_Cy5_IGF2_AMR_2_MMStack_Undefined93.ome.loc4	582	953	21	c2
AL	c1/FISH_Cy5_IGF2_AMR_2_MMStack_Undefined19	c1/4_1/FISH_Cy5_IGF2_AMR_2_MMStack_Undefined19.ome.loc4	135	950	20	c1
AL	c1/FISH_Cy5_IGF2_AMR_2_MMStack_Undefined19	c2/4_1/FISH_Cy5_IGF2_AMR_2_MMStack_Undefined19.ome.loc4	135	850	0	c2
AL	c1/FISH_Cy5_IGF2_AMR_2_MMStack_Undefined90	c1/4_1/FISH_Cy5_IGF2_AMR_2_MMStack_Undefined90.ome.loc4	305	884	34	c1
AL	c1/FISH_Cy5_IGF2_AMR_2_MMStack_Undefined90	c2/4_1/FISH_Cy5_IGF2_AMR_2_MMStack_Undefined90.ome.loc4	305	847	4	c2
AL	c1/FISH_Cy5_IGF2_AMR_2_MMStack_Undefined61	c1/4_1/FISH_Cy5_IGF2_AMR_2_MMStack_Undefined61.ome.loc4	719	937	167	c1
AL	c1/FISH_Cy5_IGF2_AMR_2_MMStack_Undefined61	c2/4_1/FISH_Cy5_IGF2_AMR_2_MMStack_Undefined61.ome.loc4	719	951	24	c2
AL	c1/FISH_Cy5_IGF2_AMR_3_MMStack_Undefined5	c1/4_1/FISH_Cy5_IGF2_AMR_3_MMStack_Undefined5.ome.loc4	1107	1056	206	c1
AL	c1/FISH_Cy5_IGF2_AMR_3_MMStack_Undefined5	c2/4_1/FISH_Cy5_IGF2_AMR_3_MMStack_Undefined5.ome.loc4	1107	1136	63	c2
AL	c1/FISH_Cy5_IGF2_AMR_4_MMStack_Undefined43	c1/4_1/FISH_Cy5_IGF2_AMR_4_MMStack_Undefined43.ome.loc4	819	971	208	c1
AL	c1/FISH_Cy5_IGF2_AMR_4_MMStack_Undefined43	c2/4_1/FISH_Cy5_IGF2_AMR_4_MMStack_Undefined43.ome.loc4	819	1013	51	c2
AL	c1/FISH_Cy5_IGF2_AMR_2_MMStack_Undefined51	c1/4_1/FISH_Cy5_IGF2_AMR_2_MMStack_Undefined51.ome.loc4	848	1003	229	c1
AL	c1/FISH_Cy5_IGF2_AMR_2_MMStack_Undefined51	c2/4_1/FISH_Cy5_IGF2_AMR_2_MMStack_Undefined51.ome.loc4	848	1071	53	c2
AL	c1/FISH_Cy5_IGF2_AMR_4_MMStack_Undefined91	c1/4_1/FISH_Cy5_IGF2_AMR_4_MMStack_Undefined91.ome.loc4	501	904	91	c1
AL	c1/FISH_Cy5_IGF2_AMR_4_MMStack_Undefined91	c2/4_1/FISH_Cy5_IGF2_AMR_4_MMStack_Undefined91.ome.loc4	501	897	8	c2
AL	c1/FISH_Cy5_IGF2_AMR_3_MMStack_Undefined113	c1/4_1/FISH_Cy5_IGF2_AMR_3_MMStack_Undefined113.ome.loc4	923	961	257	c1
AL	c1/FISH_Cy5_IGF2_AMR_3_MMStack_Undefined113	c2/4_1/FISH_Cy5_IGF2_AMR_3_MMStack_Undefined113.ome.loc4	923	1039	57	c2
AL	c1/FISH_Cy5_IGF2_AMR_2_MMStack_Undefined63	c1/4_1/FISH_Cy5_IGF2_AMR_2_MMStack_Undefined63.ome.loc4	773	958	136	c1
AL	c1/FISH_Cy5_IGF2_AMR_2_MMStack_Undefined63	c2/4_1/FISH_Cy5_IGF2_AMR_2_MMStack_Undefined63.ome.loc4	773	988	19	c2
AL	c1/FISH_Cy5_IGF2_AMR_4_MMStack_Undefined	c1/4_1/FISH_Cy5_IGF2_AMR_4_MMStack_Undefined.ome.loc4	1084	1023	250	c1
AL	c1/FISH_Cy5_IGF2_AMR_4_MMStack_Undefined	c2/4_1/FISH_Cy5_IGF2_AMR_4_MMStack_Undefined.ome.loc4	1084	1043	88	c2
AL	c1/FISH_Cy5_IGF2_AMR_3_MMStack_Undefined99	c1/4_1/FISH_Cy5_IGF2_AMR_3_MMStack_Undefined99.ome.loc4	906	958	204	c1
AL	c1/FISH_Cy5_IGF2_AMR_3_MMStack_Undefined99	c2/4_1/FISH_Cy5_IGF2_AMR_3_MMStack_Undefined99.ome.loc4	906	1005	45	c2
AL	c1/FISH_Cy5_IGF2_AMR_3_MMStack_Undefined124	c1/4_1/FISH_Cy5_IGF2_AMR_3_MMStack_Undefined124.ome.loc4	556	946	145	c1
AL	c1/FISH_Cy5_IGF2_AMR_3_MMStack_Undefined124	c2/4_1/FISH_Cy5_IGF2_AMR_3_MMStack_Undefined124.ome.loc4	556	990	25	c2
AL	c1/FISH_Cy5_IGF2_AMR_2_MMStack_Undefined9	c1/4_1/FISH_Cy5_IGF2_AMR_2_MMStack_Undefined9.ome.loc4	61	910	6	c1
AL	c1/FISH_Cy5_IGF2_AMR_2_MMStack_Undefined9	c2/4_1/FISH_Cy5_IGF2_AMR_2_MMStack_Undefined9.ome.loc4	61	820	1	c2
AL	c1/FISH_Cy5_IGF2_AMR_1_MMStack_Undefined76	c1/4_1/FISH_Cy5_IGF2_AMR_1_MMStack_Undefined76.ome.loc4	445	893	83	c1
AL	c1/FISH_Cy5_IGF2_AMR_1_MMStack_Undefined76	c2/4_1/FISH_Cy5_IGF2_AMR_1_MMStack_Undefined76.ome.loc4	445	915	14	c2
AL	c1/FISH_Cy5_IGF2_AMR_2_MMStack_Undefined88	c1/4_1/FISH_Cy5_IGF2_AMR_2_MMStack_Undefined88.ome.loc4	950	977	231	c1
AL	c1/FISH_Cy5_IGF2_AMR_2_MMStack_Undefined88	c2/4_1/FISH_Cy5_IGF2_AMR_2_MMStack_Undefined88.ome.loc4	950	1020	92	c2
AL	c1/FISH_Cy5_IGF2_AMR_2_MMStack_Undefined3	c1/4_1/FISH_Cy5_IGF2_AMR_2_MMStack_Undefined3.ome.loc4	110	925	14	c1
AL	c1/FISH_Cy5_IGF2_AMR_2_MMStack_Undefined3	c2/4_1/FISH_Cy5_IGF2_AMR_2_MMStack_Undefined3.ome.loc4	110	834	1	c2
AL	c1/FISH_Cy5_IGF2_AMR_2_MMStack_Undefined82	c1/4_1/FISH_Cy5_IGF2_AMR_2_MMStack_Undefined82.ome.loc4	717	942	170	c1
AL	c1/FISH_Cy5_IGF2_AMR_2_MMStack_Undefined82	c2/4_1/FISH_Cy5_IGF2_AMR_2_MMStack_Undefined82.ome.loc4	717	1023	41	c2
AL	c1/FISH_Cy5_IGF2_AMR_1_MMStack_Undefined53	c1/4_1/FISH_Cy5_IGF2_AMR_1_MMStack_Undefined53.ome.loc4	405	969	98	c1
AL	c1/FISH_Cy5_IGF2_AMR_1_MMStack_Undefined53	c2/4_1/FISH_Cy5_IGF2_AMR_1_MMStack_Undefined53.ome.loc4	405	909	12	c2
AL	c1/FISH_Cy5_IGF2_AMR_2_MMStack_Undefined47	c1/4_1/FISH_Cy5_IGF2_AMR_2_MMStack_Undefined47.ome.loc4	753	987	183	c1
AL	c1/FISH_Cy5_IGF2_AMR_2_MMStack_Undefined47	c2/4_1/FISH_Cy5_IGF2_AMR_2_MMStack_Undefined47.ome.loc4	753	1044	32	c2
AL	c1/FISH_Cy5_IGF2_AMR_4_MMStack_Undefined87	c1/4_1/FISH_Cy5_IGF2_AMR_4_MMStack_Undefined87.ome.loc4	264	856	55	c1
AL	c1/FISH_Cy5_IGF2_AMR_4_MMStack_Undefined87	c2/4_1/FISH_Cy5_IGF2_AMR_4_MMStack_Undefined87.ome.loc4	264	831	6	c2
AL	c1/FISH_Cy5_IGF2_AMR_3_MMStack_Undefined125	c1/4_1/FISH_Cy5_IGF2_AMR_3_MMStack_Undefined125.ome.loc4	1047	992	146	c1
AL	c1/FISH_Cy5_IGF2_AMR_3_MMStack_Undefined125	c2/4_1/FISH_Cy5_IGF2_AMR_3_MMStack_Undefined125.ome.loc4	1047	1081	40	c2
AL	c1/FISH_Cy5_IGF2_AMR_2_MMStack_Undefined70	c1/4_1/FISH_Cy5_IGF2_AMR_2_MMStack_Undefined70.ome.loc4	1104	994	242	c1
AL	c1/FISH_Cy5_IGF2_AMR_2_MMStack_Undefined70	c2/4_1/FISH_Cy5_IGF2_AMR_2_MMStack_Undefined70.ome.loc4	1104	1080	100	c2
AL	c1/FISH_Cy5_IGF2_AMR_2_MMStack_Undefined1	c1/4_1/FISH_Cy5_IGF2_AMR_2_MMStack_Undefined1.ome.loc4	679	919	97	c1
AL	c1/FISH_Cy5_IGF2_AMR_2_MMStack_Undefined1	c2/4_1/FISH_Cy5_IGF2_AMR_2_MMStack_Undefined1.ome.loc4	679	911	23	c2
AL	c1/FISH_Cy5_IGF2_AMR_2_MMStack_Undefined49	c1/4_1/FISH_Cy5_IGF2_AMR_2_MMStack_Undefined49.ome.loc4	443	895	78	c1
AL	c1/FISH_Cy5_IGF2_AMR_2_MMStack_Undefined49	c2/4_1/FISH_Cy5_IGF2_AMR_2_MMStack_Undefined49.ome.loc4	443	856	4	c2
AL	c1/FISH_Cy5_IGF2_AMR_4_MMStack_Undefined30	c1/4_1/FISH_Cy5_IGF2_AMR_4_MMStack_Undefined30.ome.loc4	451	899	92	c1
AL	c1/FISH_Cy5_IGF2_AMR_4_MMStack_Undefined30	c2/4_1/FISH_Cy5_IGF2_AMR_4_MMStack_Undefined30.ome.loc4	451	884	13	c2
AL	c1/FISH_Cy5_IGF2_AMR_2_MMStack_Undefined16	c1/4_1/FISH_Cy5_IGF2_AMR_2_MMStack_Undefined16.ome.loc4	334	856	48	c1
AL	c1/FISH_Cy5_IGF2_AMR_2_MMStack_Undefined16	c2/4_1/FISH_Cy5_IGF2_AMR_2_MMStack_Undefined16.ome.loc4	334	899	6	c2
AL	c1/FISH_Cy5_IGF2_AMR_2_MMStack_Undefined43	c1/4_1/FISH_Cy5_IGF2_AMR_2_MMStack_Undefined43.ome.loc4	181	914	41	c1
AL	c1/FISH_Cy5_IGF2_AMR_2_MMStack_Undefined43	c2/4_1/FISH_Cy5_IGF2_AMR_2_MMStack_Undefined43.ome.loc4	181	892	0	c2
AL	c1/FISH_Cy5_IGF2_AMR_2_MMStack_Undefined46	c1/4_1/FISH_Cy5_IGF2_AMR_2_MMStack_Undefined46.ome.loc4	275	917	60	c1
AL	c1/FISH_Cy5_IGF2_AMR_2_MMStack_Undefined46	c2/4_1/FISH_Cy5_IGF2_AMR_2_MMStack_Undefined46.ome.loc4	275	849	4	c2
AL	c1/FISH_Cy5_IGF2_AMR_2_MMStack_Undefined38	c1/4_1/FISH_Cy5_IGF2_AMR_2_MMStack_Undefined38.ome.loc4	1119	997	247	c1
AL	c1/FISH_Cy5_IGF2_AMR_2_MMStack_Undefined38	c2/4_1/FISH_Cy5_IGF2_AMR_2_MMStack_Undefined38.ome.loc4	1119	1094	77	c2
AL	c1/FISH_Cy5_IGF2_AMR_1_MMStack_Undefined30	c1/4_1/FISH_Cy5_IGF2_AMR_1_MMStack_Undefined30.ome.loc4	398	921	126	c1
AL	c1/FISH_Cy5_IGF2_AMR_1_MMStack_Undefined30	c2/4_1/FISH_Cy5_IGF2_AMR_1_MMStack_Undefined30.ome.loc4	398	960	31	c2
AL	c1/FISH_Cy5_IGF2_AMR_3_MMStack_Undefined94	c1/4_1/FISH_Cy5_IGF2_AMR_3_MMStack_Undefined94.ome.loc4	938	953	205	c1
AL	c1/FISH_Cy5_IGF2_AMR_3_MMStack_Undefined94	c2/4_1/FISH_Cy5_IGF2_AMR_3_MMStack_Undefined94.ome.loc4	938	1031	67	c2
AL	c1/FISH_Cy5_IGF2_AMR_2_MMStack_Undefined55	c1/4_1/FISH_Cy5_IGF2_AMR_2_MMStack_Undefined55.ome.loc4	611	977	144	c1
AL	c1/FISH_Cy5_IGF2_AMR_2_MMStack_Undefined55	c2/4_1/FISH_Cy5_IGF2_AMR_2_MMStack_Undefined55.ome.loc4	611	970	23	c2
AL	c1/FISH_Cy5_IGF2_AMR_2_MMStack_Undefined7	c1/4_1/FISH_Cy5_IGF2_AMR_2_MMStack_Undefined7.ome.loc4	91	909	25	c1
AL	c1/FISH_Cy5_IGF2_AMR_2_MMStack_Undefined7	c2/4_1/FISH_Cy5_IGF2_AMR_2_MMStack_Undefined7.ome.loc4	91	850	2	c2
AL	c1/FISH_Cy5_IGF2_AMR_3_MMStack_Undefined105	c1/4_1/FISH_Cy5_IGF2_AMR_3_MMStack_Undefined105.ome.loc4	1127	1035	300	c1
AL	c1/FISH_Cy5_IGF2_AMR_3_MMStack_Undefined105	c2/4_1/FISH_Cy5_IGF2_AMR_3_MMStack_Undefined105.ome.loc4	1127	1115	102	c2
AL	c1/FISH_Cy5_IGF2_AMR_2_MMStack_Undefined21	c1/4_1/FISH_Cy5_IGF2_AMR_2_MMStack_Undefined21.ome.loc4	496	932	46	c1
AL	c1/FISH_Cy5_IGF2_AMR_2_MMStack_Undefined21	c2/4_1/FISH_Cy5_IGF2_AMR_2_MMStack_Undefined21.ome.loc4	496	925	6	c2
FQ	c1/FISH_Cy5_IGF2_AMR_2_MMStack_Undefined84	c1/FISH_Cy5_IGF2_AMR_2_MMStack_Undefined84.ome_spots_220503.txt	229	349	93	c1
FQ	c1/FISH_Cy5_IGF2_AMR_2_MMStack_Undefined84	c2/FISH_Cy5_IGF2_AMR_2_MMStack_Undefined84.ome_spots_220503.txt	229	283	35	c2
FQ	c1/FISH_Cy5_IGF2_AMR_2_MMStack_Undefined77	c1/FISH_Cy5_IGF2_AMR_2_MMStack_Undefined77.ome_spots_220503.txt	1048	1692	184	c1
FQ	c1/FISH_Cy5_IGF2_AMR_2_MMStack_Undefined77	c2/FISH_Cy5_IGF2_AMR_2_MMStack_Undefined77.ome_spots_220503.txt	1048	1980	28	c2
FQ	c1/FISH_Cy5_IGF2_AMR_3_MMStack_Undefined74	c1/FISH_Cy5_IGF2_AMR_3_MMStack_Undefined74.ome_spots_220503.txt	658	730	195	c1
FQ	c1/FISH_Cy5_IGF2_AMR_3_MMStack_Undefined74	c2/FISH_Cy5_IGF2_AMR_3_MMStack_Undefined74.ome_spots_220503.txt	658	926	41	c2
FQ	c1/FISH_Cy5_IGF2_AMR_2_MMStack_Undefined17	c1/FISH_Cy5_IGF2_AMR_2_MMStack_Undefined17.ome_spots_220503.txt	1024	1682	233	c1
FQ	c1/FISH_Cy5_IGF2_AMR_2_MMStack_Undefined17	c2/FISH_Cy5_IGF2_AMR_2_MMStack_Undefined17.ome_spots_220503.txt	1024	1951	37	c2
FQ	c1/FISH_Cy5_IGF2_AMR_3_MMStack_Undefined103	c1/FISH_Cy5_IGF2_AMR_3_MMStack_Undefined103.ome_spots_220503.txt	783	1145	224	c1
FQ	c1/FISH_Cy5_IGF2_AMR_3_MMStack_Undefined103	c2/FISH_Cy5_IGF2_AMR_3_MMStack_Undefined103.ome_spots_220503.txt	783	1277	45	c2
FQ	c1/FISH_Cy5_IGF2_AMR_4_MMStack_Undefined26	c1/FISH_Cy5_IGF2_AMR_4_MMStack_Undefined26.ome_spots_220503.txt	776	887	308	c1
FQ	c1/FISH_Cy5_IGF2_AMR_4_MMStack_Undefined26	c2/FISH_Cy5_IGF2_AMR_4_MMStack_Undefined26.ome_spots_220503.txt	776	1200	85	c2
FQ	c1/FISH_Cy5_IGF2_AMR_2_MMStack_Undefined69	c1/FISH_Cy5_IGF2_AMR_2_MMStack_Undefined69.ome_spots_220503.txt	1078	1691	249	c1
FQ	c1/FISH_Cy5_IGF2_AMR_2_MMStack_Undefined69	c2/FISH_Cy5_IGF2_AMR_2_MMStack_Undefined69.ome_spots_220503.txt	1078	1772	60	c2
FQ	c1/FISH_Cy5_IGF2_AMR_2_MMStack_Undefined62	c1/FISH_Cy5_IGF2_AMR_2_MMStack_Undefined62.ome_spots_220503.txt	926	1548	193	c1
FQ	c1/FISH_Cy5_IGF2_AMR_2_MMStack_Undefined62	c2/FISH_Cy5_IGF2_AMR_2_MMStack_Undefined62.ome_spots_220503.txt	926	1714	53	c2
FQ	c1/FISH_Cy5_IGF2_AMR_1_MMStack_Undefined27	c1/FISH_Cy5_IGF2_AMR_1_MMStack_Undefined27.ome_spots_220503.txt	1008	1158	303	c1
FQ	c1/FISH_Cy5_IGF2_AMR_1_MMStack_Undefined27	c2/FISH_Cy5_IGF2_AMR_1_MMStack_Undefined27.ome_spots_220503.txt	1008	1477	69	c2
FQ	c1/FISH_Cy5_IGF2_AMR_2_MMStack_Undefined81	c1/FISH_Cy5_IGF2_AMR_2_MMStack_Undefined81.ome_spots_220503.txt	843	1179	248	c1
FQ	c1/FISH_Cy5_IGF2_AMR_2_MMStack_Undefined81	c2/FISH_Cy5_IGF2_AMR_2_MMStack_Undefined81.ome_spots_220503.txt	843	1349	47	c2
FQ	c1/FISH_Cy5_IGF2_AMR_2_MMStack_Undefined64	c1/FISH_Cy5_IGF2_AMR_2_MMStack_Undefined64.ome_spots_220503.txt	327	349	127	c1
FQ	c1/FISH_Cy5_IGF2_AMR_2_MMStack_Undefined64	c2/FISH_Cy5_IGF2_AMR_2_MMStack_Undefined64.ome_spots_220503.txt	327	387	37	c2
FQ	c1/FISH_Cy5_IGF2_AMR_2_MMStack_Undefined107	c1/FISH_Cy5_IGF2_AMR_2_MMStack_Undefined107.ome_spots_220503.txt	176	301	82	c1
FQ	c1/FISH_Cy5_IGF2_AMR_2_MMStack_Undefined107	c2/FISH_Cy5_IGF2_AMR_2_MMStack_Undefined107.ome_spots_220503.txt	176	268	20	c2
FQ	c1/FISH_Cy5_IGF2_AMR_2_MMStack_Undefined60	c1/FISH_Cy5_IGF2_AMR_2_MMStack_Undefined60.ome_spots_220503.txt	810	1625	158	c1
FQ	c1/FISH_Cy5_IGF2_AMR_2_MMStack_Undefined60	c2/FISH_Cy5_IGF2_AMR_2_MMStack_Undefined60.ome_spots_220503.txt	810	1736	40	c2
FQ	c1/FISH_Cy5_IGF2_AMR_2_MMStack_Undefined53	c1/FISH_Cy5_IGF2_AMR_2_MMStack_Undefined53.ome_spots_220503.txt	966	1627	175	c1
FQ	c1/FISH_Cy5_IGF2_AMR_2_MMStack_Undefined53	c2/FISH_Cy5_IGF2_AMR_2_MMStack_Undefined53.ome_spots_220503.txt	966	1869	15	c2
FQ	c1/FISH_Cy5_IGF2_AMR_2_MMStack_Undefined68	c1/FISH_Cy5_IGF2_AMR_2_MMStack_Undefined68.ome_spots_220503.txt	1093	1829	201	c1
FQ	c1/FISH_Cy5_IGF2_AMR_2_MMStack_Undefined68	c2/FISH_Cy5_IGF2_AMR_2_MMStack_Undefined68.ome_spots_220503.txt	1093	2054	25	c2
FQ	c1/FISH_Cy5_IGF2_AMR_4_MMStack_Undefined25	c1/FISH_Cy5_IGF2_AMR_4_MMStack_Undefined25.ome_spots_220503.txt	827	1060	206	c1
FQ	c1/FISH_Cy5_IGF2_AMR_4_MMStack_Undefined25	c2/FISH_Cy5_IGF2_AMR_4_MMStack_Undefined25.ome_spots_220503.txt	827	1263	56	c2
FQ	c1/FISH_Cy5_IGF2_AMR_2_MMStack_Undefined78	c1/FISH_Cy5_IGF2_AMR_2_MMStack_Undefined78.ome_spots_220503.txt	850	714	362	c1
FQ	c1/FISH_Cy5_IGF2_AMR_2_MMStack_Undefined78	c2/FISH_Cy5_IGF2_AMR_2_MMStack_Undefined78.ome_spots_220503.txt	850	1044	87	c2
FQ	c1/FISH_Cy5_IGF2_AMR_2_MMStack_Undefined13	c1/FISH_Cy5_IGF2_AMR_2_MMStack_Undefined13.ome_spots_220503.txt	146	132	75	c1
FQ	c1/FISH_Cy5_IGF2_AMR_2_MMStack_Undefined13	c2/FISH_Cy5_IGF2_AMR_2_MMStack_Undefined13.ome_spots_220503.txt	146	172	17	c2
FQ	c1/FISH_Cy5_IGF2_AMR_2_MMStack_Undefined45	c1/FISH_Cy5_IGF2_AMR_2_MMStack_Undefined45.ome_spots_220503.txt	599	671	185	c1
FQ	c1/FISH_Cy5_IGF2_AMR_2_MMStack_Undefined45	c2/FISH_Cy5_IGF2_AMR_2_MMStack_Undefined45.ome_spots_220503.txt	599	862	33	c2
FQ	c1/FISH_Cy5_IGF2_AMR_2_MMStack_Undefined8	c1/FISH_Cy5_IGF2_AMR_2_MMStack_Undefined8.ome_spots_220503.txt	370	356	135	c1
FQ	c1/FISH_Cy5_IGF2_AMR_2_MMStack_Undefined8	c2/FISH_Cy5_IGF2_AMR_2_MMStack_Undefined8.ome_spots_220503.txt	370	458	40	c2
FQ	c1/FISH_Cy5_IGF2_AMR_2_MMStack_Undefined36	c1/FISH_Cy5_IGF2_AMR_2_MMStack_Undefined36.ome_spots_220503.txt	112	107	58	c1
FQ	c1/FISH_Cy5_IGF2_AMR_2_MMStack_Undefined36	c2/FISH_Cy5_IGF2_AMR_2_MMStack_Undefined36.ome_spots_220503.txt	112	129	25	c2
FQ	c1/FISH_Cy5_IGF2_AMR_2_MMStack_Undefined48	c1/FISH_Cy5_IGF2_AMR_2_MMStack_Undefined48.ome_spots_220503.txt	1012	1343	249	c1
FQ	c1/FISH_Cy5_IGF2_AMR_2_MMStack_Undefined48	c2/FISH_Cy5_IGF2_AMR_2_MMStack_Undefined48.ome_spots_220503.txt	1012	1541	51	c2
FQ	c1/FISH_Cy5_IGF2_AMR_2_MMStack_Undefined41	c1/FISH_Cy5_IGF2_AMR_2_MMStack_Undefined41.ome_spots_220503.txt	477	613	133	c1
FQ	c1/FISH_Cy5_IGF2_AMR_2_MMStack_Undefined41	c2/FISH_Cy5_IGF2_AMR_2_MMStack_Undefined41.ome_spots_220503.txt	477	628	36	c2
FQ	c1/FISH_Cy5_IGF2_AMR_3_MMStack_Undefined126	c1/FISH_Cy5_IGF2_AMR_3_MMStack_Undefined126.ome_spots_220503.txt	982	929	401	c1
FQ	c1/FISH_Cy5_IGF2_AMR_3_MMStack_Undefined126	c2/FISH_Cy5_IGF2_AMR_3_MMStack_Undefined126.ome_spots_220503.txt	982	1421	97	c2
FQ	c1/FISH_Cy5_IGF2_AMR_2_MMStack_Undefined93	c1/FISH_Cy5_IGF2_AMR_2_MMStack_Undefined93.ome_spots_220503.txt	582	1010	128	c1
FQ	c1/FISH_Cy5_IGF2_AMR_2_MMStack_Undefined93	c2/FISH_Cy5_IGF2_AMR_2_MMStack_Undefined93.ome_spots_220503.txt	582	922	47	c2
FQ	c1/FISH_Cy5_IGF2_AMR_2_MMStack_Undefined19	c1/FISH_Cy5_IGF2_AMR_2_MMStack_Undefined19.ome_spots_220503.txt	135	146	54	c1
FQ	c1/FISH_Cy5_IGF2_AMR_2_MMStack_Undefined19	c2/FISH_Cy5_IGF2_AMR_2_MMStack_Undefined19.ome_spots_220503.txt	135	158	12	c2
FQ	c1/FISH_Cy5_IGF2_AMR_2_MMStack_Undefined90	c1/FISH_Cy5_IGF2_AMR_2_MMStack_Undefined90.ome_spots_220503.txt	305	571	58	c1
FQ	c1/FISH_Cy5_IGF2_AMR_2_MMStack_Undefined90	c2/FISH_Cy5_IGF2_AMR_2_MMStack_Undefined90.ome_spots_220503.txt	305	550	19	c2
FQ	c1/FISH_Cy5_IGF2_AMR_2_MMStack_Undefined61	c1/FISH_Cy5_IGF2_AMR_2_MMStack_Undefined61.ome_spots_220503.txt	719	813	236	c1
FQ	c1/FISH_Cy5_IGF2_AMR_2_MMStack_Undefined61	c2/FISH_Cy5_IGF2_AMR_2_MMStack_Undefined61.ome_spots_220503.txt	719	1117	44	c2
FQ	c1/FISH_Cy5_IGF2_AMR_3_MMStack_Undefined5	c1/FISH_Cy5_IGF2_AMR_3_MMStack_Undefined5.ome_spots_220503.txt	1107	2819	54	c1
FQ	c1/FISH_Cy5_IGF2_AMR_3_MMStack_Undefined5	c2/FISH_Cy5_IGF2_AMR_3_MMStack_Undefined5.ome_spots_220503.txt	1107	2941	5	c2
FQ	c1/FISH_Cy5_IGF2_AMR_4_MMStack_Undefined43	c1/FISH_Cy5_IGF2_AMR_4_MMStack_Undefined43.ome_spots_220503.txt	819	1083	225	c1
FQ	c1/FISH_Cy5_IGF2_AMR_4_MMStack_Undefined43	c2/FISH_Cy5_IGF2_AMR_4_MMStack_Undefined43.ome_spots_220503.txt	819	1126	48	c2
FQ	c1/FISH_Cy5_IGF2_AMR_2_MMStack_Undefined51	c1/FISH_Cy5_IGF2_AMR_2_MMStack_Undefined51.ome_spots_220503.txt	848	855	297	c1
FQ	c1/FISH_Cy5_IGF2_AMR_2_MMStack_Undefined51	c2/FISH_Cy5_IGF2_AMR_2_MMStack_Undefined51.ome_spots_220503.txt	848	1070	70	c2
FQ	c1/FISH_Cy5_IGF2_AMR_4_MMStack_Undefined91	c1/FISH_Cy5_IGF2_AMR_4_MMStack_Undefined91.ome_spots_220503.txt	501	555	167	c1
FQ	c1/FISH_Cy5_IGF2_AMR_4_MMStack_Undefined91	c2/FISH_Cy5_IGF2_AMR_4_MMStack_Undefined91.ome_spots_220503.txt	501	687	30	c2
FQ	c1/FISH_Cy5_IGF2_AMR_3_MMStack_Undefined113	c1/FISH_Cy5_IGF2_AMR_3_MMStack_Undefined113.ome_spots_220503.txt	923	1017	316	c1
FQ	c1/FISH_Cy5_IGF2_AMR_3_MMStack_Undefined113	c2/FISH_Cy5_IGF2_AMR_3_MMStack_Undefined113.ome_spots_220503.txt	923	1343	69	c2
FQ	c1/FISH_Cy5_IGF2_AMR_2_MMStack_Undefined63	c1/FISH_Cy5_IGF2_AMR_2_MMStack_Undefined63.ome_spots_220503.txt	773	794	253	c1
FQ	c1/FISH_Cy5_IGF2_AMR_2_MMStack_Undefined63	c2/FISH_Cy5_IGF2_AMR_2_MMStack_Undefined63.ome_spots_220503.txt	773	1043	56	c2
FQ	c1/FISH_Cy5_IGF2_AMR_4_MMStack_Undefined	c1/FISH_Cy5_IGF2_AMR_4_MMStack_Undefined.ome_spots_220503.txt	1084	2156	124	c1
FQ	c1/FISH_Cy5_IGF2_AMR_4_MMStack_Undefined	c2/FISH_Cy5_IGF2_AMR_4_MMStack_Undefined.ome_spots_220503.txt	1084	2254	16	c2
FQ	c1/FISH_Cy5_IGF2_AMR_3_MMStack_Undefined99	c1/FISH_Cy5_IGF2_AMR_3_MMStack_Undefined99.ome_spots_220503.txt	906	975	265	c1
FQ	c1/FISH_Cy5_IGF2_AMR_3_MMStack_Undefined99	c2/FISH_Cy5_IGF2_AMR_3_MMStack_Undefined99.ome_spots_220503.txt	906	1176	69	c2
FQ	c1/FISH_Cy5_IGF2_AMR_3_MMStack_Undefined124	c1/FISH_Cy5_IGF2_AMR_3_MMStack_Undefined124.ome_spots_220503.txt	556	440	265	c1
FQ	c1/FISH_Cy5_IGF2_AMR_3_MMStack_Undefined124	c2/FISH_Cy5_IGF2_AMR_3_MMStack_Undefined124.ome_spots_220503.txt	556	636	79	c2
FQ	c1/FISH_Cy5_IGF2_AMR_2_MMStack_Undefined9	c1/FISH_Cy5_IGF2_AMR_2_MMStack_Undefined9.ome_spots_220503.txt	61	96	18	c1
FQ	c1/FISH_Cy5_IGF2_AMR_2_MMStack_Undefined9	c2/FISH_Cy5_IGF2_AMR_2_MMStack_Undefined9.ome_spots_220503.txt	61	81	8	c2
FQ	c1/FISH_Cy5_IGF2_AMR_1_MMStack_Undefined76	c1/FISH_Cy5_IGF2_AMR_1_MMStack_Undefined76.ome_spots_220503.txt	445	769	136	c1
FQ	c1/FISH_Cy5_IGF2_AMR_1_MMStack_Undefined76	c2/FISH_Cy5_IGF2_AMR_1_MMStack_Undefined76.ome_spots_220503.txt	445	649	49	c2
FQ	c1/FISH_Cy5_IGF2_AMR_2_MMStack_Undefined88	c1/FISH_Cy5_IGF2_AMR_2_MMStack_Undefined88.ome_spots_220503.txt	950	1806	199	c1
FQ	c1/FISH_Cy5_IGF2_AMR_2_MMStack_Undefined88	c2/FISH_Cy5_IGF2_AMR_2_MMStack_Undefined88.ome_spots_220503.txt	950	1888	37	c2
FQ	c1/FISH_Cy5_IGF2_AMR_2_MMStack_Undefined3	c1/FISH_Cy5_IGF2_AMR_2_MMStack_Undefined3.ome_spots_220503.txt	110	102	52	c1
FQ	c1/FISH_Cy5_IGF2_AMR_2_MMStack_Undefined3	c2/FISH_Cy5_IGF2_AMR_2_MMStack_Undefined3.ome_spots_220503.txt	110	140	10	c2
FQ	c1/FISH_Cy5_IGF2_AMR_2_MMStack_Undefined82	c1/FISH_Cy5_IGF2_AMR_2_MMStack_Undefined82.ome_spots_220503.txt	717	968	247	c1
FQ	c1/FISH_Cy5_IGF2_AMR_2_MMStack_Undefined82	c2/FISH_Cy5_IGF2_AMR_2_MMStack_Undefined82.ome_spots_220503.txt	717	1177	62	c2
FQ	c1/FISH_Cy5_IGF2_AMR_1_MMStack_Undefined53	c1/FISH_Cy5_IGF2_AMR_1_MMStack_Undefined53.ome_spots_220503.txt	405	459	144	c1
FQ	c1/FISH_Cy5_IGF2_AMR_1_MMStack_Undefined53	c2/FISH_Cy5_IGF2_AMR_1_MMStack_Undefined53.ome_spots_220503.txt	405	500	37	c2
FQ	c1/FISH_Cy5_IGF2_AMR_2_MMStack_Undefined47	c1/FISH_Cy5_IGF2_AMR_2_MMStack_Undefined47.ome_spots_220503.txt	753	702	280	c1
FQ	c1/FISH_Cy5_IGF2_AMR_2_MMStack_Undefined47	c2/FISH_Cy5_IGF2_AMR_2_MMStack_Undefined47.ome_spots_220503.txt	753	926	77	c2
FQ	c1/FISH_Cy5_IGF2_AMR_4_MMStack_Undefined87	c1/FISH_Cy5_IGF2_AMR_4_MMStack_Undefined87.ome_spots_220503.txt	264	302	122	c1
FQ	c1/FISH_Cy5_IGF2_AMR_4_MMStack_Undefined87	c2/FISH_Cy5_IGF2_AMR_4_MMStack_Undefined87.ome_spots_220503.txt	264	300	41	c2
FQ	c1/FISH_Cy5_IGF2_AMR_3_MMStack_Undefined125	c1/FISH_Cy5_IGF2_AMR_3_MMStack_Undefined125.ome_spots_220503.txt	1047	2867	15	c1
FQ	c1/FISH_Cy5_IGF2_AMR_3_MMStack_Undefined125	c2/FISH_Cy5_IGF2_AMR_3_MMStack_Undefined125.ome_spots_220503.txt	1047	3143	6	c2
FQ	c1/FISH_Cy5_IGF2_AMR_2_MMStack_Undefined70	c1/FISH_Cy5_IGF2_AMR_2_MMStack_Undefined70.ome_spots_220503.txt	1104	1726	185	c1
FQ	c1/FISH_Cy5_IGF2_AMR_2_MMStack_Undefined70	c2/FISH_Cy5_IGF2_AMR_2_MMStack_Undefined70.ome_spots_220503.txt	1104	1846	29	c2
FQ	c1/FISH_Cy5_IGF2_AMR_2_MMStack_Undefined1	c1/FISH_Cy5_IGF2_AMR_2_MMStack_Undefined1.ome_spots_220503.txt	679	1187	129	c1
FQ	c1/FISH_Cy5_IGF2_AMR_2_MMStack_Undefined1	c2/FISH_Cy5_IGF2_AMR_2_MMStack_Undefined1.ome_spots_220503.txt	679	1346	39	c2
FQ	c1/FISH_Cy5_IGF2_AMR_2_MMStack_Undefined49	c1/FISH_Cy5_IGF2_AMR_2_MMStack_Undefined49.ome_spots_220503.txt	443	518	140	c1
FQ	c1/FISH_Cy5_IGF2_AMR_2_MMStack_Undefined49	c2/FISH_Cy5_IGF2_AMR_2_MMStack_Undefined49.ome_spots_220503.txt	443	622	27	c2
FQ	c1/FISH_Cy5_IGF2_AMR_4_MMStack_Undefined30	c1/FISH_Cy5_IGF2_AMR_4_MMStack_Undefined30.ome_spots_220503.txt	451	489	171	c1
FQ	c1/FISH_Cy5_IGF2_AMR_4_MMStack_Undefined30	c2/FISH_Cy5_IGF2_AMR_4_MMStack_Undefined30.ome_spots_220503.txt	451	613	43	c2
FQ	c1/FISH_Cy5_IGF2_AMR_2_MMStack_Undefined16	c1/FISH_Cy5_IGF2_AMR_2_MMStack_Undefined16.ome_spots_220503.txt	334	426	100	c1
FQ	c1/FISH_Cy5_IGF2_AMR_2_MMStack_Undefined16	c2/FISH_Cy5_IGF2_AMR_2_MMStack_Undefined16.ome_spots_220503.txt	334	438	27	c2
FQ	c1/FISH_Cy5_IGF2_AMR_2_MMStack_Undefined43	c1/FISH_Cy5_IGF2_AMR_2_MMStack_Undefined43.ome_spots_220503.txt	181	161	90	c1
FQ	c1/FISH_Cy5_IGF2_AMR_2_MMStack_Undefined43	c2/FISH_Cy5_IGF2_AMR_2_MMStack_Undefined43.ome_spots_220503.txt	181	200	27	c2
FQ	c1/FISH_Cy5_IGF2_AMR_2_MMStack_Undefined46	c1/FISH_Cy5_IGF2_AMR_2_MMStack_Undefined46.ome_spots_220503.txt	275	275	114	c1
FQ	c1/FISH_Cy5_IGF2_AMR_2_MMStack_Undefined46	c2/FISH_Cy5_IGF2_AMR_2_MMStack_Undefined46.ome_spots_220503.txt	275	330	41	c2
FQ	c1/FISH_Cy5_IGF2_AMR_2_MMStack_Undefined38	c1/FISH_Cy5_IGF2_AMR_2_MMStack_Undefined38.ome_spots_220503.txt	1119	1898	180	c1
FQ	c1/FISH_Cy5_IGF2_AMR_2_MMStack_Undefined38	c2/FISH_Cy5_IGF2_AMR_2_MMStack_Undefined38.ome_spots_220503.txt	1119	2247	18	c2
FQ	c1/FISH_Cy5_IGF2_AMR_1_MMStack_Undefined30	c1/FISH_Cy5_IGF2_AMR_1_MMStack_Undefined30.ome_spots_220503.txt	398	509	170	c1
FQ	c1/FISH_Cy5_IGF2_AMR_1_MMStack_Undefined30	c2/FISH_Cy5_IGF2_AMR_1_MMStack_Undefined30.ome_spots_220503.txt	398	482	54	c2
FQ	c1/FISH_Cy5_IGF2_AMR_3_MMStack_Undefined94	c1/FISH_Cy5_IGF2_AMR_3_MMStack_Undefined94.ome_spots_220503.txt	938	1306	251	c1
FQ	c1/FISH_Cy5_IGF2_AMR_3_MMStack_Undefined94	c2/FISH_Cy5_IGF2_AMR_3_MMStack_Undefined94.ome_spots_220503.txt	938	1504	56	c2
FQ	c1/FISH_Cy5_IGF2_AMR_2_MMStack_Undefined55	c1/FISH_Cy5_IGF2_AMR_2_MMStack_Undefined55.ome_spots_220503.txt	611	611	243	c1
FQ	c1/FISH_Cy5_IGF2_AMR_2_MMStack_Undefined55	c2/FISH_Cy5_IGF2_AMR_2_MMStack_Undefined55.ome_spots_220503.txt	611	859	57	c2
FQ	c1/FISH_Cy5_IGF2_AMR_2_MMStack_Undefined7	c1/FISH_Cy5_IGF2_AMR_2_MMStack_Undefined7.ome_spots_220503.txt	91	82	54	c1
FQ	c1/FISH_Cy5_IGF2_AMR_2_MMStack_Undefined7	c2/FISH_Cy5_IGF2_AMR_2_MMStack_Undefined7.ome_spots_220503.txt	91	95	25	c2
FQ	c1/FISH_Cy5_IGF2_AMR_3_MMStack_Undefined105	c1/FISH_Cy5_IGF2_AMR_3_MMStack_Undefined105.ome_spots_220503.txt	1127	1700	259	c1
FQ	c1/FISH_Cy5_IGF2_AMR_3_MMStack_Undefined105	c2/FISH_Cy5_IGF2_AMR_3_MMStack_Undefined105.ome_spots_220503.txt	1127	2033	38	c2
FQ	c1/FISH_Cy5_IGF2_AMR_2_MMStack_Undefined21	c1/FISH_Cy5_IGF2_AMR_2_MMStack_Undefined21.ome_spots_220503.txt	496	1018	83	c1
FQ	c1/FISH_Cy5_IGF2_AMR_2_MMStack_Undefined21	c2/FISH_Cy5_IGF2_AMR_2_MMStack_Undefined21.ome_spots_220503.txt	496	1104	25	c2
SF	c2/FISH_Cy5_IGF2_AMR_2_MMStack_Undefined84	c1__FISH_Cy5_IGF2_AMR_2_MMStack_Undefined84.ome__sig2_thr0.0003.csv	229	407	40	c1
SF	c2/FISH_Cy5_IGF2_AMR_2_MMStack_Undefined84	c2__FISH_Cy5_IGF2_AMR_2_MMStack_Undefined84.ome__sig2_thr0.0009.csv	229	380	3	c2
SF	c1/FISH_Cy5_IGF2_AMR_2_MMStack_Undefined77	c1__FISH_Cy5_IGF2_AMR_2_MMStack_Undefined77.ome__sig2_thr0.0003.csv	1048	1455	102	c1
SF	c1/FISH_Cy5_IGF2_AMR_2_MMStack_Undefined77	c2__FISH_Cy5_IGF2_AMR_2_MMStack_Undefined77.ome__sig2_thr0.0009.csv	1048	1572	22	c2
SF	c2/FISH_Cy5_IGF2_AMR_3_MMStack_Undefined74	c1__FISH_Cy5_IGF2_AMR_3_MMStack_Undefined74.ome__sig2_thr0.0003.csv	658	767	88	c1
SF	c2/FISH_Cy5_IGF2_AMR_3_MMStack_Undefined74	c2__FISH_Cy5_IGF2_AMR_3_MMStack_Undefined74.ome__sig2_thr0.0009.csv	658	859	21	c2
SF	c1/FISH_Cy5_IGF2_AMR_2_MMStack_Undefined17	c1__FISH_Cy5_IGF2_AMR_2_MMStack_Undefined17.ome__sig2_thr0.0003.csv	1024	1350	131	c1
SF	c1/FISH_Cy5_IGF2_AMR_2_MMStack_Undefined17	c2__FISH_Cy5_IGF2_AMR_2_MMStack_Undefined17.ome__sig2_thr0.0009.csv	1024	1454	39	c2
SF	c1/FISH_Cy5_IGF2_AMR_3_MMStack_Undefined103	c1__FISH_Cy5_IGF2_AMR_3_MMStack_Undefined103.ome__sig2_thr0.0003.csv	783	978	111	c1
SF	c1/FISH_Cy5_IGF2_AMR_3_MMStack_Undefined103	c2__FISH_Cy5_IGF2_AMR_3_MMStack_Undefined103.ome__sig2_thr0.0009.csv	783	1030	23	c2
SF	c1/FISH_Cy5_IGF2_AMR_4_MMStack_Undefined26	c1__FISH_Cy5_IGF2_AMR_4_MMStack_Undefined26.ome__sig2_thr0.0003.csv	776	917	162	c1
SF	c1/FISH_Cy5_IGF2_AMR_4_MMStack_Undefined26	c2__FISH_Cy5_IGF2_AMR_4_MMStack_Undefined26.ome__sig2_thr0.0009.csv	776	1029	38	c2
SF	c1/FISH_Cy5_IGF2_AMR_2_MMStack_Undefined69	c1__FISH_Cy5_IGF2_AMR_2_MMStack_Undefined69.ome__sig2_thr0.0003.csv	1078	1401	105	c1
SF	c1/FISH_Cy5_IGF2_AMR_2_MMStack_Undefined69	c2__FISH_Cy5_IGF2_AMR_2_MMStack_Undefined69.ome__sig2_thr0.0009.csv	1078	1409	37	c2
SF	c1/FISH_Cy5_IGF2_AMR_2_MMStack_Undefined62	c1__FISH_Cy5_IGF2_AMR_2_MMStack_Undefined62.ome__sig2_thr0.0003.csv	926	1260	111	c1
SF	c1/FISH_Cy5_IGF2_AMR_2_MMStack_Undefined62	c2__FISH_Cy5_IGF2_AMR_2_MMStack_Undefined62.ome__sig2_thr0.0009.csv	926	1276	44	c2
SF	c2/FISH_Cy5_IGF2_AMR_1_MMStack_Undefined27	c1__FISH_Cy5_IGF2_AMR_1_MMStack_Undefined27.ome__sig2_thr0.0003.csv	1008	1256	158	c1
SF	c2/FISH_Cy5_IGF2_AMR_1_MMStack_Undefined27	c2__FISH_Cy5_IGF2_AMR_1_MMStack_Undefined27.ome__sig2_thr0.0009.csv	1008	1340	42	c2
SF	c2/FISH_Cy5_IGF2_AMR_2_MMStack_Undefined81	c1__FISH_Cy5_IGF2_AMR_2_MMStack_Undefined81.ome__sig2_thr0.0003.csv	843	1139	130	c1
SF	c2/FISH_Cy5_IGF2_AMR_2_MMStack_Undefined81	c2__FISH_Cy5_IGF2_AMR_2_MMStack_Undefined81.ome__sig2_thr0.0009.csv	843	1268	21	c2
SF	c2/FISH_Cy5_IGF2_AMR_2_MMStack_Undefined64	c1__FISH_Cy5_IGF2_AMR_2_MMStack_Undefined64.ome__sig2_thr0.0003.csv	327	424	55	c1
SF	c2/FISH_Cy5_IGF2_AMR_2_MMStack_Undefined64	c2__FISH_Cy5_IGF2_AMR_2_MMStack_Undefined64.ome__sig2_thr0.0009.csv	327	446	12	c2
SF	c1/FISH_Cy5_IGF2_AMR_2_MMStack_Undefined107	c1__FISH_Cy5_IGF2_AMR_2_MMStack_Undefined107.ome__sig2_thr0.0003.csv	176	391	50	c1
SF	c1/FISH_Cy5_IGF2_AMR_2_MMStack_Undefined107	c2__FISH_Cy5_IGF2_AMR_2_MMStack_Undefined107.ome__sig2_thr0.0009.csv	176	380	6	c2
SF	c2/FISH_Cy5_IGF2_AMR_2_MMStack_Undefined60	c1__FISH_Cy5_IGF2_AMR_2_MMStack_Undefined60.ome__sig2_thr0.0003.csv	810	1034	91	c1
SF	c2/FISH_Cy5_IGF2_AMR_2_MMStack_Undefined60	c2__FISH_Cy5_IGF2_AMR_2_MMStack_Undefined60.ome__sig2_thr0.0009.csv	810	1133	17	c2
SF	c1/FISH_Cy5_IGF2_AMR_2_MMStack_Undefined53	c1__FISH_Cy5_IGF2_AMR_2_MMStack_Undefined53.ome__sig2_thr0.0003.csv	966	1355	97	c1
SF	c1/FISH_Cy5_IGF2_AMR_2_MMStack_Undefined53	c2__FISH_Cy5_IGF2_AMR_2_MMStack_Undefined53.ome__sig2_thr0.0009.csv	966	1467	23	c2
SF	c1/FISH_Cy5_IGF2_AMR_2_MMStack_Undefined68	c1__FISH_Cy5_IGF2_AMR_2_MMStack_Undefined68.ome__sig2_thr0.0003.csv	1093	1425	113	c1
SF	c1/FISH_Cy5_IGF2_AMR_2_MMStack_Undefined68	c2__FISH_Cy5_IGF2_AMR_2_MMStack_Undefined68.ome__sig2_thr0.0009.csv	1093	1505	39	c2
SF	c2/FISH_Cy5_IGF2_AMR_4_MMStack_Undefined25	c1__FISH_Cy5_IGF2_AMR_4_MMStack_Undefined25.ome__sig2_thr0.0003.csv	827	996	109	c1
SF	c2/FISH_Cy5_IGF2_AMR_4_MMStack_Undefined25	c2__FISH_Cy5_IGF2_AMR_4_MMStack_Undefined25.ome__sig2_thr0.0009.csv	827	1051	33	c2
SF	c2/FISH_Cy5_IGF2_AMR_2_MMStack_Undefined78	c1__FISH_Cy5_IGF2_AMR_2_MMStack_Undefined78.ome__sig2_thr0.0003.csv	850	950	146	c1
SF	c2/FISH_Cy5_IGF2_AMR_2_MMStack_Undefined78	c2__FISH_Cy5_IGF2_AMR_2_MMStack_Undefined78.ome__sig2_thr0.0009.csv	850	1107	28	c2
SF	c1/FISH_Cy5_IGF2_AMR_2_MMStack_Undefined13	c1__FISH_Cy5_IGF2_AMR_2_MMStack_Undefined13.ome__sig2_thr0.0003.csv	146	188	32	c1
SF	c1/FISH_Cy5_IGF2_AMR_2_MMStack_Undefined13	c2__FISH_Cy5_IGF2_AMR_2_MMStack_Undefined13.ome__sig2_thr0.0009.csv	146	205	2	c2
SF	c2/FISH_Cy5_IGF2_AMR_2_MMStack_Undefined45	c1__FISH_Cy5_IGF2_AMR_2_MMStack_Undefined45.ome__sig2_thr0.0003.csv	599	706	96	c1
SF	c2/FISH_Cy5_IGF2_AMR_2_MMStack_Undefined45	c2__FISH_Cy5_IGF2_AMR_2_MMStack_Undefined45.ome__sig2_thr0.0009.csv	599	766	22	c2
SF	c2/FISH_Cy5_IGF2_AMR_2_MMStack_Undefined8	c1__FISH_Cy5_IGF2_AMR_2_MMStack_Undefined8.ome__sig2_thr0.0003.csv	370	467	49	c1
SF	c2/FISH_Cy5_IGF2_AMR_2_MMStack_Undefined8	c2__FISH_Cy5_IGF2_AMR_2_MMStack_Undefined8.ome__sig2_thr0.0009.csv	370	505	14	c2
SF	c1/FISH_Cy5_IGF2_AMR_2_MMStack_Undefined36	c1__FISH_Cy5_IGF2_AMR_2_MMStack_Undefined36.ome__sig2_thr0.0003.csv	112	157	27	c1
SF	c1/FISH_Cy5_IGF2_AMR_2_MMStack_Undefined36	c2__FISH_Cy5_IGF2_AMR_2_MMStack_Undefined36.ome__sig2_thr0.0009.csv	112	185	4	c2
SF	c1/FISH_Cy5_IGF2_AMR_2_MMStack_Undefined48	c1__FISH_Cy5_IGF2_AMR_2_MMStack_Undefined48.ome__sig2_thr0.0003.csv	1012	1233	128	c1
SF	c1/FISH_Cy5_IGF2_AMR_2_MMStack_Undefined48	c2__FISH_Cy5_IGF2_AMR_2_MMStack_Undefined48.ome__sig2_thr0.0009.csv	1012	1328	38	c2
SF	c1/FISH_Cy5_IGF2_AMR_2_MMStack_Undefined41	c1__FISH_Cy5_IGF2_AMR_2_MMStack_Undefined41.ome__sig2_thr0.0003.csv	477	663	52	c1
SF	c1/FISH_Cy5_IGF2_AMR_2_MMStack_Undefined41	c2__FISH_Cy5_IGF2_AMR_2_MMStack_Undefined41.ome__sig2_thr0.0009.csv	477	634	11	c2
SF	c2/FISH_Cy5_IGF2_AMR_3_MMStack_Undefined126	c1__FISH_Cy5_IGF2_AMR_3_MMStack_Undefined126.ome__sig2_thr0.0003.csv	982	1058	201	c1
SF	c2/FISH_Cy5_IGF2_AMR_3_MMStack_Undefined126	c2__FISH_Cy5_IGF2_AMR_3_MMStack_Undefined126.ome__sig2_thr0.0009.csv	982	1227	68	c2
SF	c2/FISH_Cy5_IGF2_AMR_2_MMStack_Undefined93	c1__FISH_Cy5_IGF2_AMR_2_MMStack_Undefined93.ome__sig2_thr0.0003.csv	582	851	70	c1
SF	c2/FISH_Cy5_IGF2_AMR_2_MMStack_Undefined93	c2__FISH_Cy5_IGF2_AMR_2_MMStack_Undefined93.ome__sig2_thr0.0009.csv	582	839	27	c2
SF	c1/FISH_Cy5_IGF2_AMR_2_MMStack_Undefined19	c1__FISH_Cy5_IGF2_AMR_2_MMStack_Undefined19.ome__sig2_thr0.0003.csv	135	210	15	c1
SF	c1/FISH_Cy5_IGF2_AMR_2_MMStack_Undefined19	c2__FISH_Cy5_IGF2_AMR_2_MMStack_Undefined19.ome__sig2_thr0.0009.csv	135	207	3	c2
SF	c1/FISH_Cy5_IGF2_AMR_2_MMStack_Undefined90	c1__FISH_Cy5_IGF2_AMR_2_MMStack_Undefined90.ome__sig2_thr0.0003.csv	305	495	25	c1
SF	c1/FISH_Cy5_IGF2_AMR_2_MMStack_Undefined90	c2__FISH_Cy5_IGF2_AMR_2_MMStack_Undefined90.ome__sig2_thr0.0009.csv	305	487	9	c2
SF	c1/FISH_Cy5_IGF2_AMR_2_MMStack_Undefined61	c1__FISH_Cy5_IGF2_AMR_2_MMStack_Undefined61.ome__sig2_thr0.0003.csv	719	836	124	c1
SF	c1/FISH_Cy5_IGF2_AMR_2_MMStack_Undefined61	c2__FISH_Cy5_IGF2_AMR_2_MMStack_Undefined61.ome__sig2_thr0.0009.csv	719	959	26	c2
SF	c1/FISH_Cy5_IGF2_AMR_3_MMStack_Undefined5	c1__FISH_Cy5_IGF2_AMR_3_MMStack_Undefined5.ome__sig2_thr0.0003.csv	1107	1937	67	c1
SF	c1/FISH_Cy5_IGF2_AMR_3_MMStack_Undefined5	c2__FISH_Cy5_IGF2_AMR_3_MMStack_Undefined5.ome__sig2_thr0.0009.csv	1107	1976	30	c2
SF	c1/FISH_Cy5_IGF2_AMR_4_MMStack_Undefined43	c1__FISH_Cy5_IGF2_AMR_4_MMStack_Undefined43.ome__sig2_thr0.0003.csv	819	1023	103	c1
SF	c1/FISH_Cy5_IGF2_AMR_4_MMStack_Undefined43	c2__FISH_Cy5_IGF2_AMR_4_MMStack_Undefined43.ome__sig2_thr0.0009.csv	819	1006	27	c2
SF	c1/FISH_Cy5_IGF2_AMR_2_MMStack_Undefined51	c1__FISH_Cy5_IGF2_AMR_2_MMStack_Undefined51.ome__sig2_thr0.0003.csv	848	987	125	c1
SF	c1/FISH_Cy5_IGF2_AMR_2_MMStack_Undefined51	c2__FISH_Cy5_IGF2_AMR_2_MMStack_Undefined51.ome__sig2_thr0.0009.csv	848	1061	29	c2
SF	c1/FISH_Cy5_IGF2_AMR_4_MMStack_Undefined91	c1__FISH_Cy5_IGF2_AMR_4_MMStack_Undefined91.ome__sig2_thr0.0003.csv	501	636	56	c1
SF	c1/FISH_Cy5_IGF2_AMR_4_MMStack_Undefined91	c2__FISH_Cy5_IGF2_AMR_4_MMStack_Undefined91.ome__sig2_thr0.0009.csv	501	680	16	c2
SF	c1/FISH_Cy5_IGF2_AMR_3_MMStack_Undefined113	c1__FISH_Cy5_IGF2_AMR_3_MMStack_Undefined113.ome__sig2_thr0.0003.csv	923	1037	157	c1
SF	c1/FISH_Cy5_IGF2_AMR_3_MMStack_Undefined113	c2__FISH_Cy5_IGF2_AMR_3_MMStack_Undefined113.ome__sig2_thr0.0009.csv	923	1192	30	c2
SF	c2/FISH_Cy5_IGF2_AMR_2_MMStack_Undefined63	c1__FISH_Cy5_IGF2_AMR_2_MMStack_Undefined63.ome__sig2_thr0.0003.csv	773	850	118	c1
SF	c2/FISH_Cy5_IGF2_AMR_2_MMStack_Undefined63	c2__FISH_Cy5_IGF2_AMR_2_MMStack_Undefined63.ome__sig2_thr0.0009.csv	773	956	28	c2
SF	c2/FISH_Cy5_IGF2_AMR_4_MMStack_Undefined	c1__FISH_Cy5_IGF2_AMR_4_MMStack_Undefined.ome__sig2_thr0.0003.csv	1084	1573	98	c1
SF	c2/FISH_Cy5_IGF2_AMR_4_MMStack_Undefined	c2__FISH_Cy5_IGF2_AMR_4_MMStack_Undefined.ome__sig2_thr0.0009.csv	1084	1574	41	c2
SF	c2/FISH_Cy5_IGF2_AMR_3_MMStack_Undefined99	c1__FISH_Cy5_IGF2_AMR_3_MMStack_Undefined99.ome__sig2_thr0.0003.csv	906	998	139	c1
SF	c2/FISH_Cy5_IGF2_AMR_3_MMStack_Undefined99	c2__FISH_Cy5_IGF2_AMR_3_MMStack_Undefined99.ome__sig2_thr0.0009.csv	906	1123	19	c2
SF	c1/FISH_Cy5_IGF2_AMR_3_MMStack_Undefined124	c1__FISH_Cy5_IGF2_AMR_3_MMStack_Undefined124.ome__sig2_thr0.0003.csv	556	602	113	c1
SF	c1/FISH_Cy5_IGF2_AMR_3_MMStack_Undefined124	c2__FISH_Cy5_IGF2_AMR_3_MMStack_Undefined124.ome__sig2_thr0.0009.csv	556	713	18	c2
SF	c1/FISH_Cy5_IGF2_AMR_2_MMStack_Undefined9	c1__FISH_Cy5_IGF2_AMR_2_MMStack_Undefined9.ome__sig2_thr0.0003.csv	61	110	7	c1
SF	c1/FISH_Cy5_IGF2_AMR_2_MMStack_Undefined9	c2__FISH_Cy5_IGF2_AMR_2_MMStack_Undefined9.ome__sig2_thr0.0009.csv	61	105	1	c2
SF	c2/FISH_Cy5_IGF2_AMR_1_MMStack_Undefined76	c1__FISH_Cy5_IGF2_AMR_1_MMStack_Undefined76.ome__sig2_thr0.0003.csv	445	734	59	c1
SF	c2/FISH_Cy5_IGF2_AMR_1_MMStack_Undefined76	c2__FISH_Cy5_IGF2_AMR_1_MMStack_Undefined76.ome__sig2_thr0.0009.csv	445	711	26	c2
SF	c2/FISH_Cy5_IGF2_AMR_2_MMStack_Undefined88	c1__FISH_Cy5_IGF2_AMR_2_MMStack_Undefined88.ome__sig2_thr0.0003.csv	950	1333	118	c1
SF	c2/FISH_Cy5_IGF2_AMR_2_MMStack_Undefined88	c2__FISH_Cy5_IGF2_AMR_2_MMStack_Undefined88.ome__sig2_thr0.0009.csv	950	1407	34	c2
SF	c2/FISH_Cy5_IGF2_AMR_2_MMStack_Undefined3	c1__FISH_Cy5_IGF2_AMR_2_MMStack_Undefined3.ome__sig2_thr0.0003.csv	110	161	16	c1
SF	c2/FISH_Cy5_IGF2_AMR_2_MMStack_Undefined3	c2__FISH_Cy5_IGF2_AMR_2_MMStack_Undefined3.ome__sig2_thr0.0009.csv	110	166	1	c2
SF	c1/FISH_Cy5_IGF2_AMR_2_MMStack_Undefined82	c1__FISH_Cy5_IGF2_AMR_2_MMStack_Undefined82.ome__sig2_thr0.0003.csv	717	1009	103	c1
SF	c1/FISH_Cy5_IGF2_AMR_2_MMStack_Undefined82	c2__FISH_Cy5_IGF2_AMR_2_MMStack_Undefined82.ome__sig2_thr0.0009.csv	717	1115	27	c2
SF	c1/FISH_Cy5_IGF2_AMR_1_MMStack_Undefined53	c1__FISH_Cy5_IGF2_AMR_1_MMStack_Undefined53.ome__sig2_thr0.0003.csv	405	478	82	c1
SF	c1/FISH_Cy5_IGF2_AMR_1_MMStack_Undefined53	c2__FISH_Cy5_IGF2_AMR_1_MMStack_Undefined53.ome__sig2_thr0.0009.csv	405	493	20	c2
SF	c2/FISH_Cy5_IGF2_AMR_2_MMStack_Undefined47	c1__FISH_Cy5_IGF2_AMR_2_MMStack_Undefined47.ome__sig2_thr0.0003.csv	753	889	113	c1
SF	c2/FISH_Cy5_IGF2_AMR_2_MMStack_Undefined47	c2__FISH_Cy5_IGF2_AMR_2_MMStack_Undefined47.ome__sig2_thr0.0009.csv	753	958	23	c2
SF	c1/FISH_Cy5_IGF2_AMR_4_MMStack_Undefined87	c1__FISH_Cy5_IGF2_AMR_4_MMStack_Undefined87.ome__sig2_thr0.0003.csv	264	365	54	c1
SF	c1/FISH_Cy5_IGF2_AMR_4_MMStack_Undefined87	c2__FISH_Cy5_IGF2_AMR_4_MMStack_Undefined87.ome__sig2_thr0.0009.csv	264	342	16	c2
SF	c1/FISH_Cy5_IGF2_AMR_3_MMStack_Undefined125	c1__FISH_Cy5_IGF2_AMR_3_MMStack_Undefined125.ome__sig2_thr0.0003.csv	1047	1861	41	c1
SF	c1/FISH_Cy5_IGF2_AMR_3_MMStack_Undefined125	c2__FISH_Cy5_IGF2_AMR_3_MMStack_Undefined125.ome__sig2_thr0.0009.csv	1047	2002	14	c2
SF	c1/FISH_Cy5_IGF2_AMR_2_MMStack_Undefined70	c1__FISH_Cy5_IGF2_AMR_2_MMStack_Undefined70.ome__sig2_thr0.0003.csv	1104	1465	86	c1
SF	c1/FISH_Cy5_IGF2_AMR_2_MMStack_Undefined70	c2__FISH_Cy5_IGF2_AMR_2_MMStack_Undefined70.ome__sig2_thr0.0009.csv	1104	1536	20	c2
SF	c2/FISH_Cy5_IGF2_AMR_2_MMStack_Undefined1	c1__FISH_Cy5_IGF2_AMR_2_MMStack_Undefined1.ome__sig2_thr0.0003.csv	679	937	79	c1
SF	c2/FISH_Cy5_IGF2_AMR_2_MMStack_Undefined1	c2__FISH_Cy5_IGF2_AMR_2_MMStack_Undefined1.ome__sig2_thr0.0009.csv	679	973	21	c2
SF	c1/FISH_Cy5_IGF2_AMR_2_MMStack_Undefined49	c1__FISH_Cy5_IGF2_AMR_2_MMStack_Undefined49.ome__sig2_thr0.0003.csv	443	523	72	c1
SF	c1/FISH_Cy5_IGF2_AMR_2_MMStack_Undefined49	c2__FISH_Cy5_IGF2_AMR_2_MMStack_Undefined49.ome__sig2_thr0.0009.csv	443	568	15	c2
SF	c2/FISH_Cy5_IGF2_AMR_4_MMStack_Undefined30	c1__FISH_Cy5_IGF2_AMR_4_MMStack_Undefined30.ome__sig2_thr0.0003.csv	451	563	78	c1
SF	c2/FISH_Cy5_IGF2_AMR_4_MMStack_Undefined30	c2__FISH_Cy5_IGF2_AMR_4_MMStack_Undefined30.ome__sig2_thr0.0009.csv	451	622	15	c2
SF	c2/FISH_Cy5_IGF2_AMR_2_MMStack_Undefined16	c1__FISH_Cy5_IGF2_AMR_2_MMStack_Undefined16.ome__sig2_thr0.0003.csv	334	431	50	c1
SF	c2/FISH_Cy5_IGF2_AMR_2_MMStack_Undefined16	c2__FISH_Cy5_IGF2_AMR_2_MMStack_Undefined16.ome__sig2_thr0.0009.csv	334	443	11	c2
SF	c1/FISH_Cy5_IGF2_AMR_2_MMStack_Undefined43	c1__FISH_Cy5_IGF2_AMR_2_MMStack_Undefined43.ome__sig2_thr0.0003.csv	181	251	27	c1
SF	c1/FISH_Cy5_IGF2_AMR_2_MMStack_Undefined43	c2__FISH_Cy5_IGF2_AMR_2_MMStack_Undefined43.ome__sig2_thr0.0009.csv	181	248	5	c2
SF	c1/FISH_Cy5_IGF2_AMR_2_MMStack_Undefined46	c1__FISH_Cy5_IGF2_AMR_2_MMStack_Undefined46.ome__sig2_thr0.0003.csv	275	354	51	c1
SF	c1/FISH_Cy5_IGF2_AMR_2_MMStack_Undefined46	c2__FISH_Cy5_IGF2_AMR_2_MMStack_Undefined46.ome__sig2_thr0.0009.csv	275	399	9	c2
SF	c1/FISH_Cy5_IGF2_AMR_2_MMStack_Undefined38	c1__FISH_Cy5_IGF2_AMR_2_MMStack_Undefined38.ome__sig2_thr0.0003.csv	1119	1490	124	c1
SF	c1/FISH_Cy5_IGF2_AMR_2_MMStack_Undefined38	c2__FISH_Cy5_IGF2_AMR_2_MMStack_Undefined38.ome__sig2_thr0.0009.csv	1119	1663	36	c2
SF	c2/FISH_Cy5_IGF2_AMR_1_MMStack_Undefined30	c1__FISH_Cy5_IGF2_AMR_1_MMStack_Undefined30.ome__sig2_thr0.0003.csv	398	617	66	c1
SF	c2/FISH_Cy5_IGF2_AMR_1_MMStack_Undefined30	c2__FISH_Cy5_IGF2_AMR_1_MMStack_Undefined30.ome__sig2_thr0.0009.csv	398	582	13	c2
SF	c2/FISH_Cy5_IGF2_AMR_3_MMStack_Undefined94	c1__FISH_Cy5_IGF2_AMR_3_MMStack_Undefined94.ome__sig2_thr0.0003.csv	938	1099	141	c1
SF	c2/FISH_Cy5_IGF2_AMR_3_MMStack_Undefined94	c2__FISH_Cy5_IGF2_AMR_3_MMStack_Undefined94.ome__sig2_thr0.0009.csv	938	1209	34	c2
SF	c2/FISH_Cy5_IGF2_AMR_2_MMStack_Undefined55	c1__FISH_Cy5_IGF2_AMR_2_MMStack_Undefined55.ome__sig2_thr0.0003.csv	611	716	121	c1
SF	c2/FISH_Cy5_IGF2_AMR_2_MMStack_Undefined55	c2__FISH_Cy5_IGF2_AMR_2_MMStack_Undefined55.ome__sig2_thr0.0009.csv	611	811	23	c2
SF	c1/FISH_Cy5_IGF2_AMR_2_MMStack_Undefined7	c1__FISH_Cy5_IGF2_AMR_2_MMStack_Undefined7.ome__sig2_thr0.0003.csv	91	135	19	c1
SF	c1/FISH_Cy5_IGF2_AMR_2_MMStack_Undefined7	c2__FISH_Cy5_IGF2_AMR_2_MMStack_Undefined7.ome__sig2_thr0.0009.csv	91	155	2	c2
SF	c2/FISH_Cy5_IGF2_AMR_3_MMStack_Undefined105	c1__FISH_Cy5_IGF2_AMR_3_MMStack_Undefined105.ome__sig2_thr0.0003.csv	1127	1548	138	c1
SF	c2/FISH_Cy5_IGF2_AMR_3_MMStack_Undefined105	c2__FISH_Cy5_IGF2_AMR_3_MMStack_Undefined105.ome__sig2_thr0.0009.csv	1127	1681	41	c2
SF	c1/FISH_Cy5_IGF2_AMR_2_MMStack_Undefined21	c1__FISH_Cy5_IGF2_AMR_2_MMStack_Undefined21.ome__sig2_thr0.0003.csv	496	752	46	c1
SF	c1/FISH_Cy5_IGF2_AMR_2_MMStack_Undefined21	c2__FISH_Cy5_IGF2_AMR_2_MMStack_Undefined21.ome__sig2_thr0.0009.csv	496	748	16	c2

## Sheet: Supplementary Table 6
tool	img_path	best_result_file	n_spots	FN	FP	euc_dist	F1	FN_prec	FP_prec	std_noise	adj_dist	sigxy	sigz
RS	dist0.25_bgStd2_I300_sxy1.35_sz2/dist0.25_bgStd2_I300_sxy1.35_sz2_0003	_new/dist0.25_bgStd2_I300_sxy1.35_sz2/RadialSymmetry_results_dist0.25_bgStd2_I300_sxy1.35_sz2_0003.tif_sig1.75thr0.01139suppReg3inRat0maxErr0.7intensThr0initi8final6.csv	30	6	1	0.813986	0.872727	20	3.33333	2	0.25	1.35	2
RS	dist0.25_bgStd2_I300_sxy1.35_sz2/dist0.25_bgStd2_I300_sxy1.35_sz2_0005	_new/dist0.25_bgStd2_I300_sxy1.35_sz2/RadialSymmetry_results_dist0.25_bgStd2_I300_sxy1.35_sz2_0005.tif_sig1.75thr0.007594suppReg3inRat0maxErr0.7intensThr100initi14final10.csv	30	3	1	0.923716	0.931034	10	3.33333	2	0.25	1.35	2
RS	dist0.25_bgStd2_I300_sxy1.35_sz2/dist0.25_bgStd2_I300_sxy1.35_sz2_0006	_new/dist0.25_bgStd2_I300_sxy1.35_sz2/RadialSymmetry_results_dist0.25_bgStd2_I300_sxy1.35_sz2_0006.tif_sig1.25thr0.01139suppReg3inRat0maxErr0.7intensThr200initi12final9.csv	30	7	0	0.738387	0.867925	23.3333	0	2	0.25	1.35	2
RS	dist0.25_bgStd2_I300_sxy1.35_sz2/dist0.25_bgStd2_I300_sxy1.35_sz2_0007	_new/dist0.25_bgStd2_I300_sxy1.35_sz2/RadialSymmetry_results_dist0.25_bgStd2_I300_sxy1.35_sz2_0007.tif_sig2thr0.005063suppReg3inRat0maxErr0.7intensThr200initi12final9.csv	30	6	0	0.753636	0.888889	20	0	2	0.25	1.35	2
RS	dist0.25_bgStd2_I300_sxy1.35_sz2/dist0.25_bgStd2_I300_sxy1.35_sz2_0001	_new/dist0.25_bgStd2_I300_sxy1.35_sz2/RadialSymmetry_results_dist0.25_bgStd2_I300_sxy1.35_sz2_0001.tif_sig1.75thr0.01139suppReg3inRat0maxErr0.7intensThr0initi13final9.csv	30	5	1	0.94664	0.892857	16.6667	3.33333	2	0.25	1.35	2
RS	dist0.25_bgStd2_I300_sxy1.35_sz2/dist0.25_bgStd2_I300_sxy1.35_sz2_0009	_new/dist0.25_bgStd2_I300_sxy1.35_sz2/RadialSymmetry_results_dist0.25_bgStd2_I300_sxy1.35_sz2_0009.tif_sig2thr0.01139suppReg3inRat0maxErr0.7intensThr150initi16final12.csv	30	5	0	0.713987	0.909091	16.6667	0	2	0.25	1.35	2
RS	dist0.25_bgStd2_I300_sxy1.35_sz2/dist0.25_bgStd2_I300_sxy1.35_sz2_0002	_new/dist0.25_bgStd2_I300_sxy1.35_sz2/RadialSymmetry_results_dist0.25_bgStd2_I300_sxy1.35_sz2_0002.tif_sig2.5thr0.003375suppReg3inRat0maxErr0.7intensThr200initi7final5.csv	30	3	0	0.846144	0.947368	10	0	2	0.25	1.35	2
RS	dist0.25_bgStd2_I300_sxy1.35_sz2/dist0.25_bgStd2_I300_sxy1.35_sz2_0004	_new/dist0.25_bgStd2_I300_sxy1.35_sz2/RadialSymmetry_results_dist0.25_bgStd2_I300_sxy1.35_sz2_0004.tif_sig1.25thr0.01139suppReg3inRat0maxErr0.7intensThr200initi11final8.csv	30	4	0	0.754939	0.928571	13.3333	0	2	0.25	1.35	2
RS	dist0.25_bgStd2_I300_sxy1.35_sz2/dist0.25_bgStd2_I300_sxy1.35_sz2_0010	_new/dist0.25_bgStd2_I300_sxy1.35_sz2/RadialSymmetry_results_dist0.25_bgStd2_I300_sxy1.35_sz2_0010.tif_sig2.5thr0.007594suppReg3inRat0maxErr0.7intensThr150initi17final13.csv	30	5	0	0.757167	0.909091	16.6667	0	2	0.25	1.35	2
RS	dist0.25_bgStd2_I300_sxy1.35_sz2/dist0.25_bgStd2_I300_sxy1.35_sz2_0008	_new/dist0.25_bgStd2_I300_sxy1.35_sz2/RadialSymmetry_results_dist0.25_bgStd2_I300_sxy1.35_sz2_0008.tif_sig2thr0.005063suppReg3inRat0maxErr0.7intensThr150initi12final9.csv	30	4	0	0.773565	0.928571	13.3333	0	2	0.25	1.35	2
RS	dist1_bgStd1_I300_sxy1_sz2/dist1_bgStd1_I300_sxy1_sz2_0010	_new/dist1_bgStd1_I300_sxy1_sz2/RadialSymmetry_results_dist1_bgStd1_I300_sxy1_sz2_0010.tif_sig2thr0.007594suppReg3inRat0maxErr0.6intensThr200initi19final15.csv	30	13	0	0.539078	0.723404	43.3333	0	1	1	1	2
RS	dist1_bgStd1_I300_sxy1_sz2/dist1_bgStd1_I300_sxy1_sz2_0007	_new/dist1_bgStd1_I300_sxy1_sz2/RadialSymmetry_results_dist1_bgStd1_I300_sxy1_sz2_0007.tif_sig1thr0.02563suppReg3inRat0maxErr0.7intensThr200initi15final11.csv	30	12	0	0.58827	0.75	40	0	1	1	1	2
RS	dist1_bgStd1_I300_sxy1_sz2/dist1_bgStd1_I300_sxy1_sz2_0008	_new/dist1_bgStd1_I300_sxy1_sz2/RadialSymmetry_results_dist1_bgStd1_I300_sxy1_sz2_0008.tif_sig2thr0.007594suppReg3inRat0.1maxErr0.7intensThr0initi15final11.csv	30	13	0	0.500615	0.723404	43.3333	0	1	1	1	2
RS	dist1_bgStd1_I300_sxy1_sz2/dist1_bgStd1_I300_sxy1_sz2_0002	_new/dist1_bgStd1_I300_sxy1_sz2/RadialSymmetry_results_dist1_bgStd1_I300_sxy1_sz2_0002.tif_sig1thr0.02563suppReg3inRat0maxErr0.7intensThr200initi19final15.csv	30	13	0	0.592533	0.723404	43.3333	0	1	1	1	2
RS	dist1_bgStd1_I300_sxy1_sz2/dist1_bgStd1_I300_sxy1_sz2_0001	_new/dist1_bgStd1_I300_sxy1_sz2/RadialSymmetry_results_dist1_bgStd1_I300_sxy1_sz2_0001.tif_sig2.5thr0.007594suppReg3inRat0.1maxErr0.6intensThr0initi20final16.csv	30	11	0	0.627875	0.77551	36.6667	0	1	1	1	2
RS	dist1_bgStd1_I300_sxy1_sz2/dist1_bgStd1_I300_sxy1_sz2_0009	_new/dist1_bgStd1_I300_sxy1_sz2/RadialSymmetry_results_dist1_bgStd1_I300_sxy1_sz2_0009.tif_sig1.75thr0.007594suppReg3inRat0maxErr0.7intensThr100initi15final11.csv	30	11	0	0.751588	0.77551	36.6667	0	1	1	1	2
RS	dist1_bgStd1_I300_sxy1_sz2/dist1_bgStd1_I300_sxy1_sz2_0005	_new/dist1_bgStd1_I300_sxy1_sz2/RadialSymmetry_results_dist1_bgStd1_I300_sxy1_sz2_0005.tif_sig1.5thr0.01139suppReg3inRat0.1maxErr0.9intensThr200initi17final13.csv	30	14	0	0.428595	0.695652	46.6667	0	1	1	1	2
RS	dist1_bgStd1_I300_sxy1_sz2/dist1_bgStd1_I300_sxy1_sz2_0003	_new/dist1_bgStd1_I300_sxy1_sz2/RadialSymmetry_results_dist1_bgStd1_I300_sxy1_sz2_0003.tif_sig1.25thr0.01709suppReg3inRat0maxErr0.6intensThr100initi16final12.csv	30	12	0	0.621989	0.75	40	0	1	1	1	2
RS	dist1_bgStd1_I300_sxy1_sz2/dist1_bgStd1_I300_sxy1_sz2_0004	_new/dist1_bgStd1_I300_sxy1_sz2/RadialSymmetry_results_dist1_bgStd1_I300_sxy1_sz2_0004.tif_sig1thr0.02563suppReg3inRat0maxErr0.8intensThr200initi19final15.csv	30	14	0	0.49791	0.695652	46.6667	0	1	1	1	2
RS	dist1_bgStd1_I300_sxy1_sz2/dist1_bgStd1_I300_sxy1_sz2_0006	_new/dist1_bgStd1_I300_sxy1_sz2/RadialSymmetry_results_dist1_bgStd1_I300_sxy1_sz2_0006.tif_sig1.75thr0.01139suppReg3inRat0maxErr0.9intensThr200initi16final12.csv	30	11	0	0.736508	0.77551	36.6667	0	1	1	1	2
RS	dist3_bgStd2_I300_sxy2_sz2/dist3_bgStd2_I300_sxy2_sz2_0010	_new/dist3_bgStd2_I300_sxy2_sz2/RadialSymmetry_results_dist3_bgStd2_I300_sxy2_sz2_0010.tif_sig2thr0.005063suppReg2inRat0.1maxErr1.2intensThr0initi20final16.csv	30	12	0	1.29537	0.75	40	0	2	3	2	2
RS	dist3_bgStd2_I300_sxy2_sz2/dist3_bgStd2_I300_sxy2_sz2_0001	_new/dist3_bgStd2_I300_sxy2_sz2/RadialSymmetry_results_dist3_bgStd2_I300_sxy2_sz2_0001.tif_sig2.25thr0.003375suppReg2inRat0.1maxErr1.2intensThr200initi14final10.csv	30	14	0	1.34116	0.695652	46.6667	0	2	3	2	2
RS	dist3_bgStd2_I300_sxy2_sz2/dist3_bgStd2_I300_sxy2_sz2_0002	_new/dist3_bgStd2_I300_sxy2_sz2/RadialSymmetry_results_dist3_bgStd2_I300_sxy2_sz2_0002.tif_sig2thr0.005063suppReg2inRat0.2maxErr1.3intensThr0initi16final12.csv	30	12	0	1.09678	0.75	40	0	2	3	2	2
RS	dist3_bgStd2_I300_sxy2_sz2/dist3_bgStd2_I300_sxy2_sz2_0008	_new/dist3_bgStd2_I300_sxy2_sz2/RadialSymmetry_results_dist3_bgStd2_I300_sxy2_sz2_0008.tif_sig2.25thr0.003375suppReg2inRat0.1maxErr1.4intensThr200initi17final13.csv	30	15	0	1.19624	0.666667	50	0	2	3	2	2
RS	dist3_bgStd2_I300_sxy2_sz2/dist3_bgStd2_I300_sxy2_sz2_0003	_new/dist3_bgStd2_I300_sxy2_sz2/RadialSymmetry_results_dist3_bgStd2_I300_sxy2_sz2_0003.tif_sig2.5thr0.003375suppReg2inRat0.1maxErr1.2intensThr100initi9final6.csv	30	15	0	1.15827	0.666667	50	0	2	3	2	2
RS	dist3_bgStd2_I300_sxy2_sz2/dist3_bgStd2_I300_sxy2_sz2_0004	_new/dist3_bgStd2_I300_sxy2_sz2/RadialSymmetry_results_dist3_bgStd2_I300_sxy2_sz2_0004.tif_sig2.5thr0.003375suppReg2inRat0.1maxErr1.3intensThr100initi8final6.csv	30	14	0	1.17012	0.695652	46.6667	0	2	3	2	2
RS	dist3_bgStd2_I300_sxy2_sz2/dist3_bgStd2_I300_sxy2_sz2_0006	_new/dist3_bgStd2_I300_sxy2_sz2/RadialSymmetry_results_dist3_bgStd2_I300_sxy2_sz2_0006.tif_sig2.5thr0.003375suppReg2inRat0.1maxErr1.3intensThr100initi14final10.csv	30	13	0	1.24111	0.723404	43.3333	0	2	3	2	2
RS	dist3_bgStd2_I300_sxy2_sz2/dist3_bgStd2_I300_sxy2_sz2_0009	_new/dist3_bgStd2_I300_sxy2_sz2/RadialSymmetry_results_dist3_bgStd2_I300_sxy2_sz2_0009.tif_sig2.5thr0.003375suppReg2inRat0.1maxErr1.2intensThr200initi13final9.csv	30	15	0	1.13258	0.666667	50	0	2	3	2	2
RS	dist3_bgStd2_I300_sxy2_sz2/dist3_bgStd2_I300_sxy2_sz2_0007	_new/dist3_bgStd2_I300_sxy2_sz2/RadialSymmetry_results_dist3_bgStd2_I300_sxy2_sz2_0007.tif_sig2.25thr0.005063suppReg3inRat0.2maxErr1.3intensThr200initi13final9.csv	30	11	7	1.30689	0.678571	36.6667	23.3333	2	3	2	2
RS	dist3_bgStd2_I300_sxy2_sz2/dist3_bgStd2_I300_sxy2_sz2_0005	_new/dist3_bgStd2_I300_sxy2_sz2/RadialSymmetry_results_dist3_bgStd2_I300_sxy2_sz2_0005.tif_sig2.25thr0.003375suppReg2inRat0.1maxErr1.3intensThr200initi12final9.csv	30	14	0	1.19245	0.695652	46.6667	0	2	3	2	2
RS	dist4_bgStd1_I300_sxy1.35_sz2/dist4_bgStd1_I300_sxy1.35_sz2_0005	_new/dist4_bgStd1_I300_sxy1.35_sz2/RadialSymmetry_results_dist4_bgStd1_I300_sxy1.35_sz2_0005.tif_sig2.5thr0.005063suppReg3inRat0.2maxErr1intensThr200initi5final3.csv	30	0	0	0.772112	1	0	0	1	4	1.35	2
RS	dist4_bgStd1_I300_sxy1.35_sz2/dist4_bgStd1_I300_sxy1.35_sz2_0010	_new/dist4_bgStd1_I300_sxy1.35_sz2/RadialSymmetry_results_dist4_bgStd1_I300_sxy1.35_sz2_0010.tif_sig2.25thr0.005063suppReg3inRat0.1maxErr1.1intensThr150initi4final3.csv	30	0	1	0.704074	0.983607	0	3.33333	1	4	1.35	2
RS	dist4_bgStd1_I300_sxy1.35_sz2/dist4_bgStd1_I300_sxy1.35_sz2_0007	_new/dist4_bgStd1_I300_sxy1.35_sz2/RadialSymmetry_results_dist4_bgStd1_I300_sxy1.35_sz2_0007.tif_sig2.5thr0.005063suppReg3inRat0maxErr0.6intensThr0initi7final5.csv	30	0	0	0.732733	1	0	0	1	4	1.35	2
RS	dist4_bgStd1_I300_sxy1.35_sz2/dist4_bgStd1_I300_sxy1.35_sz2_0004	_new/dist4_bgStd1_I300_sxy1.35_sz2/RadialSymmetry_results_dist4_bgStd1_I300_sxy1.35_sz2_0004.tif_sig2.5thr0.005063suppReg3inRat0maxErr1.1intensThr0initi6final4.csv	30	1	2	0.714363	0.95082	3.33333	6.66667	1	4	1.35	2
RS	dist4_bgStd1_I300_sxy1.35_sz2/dist4_bgStd1_I300_sxy1.35_sz2_0003	_new/dist4_bgStd1_I300_sxy1.35_sz2/RadialSymmetry_results_dist4_bgStd1_I300_sxy1.35_sz2_0003.tif_sig2.5thr0.005063suppReg3inRat0maxErr1intensThr0initi4final3.csv	30	0	0	0.791875	1	0	0	1	4	1.35	2
RS	dist4_bgStd1_I300_sxy1.35_sz2/dist4_bgStd1_I300_sxy1.35_sz2_0002	_new/dist4_bgStd1_I300_sxy1.35_sz2/RadialSymmetry_results_dist4_bgStd1_I300_sxy1.35_sz2_0002.tif_sig2.25thr0.005063suppReg3inRat0.1maxErr0.9intensThr150initi4final3.csv	30	0	1	0.738704	0.983607	0	3.33333	1	4	1.35	2
RS	dist4_bgStd1_I300_sxy1.35_sz2/dist4_bgStd1_I300_sxy1.35_sz2_0009	_new/dist4_bgStd1_I300_sxy1.35_sz2/RadialSymmetry_results_dist4_bgStd1_I300_sxy1.35_sz2_0009.tif_sig2.25thr0.005063suppReg3inRat0.1maxErr0.7intensThr150initi10final7.csv	30	0	1	0.650848	0.983607	0	3.33333	1	4	1.35	2
RS	dist4_bgStd1_I300_sxy1.35_sz2/dist4_bgStd1_I300_sxy1.35_sz2_0001	_new/dist4_bgStd1_I300_sxy1.35_sz2/RadialSymmetry_results_dist4_bgStd1_I300_sxy1.35_sz2_0001.tif_sig2.5thr0.005063suppReg3inRat0maxErr0.9intensThr0initi4final3.csv	30	0	0	0.675962	1	0	0	1	4	1.35	2
RS	dist4_bgStd1_I300_sxy1.35_sz2/dist4_bgStd1_I300_sxy1.35_sz2_0008	_new/dist4_bgStd1_I300_sxy1.35_sz2/RadialSymmetry_results_dist4_bgStd1_I300_sxy1.35_sz2_0008.tif_sig2.25thr0.005063suppReg3inRat0.1maxErr1.1intensThr150initi5final3.csv	30	0	0	0.653816	1	0	0	1	4	1.35	2
RS	dist4_bgStd1_I300_sxy1.35_sz2/dist4_bgStd1_I300_sxy1.35_sz2_0006	_new/dist4_bgStd1_I300_sxy1.35_sz2/RadialSymmetry_results_dist4_bgStd1_I300_sxy1.35_sz2_0006.tif_sig2.25thr0.005063suppReg3inRat0.2maxErr1.1intensThr150initi13final9.csv	30	1	1	0.715842	0.966667	3.33333	3.33333	1	4	1.35	2
RS	dist3_bgStd1_I300_sxy1.35_sz2/dist3_bgStd1_I300_sxy1.35_sz2_0003	_new/dist3_bgStd1_I300_sxy1.35_sz2/RadialSymmetry_results_dist3_bgStd1_I300_sxy1.35_sz2_0003.tif_sig2thr0.007594suppReg3inRat0maxErr0.9intensThr200initi7final5.csv	30	0	2	0.737746	0.967742	0	6.66667	1	3	1.35	2
RS	dist3_bgStd1_I300_sxy1.35_sz2/dist3_bgStd1_I300_sxy1.35_sz2_0006	_new/dist3_bgStd1_I300_sxy1.35_sz2/RadialSymmetry_results_dist3_bgStd1_I300_sxy1.35_sz2_0006.tif_sig2thr0.007594suppReg3inRat0.1maxErr0.6intensThr0initi16final12.csv	30	0	0	0.853473	1	0	0	1	3	1.35	2
RS	dist3_bgStd1_I300_sxy1.35_sz2/dist3_bgStd1_I300_sxy1.35_sz2_0002	_new/dist3_bgStd1_I300_sxy1.35_sz2/RadialSymmetry_results_dist3_bgStd1_I300_sxy1.35_sz2_0002.tif_sig1.75thr0.007594suppReg3inRat0maxErr0.6intensThr100initi12final9.csv	30	0	0	0.785279	1	0	0	1	3	1.35	2
RS	dist3_bgStd1_I300_sxy1.35_sz2/dist3_bgStd1_I300_sxy1.35_sz2_0009	_new/dist3_bgStd1_I300_sxy1.35_sz2/RadialSymmetry_results_dist3_bgStd1_I300_sxy1.35_sz2_0009.tif_sig2thr0.007594suppReg3inRat0maxErr0.6intensThr200initi6final4.csv	30	0	1	0.771103	0.983607	0	3.33333	1	3	1.35	2
RS	dist3_bgStd1_I300_sxy1.35_sz2/dist3_bgStd1_I300_sxy1.35_sz2_0010	_new/dist3_bgStd1_I300_sxy1.35_sz2/RadialSymmetry_results_dist3_bgStd1_I300_sxy1.35_sz2_0010.tif_sig2thr0.007594suppReg3inRat0.1maxErr0.6intensThr0initi11final8.csv	30	0	1	0.828018	0.983607	0	3.33333	1	3	1.35	2
RS	dist3_bgStd1_I300_sxy1.35_sz2/dist3_bgStd1_I300_sxy1.35_sz2_0005	_new/dist3_bgStd1_I300_sxy1.35_sz2/RadialSymmetry_results_dist3_bgStd1_I300_sxy1.35_sz2_0005.tif_sig2.5thr0.005063suppReg3inRat0maxErr0.8intensThr0initi4final3.csv	30	0	1	0.765409	0.983607	0	3.33333	1	3	1.35	2
RS	dist3_bgStd1_I300_sxy1.35_sz2/dist3_bgStd1_I300_sxy1.35_sz2_0001	_new/dist3_bgStd1_I300_sxy1.35_sz2/RadialSymmetry_results_dist3_bgStd1_I300_sxy1.35_sz2_0001.tif_sig2.25thr0.007594suppReg3inRat0.1maxErr0.6intensThr150initi18final14.csv	30	1	0	0.751603	0.983051	3.33333	0	1	3	1.35	2
RS	dist3_bgStd1_I300_sxy1.35_sz2/dist3_bgStd1_I300_sxy1.35_sz2_0007	_new/dist3_bgStd1_I300_sxy1.35_sz2/RadialSymmetry_results_dist3_bgStd1_I300_sxy1.35_sz2_0007.tif_sig2.25thr0.007594suppReg3inRat0.1maxErr0.6intensThr150initi20final16.csv	30	0	1	0.744714	0.983607	0	3.33333	1	3	1.35	2
RS	dist3_bgStd1_I300_sxy1.35_sz2/dist3_bgStd1_I300_sxy1.35_sz2_0008	_new/dist3_bgStd1_I300_sxy1.35_sz2/RadialSymmetry_results_dist3_bgStd1_I300_sxy1.35_sz2_0008.tif_sig2thr0.007594suppReg3inRat0maxErr0.8intensThr200initi5final3.csv	30	2	1	0.838596	0.949153	6.66667	3.33333	1	3	1.35	2
RS	dist3_bgStd1_I300_sxy1.35_sz2/dist3_bgStd1_I300_sxy1.35_sz2_0004	_new/dist3_bgStd1_I300_sxy1.35_sz2/RadialSymmetry_results_dist3_bgStd1_I300_sxy1.35_sz2_0004.tif_sig2.5thr0.005063suppReg3inRat0maxErr0.6intensThr0initi16final12.csv	30	0	1	0.726519	0.983607	0	3.33333	1	3	1.35	2
RS	dist0.25_bgStd4_I300_sxy1_sz2/dist0.25_bgStd4_I300_sxy1_sz2_0009	_new/dist0.25_bgStd4_I300_sxy1_sz2/RadialSymmetry_results_dist0.25_bgStd4_I300_sxy1_sz2_0009.tif_sig1.75thr0.01139suppReg3inRat0maxErr0.7intensThr0initi8final6.csv	30	12	0	0.618806	0.75	40	0	4	0.25	1	2
RS	dist0.25_bgStd4_I300_sxy1_sz2/dist0.25_bgStd4_I300_sxy1_sz2_0006	_new/dist0.25_bgStd4_I300_sxy1_sz2/RadialSymmetry_results_dist0.25_bgStd4_I300_sxy1_sz2_0006.tif_sig2.5thr0.007594suppReg3inRat0maxErr0.7intensThr200initi16final12.csv	30	12	0	0.662974	0.75	40	0	4	0.25	1	2
RS	dist0.25_bgStd4_I300_sxy1_sz2/dist0.25_bgStd4_I300_sxy1_sz2_0010	_new/dist0.25_bgStd4_I300_sxy1_sz2/RadialSymmetry_results_dist0.25_bgStd4_I300_sxy1_sz2_0010.tif_sig1thr0.02563suppReg3inRat0maxErr0.6intensThr200initi4final3.csv	30	12	0	0.631096	0.75	40	0	4	0.25	1	2
RS	dist0.25_bgStd4_I300_sxy1_sz2/dist0.25_bgStd4_I300_sxy1_sz2_0005	_new/dist0.25_bgStd4_I300_sxy1_sz2/RadialSymmetry_results_dist0.25_bgStd4_I300_sxy1_sz2_0005.tif_sig1.75thr0.01139suppReg3inRat0maxErr0.7intensThr200initi15final11.csv	30	12	1	0.58812	0.734694	40	3.33333	4	0.25	1	2
RS	dist0.25_bgStd4_I300_sxy1_sz2/dist0.25_bgStd4_I300_sxy1_sz2_0008	_new/dist0.25_bgStd4_I300_sxy1_sz2/RadialSymmetry_results_dist0.25_bgStd4_I300_sxy1_sz2_0008.tif_sig1.75thr0.01139suppReg3inRat0maxErr0.7intensThr0initi6final4.csv	30	13	0	0.589088	0.723404	43.3333	0	4	0.25	1	2
RS	dist0.25_bgStd4_I300_sxy1_sz2/dist0.25_bgStd4_I300_sxy1_sz2_0004	_new/dist0.25_bgStd4_I300_sxy1_sz2/RadialSymmetry_results_dist0.25_bgStd4_I300_sxy1_sz2_0004.tif_sig2.5thr0.007594suppReg3inRat0maxErr0.7intensThr150initi8final6.csv	30	11	1	0.744694	0.76	36.6667	3.33333	4	0.25	1	2
RS	dist0.25_bgStd4_I300_sxy1_sz2/dist0.25_bgStd4_I300_sxy1_sz2_0003	_new/dist0.25_bgStd4_I300_sxy1_sz2/RadialSymmetry_results_dist0.25_bgStd4_I300_sxy1_sz2_0003.tif_sig1.75thr0.01139suppReg3inRat0maxErr0.7intensThr200initi16final12.csv	30	11	1	0.696704	0.76	36.6667	3.33333	4	0.25	1	2
RS	dist0.25_bgStd4_I300_sxy1_sz2/dist0.25_bgStd4_I300_sxy1_sz2_0001	_new/dist0.25_bgStd4_I300_sxy1_sz2/RadialSymmetry_results_dist0.25_bgStd4_I300_sxy1_sz2_0001.tif_sig2thr0.01139suppReg3inRat0maxErr0.7intensThr150initi16final12.csv	30	11	0	0.684503	0.77551	36.6667	0	4	0.25	1	2
RS	dist0.25_bgStd4_I300_sxy1_sz2/dist0.25_bgStd4_I300_sxy1_sz2_0007	_new/dist0.25_bgStd4_I300_sxy1_sz2/RadialSymmetry_results_dist0.25_bgStd4_I300_sxy1_sz2_0007.tif_sig2.5thr0.007594suppReg3inRat0maxErr0.7intensThr200initi18final14.csv	30	13	0	0.66083	0.723404	43.3333	0	4	0.25	1	2
RS	dist0.25_bgStd4_I300_sxy1_sz2/dist0.25_bgStd4_I300_sxy1_sz2_0002	_new/dist0.25_bgStd4_I300_sxy1_sz2/RadialSymmetry_results_dist0.25_bgStd4_I300_sxy1_sz2_0002.tif_sig1.25thr0.01709suppReg3inRat0maxErr0.7intensThr200initi7final5.csv	30	10	0	0.670463	0.8	33.3333	0	4	0.25	1	2
RS	dist0.25_bgStd1_I300_sxy1.35_sz2/dist0.25_bgStd1_I300_sxy1.35_sz2_0009	_new/dist0.25_bgStd1_I300_sxy1.35_sz2/RadialSymmetry_results_dist0.25_bgStd1_I300_sxy1.35_sz2_0009.tif_sig2thr0.01139suppReg3inRat0maxErr0.6intensThr100initi18final14.csv	30	7	0	0.526674	0.867925	23.3333	0	1	0.25	1.35	2
RS	dist0.25_bgStd1_I300_sxy1.35_sz2/dist0.25_bgStd1_I300_sxy1.35_sz2_0008	_new/dist0.25_bgStd1_I300_sxy1.35_sz2/RadialSymmetry_results_dist0.25_bgStd1_I300_sxy1.35_sz2_0008.tif_sig2thr0.01139suppReg3inRat0maxErr0.7intensThr150initi18final14.csv	30	5	0	0.738913	0.909091	16.6667	0	1	0.25	1.35	2
RS	dist0.25_bgStd1_I300_sxy1.35_sz2/dist0.25_bgStd1_I300_sxy1.35_sz2_0003	_new/dist0.25_bgStd1_I300_sxy1.35_sz2/RadialSymmetry_results_dist0.25_bgStd1_I300_sxy1.35_sz2_0003.tif_sig1.5thr0.003375suppReg3inRat0maxErr0.6intensThr100initi15final11.csv	30	5	0	0.658109	0.909091	16.6667	0	1	0.25	1.35	2
RS	dist0.25_bgStd1_I300_sxy1.35_sz2/dist0.25_bgStd1_I300_sxy1.35_sz2_0007	_new/dist0.25_bgStd1_I300_sxy1.35_sz2/RadialSymmetry_results_dist0.25_bgStd1_I300_sxy1.35_sz2_0007.tif_sig1.75thr0.00225suppReg3inRat0maxErr0.6intensThr200initi20final16.csv	30	4	0	0.597098	0.928571	13.3333	0	1	0.25	1.35	2
RS	dist0.25_bgStd1_I300_sxy1.35_sz2/dist0.25_bgStd1_I300_sxy1.35_sz2_0001	_new/dist0.25_bgStd1_I300_sxy1.35_sz2/RadialSymmetry_results_dist0.25_bgStd1_I300_sxy1.35_sz2_0001.tif_sig1.25thr0.007594suppReg3inRat0maxErr0.6intensThr150initi15final11.csv	30	5	0	0.66359	0.909091	16.6667	0	1	0.25	1.35	2
RS	dist0.25_bgStd1_I300_sxy1.35_sz2/dist0.25_bgStd1_I300_sxy1.35_sz2_0005	_new/dist0.25_bgStd1_I300_sxy1.35_sz2/RadialSymmetry_results_dist0.25_bgStd1_I300_sxy1.35_sz2_0005.tif_sig1.5thr0.01139suppReg3inRat0maxErr0.6intensThr200initi14final10.csv	30	3	0	0.665678	0.947368	10	0	1	0.25	1.35	2
RS	dist0.25_bgStd1_I300_sxy1.35_sz2/dist0.25_bgStd1_I300_sxy1.35_sz2_0002	_new/dist0.25_bgStd1_I300_sxy1.35_sz2/RadialSymmetry_results_dist0.25_bgStd1_I300_sxy1.35_sz2_0002.tif_sig2thr0.007594suppReg3inRat0maxErr0.8intensThr150initi20final16.csv	30	5	1	0.672929	0.892857	16.6667	3.33333	1	0.25	1.35	2
RS	dist0.25_bgStd1_I300_sxy1.35_sz2/dist0.25_bgStd1_I300_sxy1.35_sz2_0006	_new/dist0.25_bgStd1_I300_sxy1.35_sz2/RadialSymmetry_results_dist0.25_bgStd1_I300_sxy1.35_sz2_0006.tif_sig1.75thr0.00225suppReg3inRat0maxErr0.6intensThr200initi18final14.csv	30	4	0	0.679298	0.928571	13.3333	0	1	0.25	1.35	2
RS	dist0.25_bgStd1_I300_sxy1.35_sz2/dist0.25_bgStd1_I300_sxy1.35_sz2_0010	_new/dist0.25_bgStd1_I300_sxy1.35_sz2/RadialSymmetry_results_dist0.25_bgStd1_I300_sxy1.35_sz2_0010.tif_sig2.25thr0.007594suppReg3inRat0maxErr0.8intensThr0initi18final14.csv	30	6	1	0.677094	0.872727	20	3.33333	1	0.25	1.35	2
RS	dist0.25_bgStd1_I300_sxy1.35_sz2/dist0.25_bgStd1_I300_sxy1.35_sz2_0004	_new/dist0.25_bgStd1_I300_sxy1.35_sz2/RadialSymmetry_results_dist0.25_bgStd1_I300_sxy1.35_sz2_0004.tif_sig1.5thr0.005063suppReg3inRat0maxErr0.8intensThr100initi19final15.csv	30	6	0	0.717691	0.888889	20	0	1	0.25	1.35	2
RS	dist0.5_bgStd4_I300_sxy1_sz2/dist0.5_bgStd4_I300_sxy1_sz2_0009	_new/dist0.5_bgStd4_I300_sxy1_sz2/RadialSymmetry_results_dist0.5_bgStd4_I300_sxy1_sz2_0009.tif_sig2.5thr0.007594suppReg3inRat0maxErr0.7intensThr150initi12final9.csv	30	12	0	0.869243	0.75	40	0	4	0.5	1	2
RS	dist0.5_bgStd4_I300_sxy1_sz2/dist0.5_bgStd4_I300_sxy1_sz2_0010	_new/dist0.5_bgStd4_I300_sxy1_sz2/RadialSymmetry_results_dist0.5_bgStd4_I300_sxy1_sz2_0010.tif_sig1.25thr0.01709suppReg3inRat0.1maxErr0.7intensThr0initi8final6.csv	30	11	0	0.634476	0.77551	36.6667	0	4	0.5	1	2
RS	dist0.5_bgStd4_I300_sxy1_sz2/dist0.5_bgStd4_I300_sxy1_sz2_0005	_new/dist0.5_bgStd4_I300_sxy1_sz2/RadialSymmetry_results_dist0.5_bgStd4_I300_sxy1_sz2_0005.tif_sig2thr0.01139suppReg3inRat0.1maxErr0.7intensThr150initi13final9.csv	30	12	0	0.637725	0.75	40	0	4	0.5	1	2
RS	dist0.5_bgStd4_I300_sxy1_sz2/dist0.5_bgStd4_I300_sxy1_sz2_0002	_new/dist0.5_bgStd4_I300_sxy1_sz2/RadialSymmetry_results_dist0.5_bgStd4_I300_sxy1_sz2_0002.tif_sig2.5thr0.007594suppReg3inRat0maxErr0.7intensThr200initi13final9.csv	30	10	0	0.714243	0.8	33.3333	0	4	0.5	1	2
RS	dist0.5_bgStd4_I300_sxy1_sz2/dist0.5_bgStd4_I300_sxy1_sz2_0006	_new/dist0.5_bgStd4_I300_sxy1_sz2/RadialSymmetry_results_dist0.5_bgStd4_I300_sxy1_sz2_0006.tif_sig1.25thr0.01709suppReg3inRat0maxErr0.7intensThr0initi17final13.csv	30	12	0	0.605437	0.75	40	0	4	0.5	1	2
RS	dist0.5_bgStd4_I300_sxy1_sz2/dist0.5_bgStd4_I300_sxy1_sz2_0004	_new/dist0.5_bgStd4_I300_sxy1_sz2/RadialSymmetry_results_dist0.5_bgStd4_I300_sxy1_sz2_0004.tif_sig1.25thr0.01709suppReg3inRat0maxErr0.7intensThr100initi6final4.csv	30	13	0	0.581444	0.723404	43.3333	0	4	0.5	1	2
RS	dist0.5_bgStd4_I300_sxy1_sz2/dist0.5_bgStd4_I300_sxy1_sz2_0001	_new/dist0.5_bgStd4_I300_sxy1_sz2/RadialSymmetry_results_dist0.5_bgStd4_I300_sxy1_sz2_0001.tif_sig2thr0.01139suppReg3inRat0.1maxErr0.7intensThr0initi11final8.csv	30	12	0	0.545402	0.75	40	0	4	0.5	1	2
RS	dist0.5_bgStd4_I300_sxy1_sz2/dist0.5_bgStd4_I300_sxy1_sz2_0008	_new/dist0.5_bgStd4_I300_sxy1_sz2/RadialSymmetry_results_dist0.5_bgStd4_I300_sxy1_sz2_0008.tif_sig1.25thr0.01709suppReg3inRat0maxErr0.7intensThr200initi15final11.csv	30	12	0	0.643754	0.75	40	0	4	0.5	1	2
RS	dist0.5_bgStd4_I300_sxy1_sz2/dist0.5_bgStd4_I300_sxy1_sz2_0007	_new/dist0.5_bgStd4_I300_sxy1_sz2/RadialSymmetry_results_dist0.5_bgStd4_I300_sxy1_sz2_0007.tif_sig1.75thr0.01139suppReg3inRat0maxErr0.7intensThr0initi7final5.csv	30	11	1	0.7028	0.76	36.6667	3.33333	4	0.5	1	2
RS	dist0.5_bgStd4_I300_sxy1_sz2/dist0.5_bgStd4_I300_sxy1_sz2_0003	_new/dist0.5_bgStd4_I300_sxy1_sz2/RadialSymmetry_results_dist0.5_bgStd4_I300_sxy1_sz2_0003.tif_sig1.25thr0.01709suppReg3inRat0.1maxErr0.7intensThr0initi7final5.csv	30	12	0	0.535174	0.75	40	0	4	0.5	1	2
RS	dist2_bgStd4_I300_sxy1.35_sz2/dist2_bgStd4_I300_sxy1.35_sz2_0010	_new/dist2_bgStd4_I300_sxy1.35_sz2/RadialSymmetry_results_dist2_bgStd4_I300_sxy1.35_sz2_0010.tif_sig1.75thr0.01139suppReg3inRat0maxErr0.7intensThr200initi9final6.csv	30	13	1	1.06727	0.708333	43.3333	3.33333	4	2	1.35	2
RS	dist2_bgStd4_I300_sxy1.35_sz2/dist2_bgStd4_I300_sxy1.35_sz2_0002	_new/dist2_bgStd4_I300_sxy1.35_sz2/RadialSymmetry_results_dist2_bgStd4_I300_sxy1.35_sz2_0002.tif_sig2thr0.007594suppReg3inRat0maxErr0.7intensThr200initi10final7.csv	30	12	1	0.959414	0.734694	40	3.33333	4	2	1.35	2
RS	dist2_bgStd4_I300_sxy1.35_sz2/dist2_bgStd4_I300_sxy1.35_sz2_0005	_new/dist2_bgStd4_I300_sxy1.35_sz2/RadialSymmetry_results_dist2_bgStd4_I300_sxy1.35_sz2_0005.tif_sig2.5thr0.005063suppReg3inRat0maxErr0.7intensThr0initi5final3.csv	30	10	0	0.977093	0.8	33.3333	0	4	2	1.35	2
RS	dist2_bgStd4_I300_sxy1.35_sz2/dist2_bgStd4_I300_sxy1.35_sz2_0004	_new/dist2_bgStd4_I300_sxy1.35_sz2/RadialSymmetry_results_dist2_bgStd4_I300_sxy1.35_sz2_0004.tif_sig2thr0.007594suppReg3inRat0maxErr0.8intensThr200initi5final3.csv	30	8	6	1.16228	0.758621	26.6667	20	4	2	1.35	2
RS	dist2_bgStd4_I300_sxy1.35_sz2/dist2_bgStd4_I300_sxy1.35_sz2_0007	_new/dist2_bgStd4_I300_sxy1.35_sz2/RadialSymmetry_results_dist2_bgStd4_I300_sxy1.35_sz2_0007.tif_sig2thr0.007594suppReg3inRat0maxErr0.8intensThr200initi7final5.csv	30	10	5	1.20606	0.727273	33.3333	16.6667	4	2	1.35	2
RS	dist2_bgStd4_I300_sxy1.35_sz2/dist2_bgStd4_I300_sxy1.35_sz2_0003	_new/dist2_bgStd4_I300_sxy1.35_sz2/RadialSymmetry_results_dist2_bgStd4_I300_sxy1.35_sz2_0003.tif_sig2thr0.007594suppReg3inRat0maxErr0.7intensThr200initi4final3.csv	30	10	2	1.13177	0.769231	33.3333	6.66667	4	2	1.35	2
RS	dist2_bgStd4_I300_sxy1.35_sz2/dist2_bgStd4_I300_sxy1.35_sz2_0001	_new/dist2_bgStd4_I300_sxy1.35_sz2/RadialSymmetry_results_dist2_bgStd4_I300_sxy1.35_sz2_0001.tif_sig2thr0.007594suppReg3inRat0.1maxErr0.8intensThr0initi19final15.csv	30	7	7	1.2738	0.766667	23.3333	23.3333	4	2	1.35	2
RS	dist2_bgStd4_I300_sxy1.35_sz2/dist2_bgStd4_I300_sxy1.35_sz2_0008	_new/dist2_bgStd4_I300_sxy1.35_sz2/RadialSymmetry_results_dist2_bgStd4_I300_sxy1.35_sz2_0008.tif_sig2.5thr0.005063suppReg2inRat0.2maxErr1.2intensThr200initi20final16.csv	30	14	0	0.75514	0.695652	46.6667	0	4	2	1.35	2
RS	dist2_bgStd4_I300_sxy1.35_sz2/dist2_bgStd4_I300_sxy1.35_sz2_0006	_new/dist2_bgStd4_I300_sxy1.35_sz2/RadialSymmetry_results_dist2_bgStd4_I300_sxy1.35_sz2_0006.tif_sig2.5thr0.005063suppReg3inRat0maxErr0.7intensThr0initi10final7.csv	30	9	4	1.35549	0.763636	30	13.3333	4	2	1.35	2
RS	dist2_bgStd4_I300_sxy1.35_sz2/dist2_bgStd4_I300_sxy1.35_sz2_0009	_new/dist2_bgStd4_I300_sxy1.35_sz2/RadialSymmetry_results_dist2_bgStd4_I300_sxy1.35_sz2_0009.tif_sig2thr0.007594suppReg3inRat0maxErr0.9intensThr200initi15final11.csv	30	6	12	1.15183	0.727273	20	40	4	2	1.35	2
RS	dist0.75_bgStd1_I300_sxy1.35_sz2/dist0.75_bgStd1_I300_sxy1.35_sz2_0003	_new/dist0.75_bgStd1_I300_sxy1.35_sz2/RadialSymmetry_results_dist0.75_bgStd1_I300_sxy1.35_sz2_0003.tif_sig2thr0.007594suppReg3inRat0maxErr0.7intensThr200initi11final8.csv	30	2	0	0.829058	0.965517	6.66667	0	1	0.75	1.35	2
RS	dist0.75_bgStd1_I300_sxy1.35_sz2/dist0.75_bgStd1_I300_sxy1.35_sz2_0008	_new/dist0.75_bgStd1_I300_sxy1.35_sz2/RadialSymmetry_results_dist0.75_bgStd1_I300_sxy1.35_sz2_0008.tif_sig2.25thr0.007594suppReg3inRat0maxErr0.6intensThr150initi20final16.csv	30	4	0	0.64643	0.928571	13.3333	0	1	0.75	1.35	2
RS	dist0.75_bgStd1_I300_sxy1.35_sz2/dist0.75_bgStd1_I300_sxy1.35_sz2_0009	_new/dist0.75_bgStd1_I300_sxy1.35_sz2/RadialSymmetry_results_dist0.75_bgStd1_I300_sxy1.35_sz2_0009.tif_sig2.25thr0.007594suppReg3inRat0maxErr0.6intensThr150initi16final12.csv	30	3	0	0.773413	0.947368	10	0	1	0.75	1.35	2
RS	dist0.75_bgStd1_I300_sxy1.35_sz2/dist0.75_bgStd1_I300_sxy1.35_sz2_0010	_new/dist0.75_bgStd1_I300_sxy1.35_sz2/RadialSymmetry_results_dist0.75_bgStd1_I300_sxy1.35_sz2_0010.tif_sig2thr0.007594suppReg3inRat0maxErr0.8intensThr200initi19final15.csv	30	7	1	0.811363	0.851852	23.3333	3.33333	1	0.75	1.35	2
RS	dist0.75_bgStd1_I300_sxy1.35_sz2/dist0.75_bgStd1_I300_sxy1.35_sz2_0006	_new/dist0.75_bgStd1_I300_sxy1.35_sz2/RadialSymmetry_results_dist0.75_bgStd1_I300_sxy1.35_sz2_0006.tif_sig1.5thr0.01139suppReg3inRat0maxErr0.6intensThr0initi14final10.csv	30	4	0	0.657664	0.928571	13.3333	0	1	0.75	1.35	2
RS	dist0.75_bgStd1_I300_sxy1.35_sz2/dist0.75_bgStd1_I300_sxy1.35_sz2_0004	_new/dist0.75_bgStd1_I300_sxy1.35_sz2/RadialSymmetry_results_dist0.75_bgStd1_I300_sxy1.35_sz2_0004.tif_sig1.75thr0.007594suppReg3inRat0maxErr0.7intensThr150initi18final14.csv	30	4	1	0.709112	0.912281	13.3333	3.33333	1	0.75	1.35	2
RS	dist0.75_bgStd1_I300_sxy1.35_sz2/dist0.75_bgStd1_I300_sxy1.35_sz2_0001	_new/dist0.75_bgStd1_I300_sxy1.35_sz2/RadialSymmetry_results_dist0.75_bgStd1_I300_sxy1.35_sz2_0001.tif_sig2thr0.01139suppReg3inRat0maxErr0.6intensThr100initi12final9.csv	30	4	1	0.63913	0.912281	13.3333	3.33333	1	0.75	1.35	2
RS	dist0.75_bgStd1_I300_sxy1.35_sz2/dist0.75_bgStd1_I300_sxy1.35_sz2_0005	_new/dist0.75_bgStd1_I300_sxy1.35_sz2/RadialSymmetry_results_dist0.75_bgStd1_I300_sxy1.35_sz2_0005.tif_sig2.25thr0.007594suppReg3inRat0maxErr0.7intensThr0initi19final15.csv	30	5	0	0.802194	0.909091	16.6667	0	1	0.75	1.35	2
RS	dist0.75_bgStd1_I300_sxy1.35_sz2/dist0.75_bgStd1_I300_sxy1.35_sz2_0002	_new/dist0.75_bgStd1_I300_sxy1.35_sz2/RadialSymmetry_results_dist0.75_bgStd1_I300_sxy1.35_sz2_0002.tif_sig2thr0.01139suppReg3inRat0maxErr0.8intensThr150initi20final16.csv	30	3	2	0.817313	0.915254	10	6.66667	1	0.75	1.35	2
RS	dist0.75_bgStd1_I300_sxy1.35_sz2/dist0.75_bgStd1_I300_sxy1.35_sz2_0007	_new/dist0.75_bgStd1_I300_sxy1.35_sz2/RadialSymmetry_results_dist0.75_bgStd1_I300_sxy1.35_sz2_0007.tif_sig2thr0.01139suppReg3inRat0maxErr0.7intensThr150initi19final15.csv	30	3	1	0.725828	0.931034	10	3.33333	1	0.75	1.35	2
RS	dist1_bgStd4_I300_sxy1_sz2/dist1_bgStd4_I300_sxy1_sz2_0006	_new/dist1_bgStd4_I300_sxy1_sz2/RadialSymmetry_results_dist1_bgStd4_I300_sxy1_sz2_0006.tif_sig1.5thr0.01709suppReg3inRat0.1maxErr0.7intensThr150initi15final11.csv	30	12	0	0.683691	0.75	40	0	4	1	1	2
RS	dist1_bgStd4_I300_sxy1_sz2/dist1_bgStd4_I300_sxy1_sz2_0004	_new/dist1_bgStd4_I300_sxy1_sz2/RadialSymmetry_results_dist1_bgStd4_I300_sxy1_sz2_0004.tif_sig1.25thr0.01709suppReg3inRat0maxErr0.7intensThr200initi20final16.csv	30	12	0	0.656655	0.75	40	0	4	1	1	2
RS	dist1_bgStd4_I300_sxy1_sz2/dist1_bgStd4_I300_sxy1_sz2_0010	_new/dist1_bgStd4_I300_sxy1_sz2/RadialSymmetry_results_dist1_bgStd4_I300_sxy1_sz2_0010.tif_sig2.5thr0.007594suppReg3inRat0maxErr0.7intensThr200initi14final10.csv	30	11	1	0.735421	0.76	36.6667	3.33333	4	1	1	2
RS	dist1_bgStd4_I300_sxy1_sz2/dist1_bgStd4_I300_sxy1_sz2_0003	_new/dist1_bgStd4_I300_sxy1_sz2/RadialSymmetry_results_dist1_bgStd4_I300_sxy1_sz2_0003.tif_sig1.5thr0.01709suppReg3inRat0.1maxErr0.7intensThr150initi12final9.csv	30	12	0	0.683241	0.75	40	0	4	1	1	2
RS	dist1_bgStd4_I300_sxy1_sz2/dist1_bgStd4_I300_sxy1_sz2_0009	_new/dist1_bgStd4_I300_sxy1_sz2/RadialSymmetry_results_dist1_bgStd4_I300_sxy1_sz2_0009.tif_sig2.5thr0.007594suppReg3inRat0maxErr0.7intensThr200initi4final3.csv	30	10	0	0.88836	0.8	33.3333	0	4	1	1	2
RS	dist1_bgStd4_I300_sxy1_sz2/dist1_bgStd4_I300_sxy1_sz2_0008	_new/dist1_bgStd4_I300_sxy1_sz2/RadialSymmetry_results_dist1_bgStd4_I300_sxy1_sz2_0008.tif_sig1.25thr0.01709suppReg3inRat0maxErr0.7intensThr200initi20final16.csv	30	11	1	0.831118	0.76	36.6667	3.33333	4	1	1	2
RS	dist1_bgStd4_I300_sxy1_sz2/dist1_bgStd4_I300_sxy1_sz2_0005	_new/dist1_bgStd4_I300_sxy1_sz2/RadialSymmetry_results_dist1_bgStd4_I300_sxy1_sz2_0005.tif_sig1.25thr0.01709suppReg3inRat0maxErr0.7intensThr100initi6final4.csv	30	11	1	0.707662	0.76	36.6667	3.33333	4	1	1	2
RS	dist1_bgStd4_I300_sxy1_sz2/dist1_bgStd4_I300_sxy1_sz2_0002	_new/dist1_bgStd4_I300_sxy1_sz2/RadialSymmetry_results_dist1_bgStd4_I300_sxy1_sz2_0002.tif_sig2.5thr0.007594suppReg3inRat0maxErr0.6intensThr200initi9final6.csv	30	13	0	0.742241	0.723404	43.3333	0	4	1	1	2
RS	dist1_bgStd4_I300_sxy1_sz2/dist1_bgStd4_I300_sxy1_sz2_0001	_new/dist1_bgStd4_I300_sxy1_sz2/RadialSymmetry_results_dist1_bgStd4_I300_sxy1_sz2_0001.tif_sig1.25thr0.01709suppReg3inRat0.1maxErr0.7intensThr0initi13final9.csv	30	10	1	0.727228	0.784314	33.3333	3.33333	4	1	1	2
RS	dist1_bgStd4_I300_sxy1_sz2/dist1_bgStd4_I300_sxy1_sz2_0007	_new/dist1_bgStd4_I300_sxy1_sz2/RadialSymmetry_results_dist1_bgStd4_I300_sxy1_sz2_0007.tif_sig1.75thr0.01139suppReg3inRat0maxErr0.7intensThr200initi18final14.csv	30	11	0	0.731319	0.77551	36.6667	0	4	1	1	2
RS	dist4_bgStd1_I300_sxy2_sz2/dist4_bgStd1_I300_sxy2_sz2_0002	/dist4_bgStd1_I300_sxy2_sz2/RadialSymmetry_results_dist4_bgStd1_I300_sxy2_sz2_0002.tif_aniso1ransacRANSACimMin190imMax255sig1.25thr0.003375suppReg1inRat0maxErr0.6intensThr0bsMethodNobsMaxErr0.05bsInRat0.csv	30	5	1	1.12827	0.892857	16.6667	3.33333	1	4	2	2
RS	dist4_bgStd1_I300_sxy2_sz2/dist4_bgStd1_I300_sxy2_sz2_0010	/dist4_bgStd1_I300_sxy2_sz2/RadialSymmetry_results_dist4_bgStd1_I300_sxy2_sz2_0010.tif_aniso1ransacRANSACimMin190imMax255sig1.25thr0.003375suppReg1inRat0maxErr2.6intensThr150bsMethodNobsMaxErr0.05bsInRat0.csv	30	7	0	1.04237	0.867925	23.3333	0	1	4	2	2
RS	dist4_bgStd1_I300_sxy2_sz2/dist4_bgStd1_I300_sxy2_sz2_0006	/dist4_bgStd1_I300_sxy2_sz2/RadialSymmetry_results_dist4_bgStd1_I300_sxy2_sz2_0006.tif_aniso1ransacRANSACimMin190imMax255sig1.25thr0.003375suppReg1inRat0.2maxErr1.1intensThr200bsMethodNobsMaxErr0.05bsInRat0.csv	30	10	1	1.06343	0.784314	33.3333	3.33333	1	4	2	2
RS	dist4_bgStd1_I300_sxy2_sz2/dist4_bgStd1_I300_sxy2_sz2_0008	/dist4_bgStd1_I300_sxy2_sz2/RadialSymmetry_results_dist4_bgStd1_I300_sxy2_sz2_0008.tif_aniso1ransacRANSACimMin190imMax255sig1.25thr0.003375suppReg1inRat0maxErr2.1intensThr200bsMethodNobsMaxErr0.05bsInRat0.csv	30	10	1	1.10029	0.784314	33.3333	3.33333	1	4	2	2
RS	dist4_bgStd1_I300_sxy2_sz2/dist4_bgStd1_I300_sxy2_sz2_0009	/dist4_bgStd1_I300_sxy2_sz2/RadialSymmetry_results_dist4_bgStd1_I300_sxy2_sz2_0009.tif_aniso1ransacRANSACimMin190imMax255sig1.25thr0.003375suppReg1inRat0.1maxErr1.6intensThr150bsMethodNobsMaxErr0.05bsInRat0.csv	30	11	2	1.09124	0.745098	36.6667	6.66667	1	4	2	2
RS	dist4_bgStd1_I300_sxy2_sz2/dist4_bgStd1_I300_sxy2_sz2_0007	/dist4_bgStd1_I300_sxy2_sz2/RadialSymmetry_results_dist4_bgStd1_I300_sxy2_sz2_0007.tif_aniso1ransacRANSACimMin190imMax255sig1.5thr0.003375suppReg1inRat0maxErr0.1intensThr150bsMethodNobsMaxErr0.05bsInRat0.csv	30	14	0	1.02785	0.695652	46.6667	0	1	4	2	2
RS	dist4_bgStd1_I300_sxy2_sz2/dist4_bgStd1_I300_sxy2_sz2_0004	/dist4_bgStd1_I300_sxy2_sz2/RadialSymmetry_results_dist4_bgStd1_I300_sxy2_sz2_0004.tif_aniso1ransacRANSACimMin190imMax255sig1.25thr0.003375suppReg1inRat0maxErr2.1intensThr100bsMethodNobsMaxErr0.05bsInRat0.csv	30	8	1	1.02748	0.830189	26.6667	3.33333	1	4	2	2
RS	dist4_bgStd1_I300_sxy2_sz2/dist4_bgStd1_I300_sxy2_sz2_0001	/dist4_bgStd1_I300_sxy2_sz2/RadialSymmetry_results_dist4_bgStd1_I300_sxy2_sz2_0001.tif_aniso1ransacRANSACimMin190imMax255sig1.25thr0.003375suppReg1inRat0.1maxErr2.6intensThr100bsMethodNobsMaxErr0.05bsInRat0.csv	30	9	0	0.996051	0.823529	30	0	1	4	2	2
RS	dist4_bgStd1_I300_sxy2_sz2/dist4_bgStd1_I300_sxy2_sz2_0005	/dist4_bgStd1_I300_sxy2_sz2/RadialSymmetry_results_dist4_bgStd1_I300_sxy2_sz2_0005.tif_aniso1ransacRANSACimMin190imMax255sig1.25thr0.003375suppReg1inRat0.1maxErr2.6intensThr0bsMethodNobsMaxErr0.05bsInRat0.csv	30	8	2	1.03052	0.814815	26.6667	6.66667	1	4	2	2
RS	dist4_bgStd1_I300_sxy2_sz2/dist4_bgStd1_I300_sxy2_sz2_0003	/dist4_bgStd1_I300_sxy2_sz2/RadialSymmetry_results_dist4_bgStd1_I300_sxy2_sz2_0003.tif_aniso1ransacRANSACimMin190imMax255sig1.25thr0.003375suppReg1inRat0.2maxErr1.6intensThr150bsMethodNobsMaxErr0.05bsInRat0.csv	30	8	1	1.03366	0.830189	26.6667	3.33333	1	4	2	2
RS	dist1.5_bgStd1_I300_sxy1_sz2/dist1.5_bgStd1_I300_sxy1_sz2_0008	_new/dist1.5_bgStd1_I300_sxy1_sz2/RadialSymmetry_results_dist1.5_bgStd1_I300_sxy1_sz2_0008.tif_sig2.5thr0.005063suppReg3inRat0maxErr0.6intensThr150initi19final15.csv	30	11	0	0.875386	0.77551	36.6667	0	1	1.5	1	2
RS	dist1.5_bgStd1_I300_sxy1_sz2/dist1.5_bgStd1_I300_sxy1_sz2_0009	_new/dist1.5_bgStd1_I300_sxy1_sz2/RadialSymmetry_results_dist1.5_bgStd1_I300_sxy1_sz2_0009.tif_sig2thr0.01139suppReg3inRat0maxErr0.6intensThr100initi18final14.csv	30	11	0	0.744224	0.77551	36.6667	0	1	1.5	1	2
RS	dist1.5_bgStd1_I300_sxy1_sz2/dist1.5_bgStd1_I300_sxy1_sz2_0005	_new/dist1.5_bgStd1_I300_sxy1_sz2/RadialSymmetry_results_dist1.5_bgStd1_I300_sxy1_sz2_0005.tif_sig2thr0.007594suppReg3inRat0maxErr0.7intensThr200initi17final13.csv	30	11	0	0.682557	0.77551	36.6667	0	1	1.5	1	2
RS	dist1.5_bgStd1_I300_sxy1_sz2/dist1.5_bgStd1_I300_sxy1_sz2_0001	_new/dist1.5_bgStd1_I300_sxy1_sz2/RadialSymmetry_results_dist1.5_bgStd1_I300_sxy1_sz2_0001.tif_sig1.75thr0.007594suppReg3inRat0maxErr0.8intensThr100initi19final15.csv	30	11	2	0.79536	0.745098	36.6667	6.66667	1	1.5	1	2
RS	dist1.5_bgStd1_I300_sxy1_sz2/dist1.5_bgStd1_I300_sxy1_sz2_0003	_new/dist1.5_bgStd1_I300_sxy1_sz2/RadialSymmetry_results_dist1.5_bgStd1_I300_sxy1_sz2_0003.tif_sig1.5thr0.01139suppReg3inRat0maxErr0.6intensThr200initi18final14.csv	30	12	0	0.785078	0.75	40	0	1	1.5	1	2
RS	dist1.5_bgStd1_I300_sxy1_sz2/dist1.5_bgStd1_I300_sxy1_sz2_0006	_new/dist1.5_bgStd1_I300_sxy1_sz2/RadialSymmetry_results_dist1.5_bgStd1_I300_sxy1_sz2_0006.tif_sig1.5thr0.01139suppReg3inRat0maxErr0.6intensThr200initi17final13.csv	30	13	0	0.671342	0.723404	43.3333	0	1	1.5	1	2
RS	dist1.5_bgStd1_I300_sxy1_sz2/dist1.5_bgStd1_I300_sxy1_sz2_0007	_new/dist1.5_bgStd1_I300_sxy1_sz2/RadialSymmetry_results_dist1.5_bgStd1_I300_sxy1_sz2_0007.tif_sig2.5thr0.005063suppReg3inRat0maxErr0.7intensThr150initi17final13.csv	30	8	0	0.710101	0.846154	26.6667	0	1	1.5	1	2
RS	dist1.5_bgStd1_I300_sxy1_sz2/dist1.5_bgStd1_I300_sxy1_sz2_0004	_new/dist1.5_bgStd1_I300_sxy1_sz2/RadialSymmetry_results_dist1.5_bgStd1_I300_sxy1_sz2_0004.tif_sig1thr0.01709suppReg3inRat0maxErr0.6intensThr150initi20final16.csv	30	11	0	0.741064	0.77551	36.6667	0	1	1.5	1	2
RS	dist1.5_bgStd1_I300_sxy1_sz2/dist1.5_bgStd1_I300_sxy1_sz2_0010	_new/dist1.5_bgStd1_I300_sxy1_sz2/RadialSymmetry_results_dist1.5_bgStd1_I300_sxy1_sz2_0010.tif_sig1.75thr0.007594suppReg3inRat0maxErr0.7intensThr100initi20final16.csv	30	10	0	0.763429	0.8	33.3333	0	1	1.5	1	2
RS	dist1.5_bgStd1_I300_sxy1_sz2/dist1.5_bgStd1_I300_sxy1_sz2_0002	_new/dist1.5_bgStd1_I300_sxy1_sz2/RadialSymmetry_results_dist1.5_bgStd1_I300_sxy1_sz2_0002.tif_sig2.5thr0.007594suppReg3inRat0maxErr0.8intensThr200initi15final11.csv	30	11	0	0.81415	0.77551	36.6667	0	1	1.5	1	2
RS	dist0.5_bgStd1_I300_sxy1_sz2/dist0.5_bgStd1_I300_sxy1_sz2_0002	_new/dist0.5_bgStd1_I300_sxy1_sz2/RadialSymmetry_results_dist0.5_bgStd1_I300_sxy1_sz2_0002.tif_sig1thr0.01709suppReg3inRat0maxErr0.6intensThr150initi15final11.csv	30	13	0	0.366687	0.723404	43.3333	0	1	0.5	1	2
RS	dist0.5_bgStd1_I300_sxy1_sz2/dist0.5_bgStd1_I300_sxy1_sz2_0010	_new/dist0.5_bgStd1_I300_sxy1_sz2/RadialSymmetry_results_dist0.5_bgStd1_I300_sxy1_sz2_0010.tif_sig1.5thr0.01709suppReg3inRat0.1maxErr0.6intensThr150initi19final15.csv	30	12	0	0.382839	0.75	40	0	1	0.5	1	2
RS	dist0.5_bgStd1_I300_sxy1_sz2/dist0.5_bgStd1_I300_sxy1_sz2_0007	_new/dist0.5_bgStd1_I300_sxy1_sz2/RadialSymmetry_results_dist0.5_bgStd1_I300_sxy1_sz2_0007.tif_sig2.25thr0.007594suppReg3inRat0maxErr0.6intensThr150initi17final13.csv	30	14	0	0.289313	0.695652	46.6667	0	1	0.5	1	2
RS	dist0.5_bgStd1_I300_sxy1_sz2/dist0.5_bgStd1_I300_sxy1_sz2_0005	_new/dist0.5_bgStd1_I300_sxy1_sz2/RadialSymmetry_results_dist0.5_bgStd1_I300_sxy1_sz2_0005.tif_sig2.25thr0.005063suppReg3inRat0maxErr0.8intensThr0initi20final16.csv	30	13	0	0.330946	0.723404	43.3333	0	1	0.5	1	2
RS	dist0.5_bgStd1_I300_sxy1_sz2/dist0.5_bgStd1_I300_sxy1_sz2_0008	_new/dist0.5_bgStd1_I300_sxy1_sz2/RadialSymmetry_results_dist0.5_bgStd1_I300_sxy1_sz2_0008.tif_sig2thr0.01139suppReg3inRat0maxErr0.6intensThr150initi18final14.csv	30	12	0	0.447948	0.75	40	0	1	0.5	1	2
RS	dist0.5_bgStd1_I300_sxy1_sz2/dist0.5_bgStd1_I300_sxy1_sz2_0004	_new/dist0.5_bgStd1_I300_sxy1_sz2/RadialSymmetry_results_dist0.5_bgStd1_I300_sxy1_sz2_0004.tif_sig2.25thr0.005063suppReg3inRat0maxErr0.7intensThr0initi19final15.csv	30	14	0	0.259739	0.695652	46.6667	0	1	0.5	1	2
RS	dist0.5_bgStd1_I300_sxy1_sz2/dist0.5_bgStd1_I300_sxy1_sz2_0001	_new/dist0.5_bgStd1_I300_sxy1_sz2/RadialSymmetry_results_dist0.5_bgStd1_I300_sxy1_sz2_0001.tif_sig2thr0.01139suppReg3inRat0maxErr0.6intensThr150initi19final15.csv	30	14	0	0.257999	0.695652	46.6667	0	1	0.5	1	2
RS	dist0.5_bgStd1_I300_sxy1_sz2/dist0.5_bgStd1_I300_sxy1_sz2_0009	_new/dist0.5_bgStd1_I300_sxy1_sz2/RadialSymmetry_results_dist0.5_bgStd1_I300_sxy1_sz2_0009.tif_sig2thr0.007594suppReg3inRat0.1maxErr0.7intensThr0initi16final12.csv	30	12	0	0.364937	0.75	40	0	1	0.5	1	2
RS	dist0.5_bgStd1_I300_sxy1_sz2/dist0.5_bgStd1_I300_sxy1_sz2_0003	_new/dist0.5_bgStd1_I300_sxy1_sz2/RadialSymmetry_results_dist0.5_bgStd1_I300_sxy1_sz2_0003.tif_sig1.25thr0.01709suppReg3inRat0maxErr0.6intensThr150initi19final15.csv	30	12	0	0.442095	0.75	40	0	1	0.5	1	2
RS	dist0.5_bgStd1_I300_sxy1_sz2/dist0.5_bgStd1_I300_sxy1_sz2_0006	_new/dist0.5_bgStd1_I300_sxy1_sz2/RadialSymmetry_results_dist0.5_bgStd1_I300_sxy1_sz2_0006.tif_sig1.25thr0.01709suppReg3inRat0maxErr0.6intensThr200initi19final15.csv	30	14	0	0.294692	0.695652	46.6667	0	1	0.5	1	2
RS	dist2_bgStd2_I300_sxy1.35_sz2/dist2_bgStd2_I300_sxy1.35_sz2_0005	_new/dist2_bgStd2_I300_sxy1.35_sz2/RadialSymmetry_results_dist2_bgStd2_I300_sxy1.35_sz2_0005.tif_sig2.5thr0.005063suppReg3inRat0maxErr0.7intensThr0initi6final4.csv	30	4	0	0.865322	0.928571	13.3333	0	2	2	1.35	2
RS	dist2_bgStd2_I300_sxy1.35_sz2/dist2_bgStd2_I300_sxy1.35_sz2_0007	_new/dist2_bgStd2_I300_sxy1.35_sz2/RadialSymmetry_results_dist2_bgStd2_I300_sxy1.35_sz2_0007.tif_sig2.5thr0.005063suppReg3inRat0maxErr0.7intensThr0initi12final9.csv	30	4	0	0.906988	0.928571	13.3333	0	2	2	1.35	2
RS	dist2_bgStd2_I300_sxy1.35_sz2/dist2_bgStd2_I300_sxy1.35_sz2_0003	_new/dist2_bgStd2_I300_sxy1.35_sz2/RadialSymmetry_results_dist2_bgStd2_I300_sxy1.35_sz2_0003.tif_sig1.75thr0.007594suppReg3inRat0maxErr0.7intensThr100initi8final6.csv	30	3	1	0.900674	0.931034	10	3.33333	2	2	1.35	2
RS	dist2_bgStd2_I300_sxy1.35_sz2/dist2_bgStd2_I300_sxy1.35_sz2_0001	_new/dist2_bgStd2_I300_sxy1.35_sz2/RadialSymmetry_results_dist2_bgStd2_I300_sxy1.35_sz2_0001.tif_sig2.5thr0.005063suppReg3inRat0maxErr0.7intensThr0initi20final16.csv	30	5	0	0.86021	0.909091	16.6667	0	2	2	1.35	2
RS	dist2_bgStd2_I300_sxy1.35_sz2/dist2_bgStd2_I300_sxy1.35_sz2_0010	_new/dist2_bgStd2_I300_sxy1.35_sz2/RadialSymmetry_results_dist2_bgStd2_I300_sxy1.35_sz2_0010.tif_sig1.5thr0.01139suppReg3inRat0maxErr0.8intensThr200initi11final8.csv	30	3	4	0.938073	0.885246	10	13.3333	2	2	1.35	2
RS	dist2_bgStd2_I300_sxy1.35_sz2/dist2_bgStd2_I300_sxy1.35_sz2_0006	_new/dist2_bgStd2_I300_sxy1.35_sz2/RadialSymmetry_results_dist2_bgStd2_I300_sxy1.35_sz2_0006.tif_sig2thr0.007594suppReg3inRat0.1maxErr0.8intensThr0initi5final3.csv	30	4	2	1.07022	0.896552	13.3333	6.66667	2	2	1.35	2
RS	dist2_bgStd2_I300_sxy1.35_sz2/dist2_bgStd2_I300_sxy1.35_sz2_0009	_new/dist2_bgStd2_I300_sxy1.35_sz2/RadialSymmetry_results_dist2_bgStd2_I300_sxy1.35_sz2_0009.tif_sig2thr0.007594suppReg3inRat0maxErr0.7intensThr200initi11final8.csv	30	1	2	0.936317	0.95082	3.33333	6.66667	2	2	1.35	2
RS	dist2_bgStd2_I300_sxy1.35_sz2/dist2_bgStd2_I300_sxy1.35_sz2_0004	_new/dist2_bgStd2_I300_sxy1.35_sz2/RadialSymmetry_results_dist2_bgStd2_I300_sxy1.35_sz2_0004.tif_sig1.75thr0.007594suppReg3inRat0maxErr0.7intensThr100initi17final13.csv	30	5	0	0.919133	0.909091	16.6667	0	2	2	1.35	2
RS	dist2_bgStd2_I300_sxy1.35_sz2/dist2_bgStd2_I300_sxy1.35_sz2_0008	_new/dist2_bgStd2_I300_sxy1.35_sz2/RadialSymmetry_results_dist2_bgStd2_I300_sxy1.35_sz2_0008.tif_sig2thr0.007594suppReg3inRat0maxErr0.7intensThr200initi7final5.csv	30	6	0	0.929353	0.888889	20	0	2	2	1.35	2
RS	dist2_bgStd2_I300_sxy1.35_sz2/dist2_bgStd2_I300_sxy1.35_sz2_0002	_new/dist2_bgStd2_I300_sxy1.35_sz2/RadialSymmetry_results_dist2_bgStd2_I300_sxy1.35_sz2_0002.tif_sig1.75thr0.007594suppReg3inRat0maxErr0.8intensThr100initi7final5.csv	30	2	2	0.854185	0.933333	6.66667	6.66667	2	2	1.35	2
RS	dist4_bgStd4_I300_sxy1_sz2/dist4_bgStd4_I300_sxy1_sz2_0010	_new/dist4_bgStd4_I300_sxy1_sz2/RadialSymmetry_results_dist4_bgStd4_I300_sxy1_sz2_0010.tif_sig2.25thr0.007594suppReg2inRat0maxErr1.1intensThr200initi4final3.csv	30	10	1	0.995568	0.784314	33.3333	3.33333	4	4	1	2
RS	dist4_bgStd4_I300_sxy1_sz2/dist4_bgStd4_I300_sxy1_sz2_0004	/dist4_bgStd4_I300_sxy1_sz2/RadialSymmetry_results_dist4_bgStd4_I300_sxy1_sz2_0004.tif_aniso0.5ransacRANSACimMin190imMax255sig2thr0.007594suppReg2inRat0maxErr1.6intensThr200bsMethodNobsMaxErr0.05bsInRat0.csv	30	10	2	1.16571	0.769231	33.3333	6.66667	4	4	1	2
RS	dist4_bgStd4_I300_sxy1_sz2/dist4_bgStd4_I300_sxy1_sz2_0007	/dist4_bgStd4_I300_sxy1_sz2/RadialSymmetry_results_dist4_bgStd4_I300_sxy1_sz2_0007.tif_aniso0.5ransacRANSACimMin190imMax255sig2.5thr0.005063suppReg2inRat0maxErr1.1intensThr200bsMethodNobsMaxErr0.05bsInRat0.csv	30	6	2	1.01925	0.857143	20	6.66667	4	4	1	2
RS	dist4_bgStd4_I300_sxy1_sz2/dist4_bgStd4_I300_sxy1_sz2_0009	_new/dist4_bgStd4_I300_sxy1_sz2/RadialSymmetry_results_dist4_bgStd4_I300_sxy1_sz2_0009.tif_sig2.25thr0.007594suppReg2inRat0.2maxErr1intensThr100initi7final5.csv	30	8	0	0.904936	0.846154	26.6667	0	4	4	1	2
RS	dist4_bgStd4_I300_sxy1_sz2/dist4_bgStd4_I300_sxy1_sz2_0001	/dist4_bgStd4_I300_sxy1_sz2/RadialSymmetry_results_dist4_bgStd4_I300_sxy1_sz2_0001.tif_aniso0.5ransacRANSACimMin190imMax255sig1.5thr0.01139suppReg3inRat0.2maxErr2.1intensThr150bsMethodNobsMaxErr0.05bsInRat0.csv	30	9	0	0.978878	0.823529	30	0	4	4	1	2
RS	dist4_bgStd4_I300_sxy1_sz2/dist4_bgStd4_I300_sxy1_sz2_0008	_new/dist4_bgStd4_I300_sxy1_sz2/RadialSymmetry_results_dist4_bgStd4_I300_sxy1_sz2_0008.tif_sig1.5thr0.01139suppReg2inRat0.2maxErr0.9intensThr150initi6final4.csv	30	10	3	0.989128	0.754717	33.3333	10	4	4	1	2
RS	dist4_bgStd4_I300_sxy1_sz2/dist4_bgStd4_I300_sxy1_sz2_0006	/dist4_bgStd4_I300_sxy1_sz2/RadialSymmetry_results_dist4_bgStd4_I300_sxy1_sz2_0006.tif_aniso0.5ransacRANSACimMin190imMax255sig1.5thr0.01139suppReg1inRat0.1maxErr1.1intensThr200bsMethodNobsMaxErr0.05bsInRat0.csv	30	7	1	0.943143	0.851852	23.3333	3.33333	4	4	1	2
RS	dist4_bgStd4_I300_sxy1_sz2/dist4_bgStd4_I300_sxy1_sz2_0002	/dist4_bgStd4_I300_sxy1_sz2/RadialSymmetry_results_dist4_bgStd4_I300_sxy1_sz2_0002.tif_aniso0.5ransacRANSACimMin190imMax255sig2thr0.007594suppReg2inRat0maxErr1.1intensThr100bsMethodNobsMaxErr0.05bsInRat0.csv	30	4	3	0.912255	0.881356	13.3333	10	4	4	1	2
RS	dist4_bgStd4_I300_sxy1_sz2/dist4_bgStd4_I300_sxy1_sz2_0005	_new/dist4_bgStd4_I300_sxy1_sz2/RadialSymmetry_results_dist4_bgStd4_I300_sxy1_sz2_0005.tif_sig1.5thr0.01139suppReg2inRat0.1maxErr0.9intensThr200initi18final14.csv	30	5	1	0.879925	0.892857	16.6667	3.33333	4	4	1	2
RS	dist4_bgStd4_I300_sxy1_sz2/dist4_bgStd4_I300_sxy1_sz2_0003	_new/dist4_bgStd4_I300_sxy1_sz2/RadialSymmetry_results_dist4_bgStd4_I300_sxy1_sz2_0003.tif_sig1.5thr0.01139suppReg2inRat0.1maxErr1.3intensThr200initi5final3.csv	30	5	3	0.993765	0.862069	16.6667	10	4	4	1	2
RS	dist1.5_bgStd1_I300_sxy1.35_sz2/dist1.5_bgStd1_I300_sxy1.35_sz2_0007	_new/dist1.5_bgStd1_I300_sxy1.35_sz2/RadialSymmetry_results_dist1.5_bgStd1_I300_sxy1.35_sz2_0007.tif_sig1.5thr0.01139suppReg3inRat0.1maxErr0.8intensThr0initi18final14.csv	30	1	0	1.00241	0.983051	3.33333	0	1	1.5	1.35	2
RS	dist1.5_bgStd1_I300_sxy1.35_sz2/dist1.5_bgStd1_I300_sxy1.35_sz2_0002	_new/dist1.5_bgStd1_I300_sxy1.35_sz2/RadialSymmetry_results_dist1.5_bgStd1_I300_sxy1.35_sz2_0002.tif_sig1.75thr0.01139suppReg3inRat0maxErr0.6intensThr0initi19final15.csv	30	2	1	0.842815	0.949153	6.66667	3.33333	1	1.5	1.35	2
RS	dist1.5_bgStd1_I300_sxy1.35_sz2/dist1.5_bgStd1_I300_sxy1.35_sz2_0010	_new/dist1.5_bgStd1_I300_sxy1.35_sz2/RadialSymmetry_results_dist1.5_bgStd1_I300_sxy1.35_sz2_0010.tif_sig1.75thr0.01139suppReg3inRat0maxErr0.6intensThr0initi12final9.csv	30	3	1	0.782006	0.931034	10	3.33333	1	1.5	1.35	2
RS	dist1.5_bgStd1_I300_sxy1.35_sz2/dist1.5_bgStd1_I300_sxy1.35_sz2_0006	_new/dist1.5_bgStd1_I300_sxy1.35_sz2/RadialSymmetry_results_dist1.5_bgStd1_I300_sxy1.35_sz2_0006.tif_sig2thr0.007594suppReg3inRat0maxErr0.6intensThr200initi15final11.csv	30	4	0	0.778469	0.928571	13.3333	0	1	1.5	1.35	2
RS	dist1.5_bgStd1_I300_sxy1.35_sz2/dist1.5_bgStd1_I300_sxy1.35_sz2_0003	_new/dist1.5_bgStd1_I300_sxy1.35_sz2/RadialSymmetry_results_dist1.5_bgStd1_I300_sxy1.35_sz2_0003.tif_sig2.5thr0.007594suppReg3inRat0maxErr0.6intensThr200initi11final8.csv	30	2	0	0.818941	0.965517	6.66667	0	1	1.5	1.35	2
RS	dist1.5_bgStd1_I300_sxy1.35_sz2/dist1.5_bgStd1_I300_sxy1.35_sz2_0001	_new/dist1.5_bgStd1_I300_sxy1.35_sz2/RadialSymmetry_results_dist1.5_bgStd1_I300_sxy1.35_sz2_0001.tif_sig1.5thr0.01139suppReg3inRat0.1maxErr0.6intensThr100initi14final10.csv	30	2	0	0.84821	0.965517	6.66667	0	1	1.5	1.35	2
RS	dist1.5_bgStd1_I300_sxy1.35_sz2/dist1.5_bgStd1_I300_sxy1.35_sz2_0008	_new/dist1.5_bgStd1_I300_sxy1.35_sz2/RadialSymmetry_results_dist1.5_bgStd1_I300_sxy1.35_sz2_0008.tif_sig2thr0.007594suppReg3inRat0maxErr0.8intensThr200initi13final9.csv	30	3	1	0.976797	0.931034	10	3.33333	1	1.5	1.35	2
RS	dist1.5_bgStd1_I300_sxy1.35_sz2/dist1.5_bgStd1_I300_sxy1.35_sz2_0004	_new/dist1.5_bgStd1_I300_sxy1.35_sz2/RadialSymmetry_results_dist1.5_bgStd1_I300_sxy1.35_sz2_0004.tif_sig2.5thr0.007594suppReg3inRat0maxErr0.6intensThr200initi10final7.csv	30	5	1	0.724964	0.892857	16.6667	3.33333	1	1.5	1.35	2
RS	dist1.5_bgStd1_I300_sxy1.35_sz2/dist1.5_bgStd1_I300_sxy1.35_sz2_0005	_new/dist1.5_bgStd1_I300_sxy1.35_sz2/RadialSymmetry_results_dist1.5_bgStd1_I300_sxy1.35_sz2_0005.tif_sig1.75thr0.007594suppReg3inRat0maxErr0.6intensThr100initi16final12.csv	30	1	1	0.836802	0.966667	3.33333	3.33333	1	1.5	1.35	2
RS	dist1.5_bgStd1_I300_sxy1.35_sz2/dist1.5_bgStd1_I300_sxy1.35_sz2_0009	_new/dist1.5_bgStd1_I300_sxy1.35_sz2/RadialSymmetry_results_dist1.5_bgStd1_I300_sxy1.35_sz2_0009.tif_sig1.5thr0.01139suppReg3inRat0maxErr0.8intensThr200initi17final13.csv	30	4	1	0.887681	0.912281	13.3333	3.33333	1	1.5	1.35	2
RS	dist2_bgStd1_I300_sxy1_sz2/dist2_bgStd1_I300_sxy1_sz2_0003	_new/dist2_bgStd1_I300_sxy1_sz2/RadialSymmetry_results_dist2_bgStd1_I300_sxy1_sz2_0003.tif_sig1.75thr0.007594suppReg3inRat0maxErr0.6intensThr100initi19final15.csv	30	9	0	0.778653	0.823529	30	0	1	2	1	2
RS	dist2_bgStd1_I300_sxy1_sz2/dist2_bgStd1_I300_sxy1_sz2_0007	_new/dist2_bgStd1_I300_sxy1_sz2/RadialSymmetry_results_dist2_bgStd1_I300_sxy1_sz2_0007.tif_sig1thr0.01709suppReg3inRat0.1maxErr0.6intensThr200initi9final6.csv	30	4	0	0.633649	0.928571	13.3333	0	1	2	1	2
RS	dist2_bgStd1_I300_sxy1_sz2/dist2_bgStd1_I300_sxy1_sz2_0008	_new/dist2_bgStd1_I300_sxy1_sz2/RadialSymmetry_results_dist2_bgStd1_I300_sxy1_sz2_0008.tif_sig1thr0.01709suppReg3inRat0.1maxErr0.6intensThr150initi20final16.csv	30	5	0	0.669838	0.909091	16.6667	0	1	2	1	2
RS	dist2_bgStd1_I300_sxy1_sz2/dist2_bgStd1_I300_sxy1_sz2_0004	_new/dist2_bgStd1_I300_sxy1_sz2/RadialSymmetry_results_dist2_bgStd1_I300_sxy1_sz2_0004.tif_sig1.75thr0.01139suppReg3inRat0.1maxErr0.6intensThr100initi7final5.csv	30	6	0	0.656183	0.888889	20	0	1	2	1	2
RS	dist2_bgStd1_I300_sxy1_sz2/dist2_bgStd1_I300_sxy1_sz2_0010	_new/dist2_bgStd1_I300_sxy1_sz2/RadialSymmetry_results_dist2_bgStd1_I300_sxy1_sz2_0010.tif_sig1.5thr0.01139suppReg3inRat0maxErr0.7intensThr200initi17final13.csv	30	7	0	0.789872	0.867925	23.3333	0	1	2	1	2
RS	dist2_bgStd1_I300_sxy1_sz2/dist2_bgStd1_I300_sxy1_sz2_0001	_new/dist2_bgStd1_I300_sxy1_sz2/RadialSymmetry_results_dist2_bgStd1_I300_sxy1_sz2_0001.tif_sig2thr0.01139suppReg3inRat0maxErr0.7intensThr150initi20final16.csv	30	5	0	0.731814	0.909091	16.6667	0	1	2	1	2
RS	dist2_bgStd1_I300_sxy1_sz2/dist2_bgStd1_I300_sxy1_sz2_0009	_new/dist2_bgStd1_I300_sxy1_sz2/RadialSymmetry_results_dist2_bgStd1_I300_sxy1_sz2_0009.tif_sig2.5thr0.007594suppReg3inRat0.1maxErr0.6intensThr0initi16final12.csv	30	5	1	0.711507	0.892857	16.6667	3.33333	1	2	1	2
RS	dist2_bgStd1_I300_sxy1_sz2/dist2_bgStd1_I300_sxy1_sz2_0006	_new/dist2_bgStd1_I300_sxy1_sz2/RadialSymmetry_results_dist2_bgStd1_I300_sxy1_sz2_0006.tif_sig2.5thr0.005063suppReg3inRat0maxErr0.6intensThr0initi15final11.csv	30	3	0	0.605022	0.947368	10	0	1	2	1	2
RS	dist2_bgStd1_I300_sxy1_sz2/dist2_bgStd1_I300_sxy1_sz2_0002	_new/dist2_bgStd1_I300_sxy1_sz2/RadialSymmetry_results_dist2_bgStd1_I300_sxy1_sz2_0002.tif_sig2thr0.007594suppReg3inRat0maxErr0.7intensThr200initi20final16.csv	30	6	0	0.741398	0.888889	20	0	1	2	1	2
RS	dist2_bgStd1_I300_sxy1_sz2/dist2_bgStd1_I300_sxy1_sz2_0005	_new/dist2_bgStd1_I300_sxy1_sz2/RadialSymmetry_results_dist2_bgStd1_I300_sxy1_sz2_0005.tif_sig1.75thr0.007594suppReg3inRat0maxErr0.6intensThr100initi9final6.csv	30	2	1	0.602755	0.949153	6.66667	3.33333	1	2	1	2
RS	dist1.5_bgStd2_I300_sxy1_sz2/dist1.5_bgStd2_I300_sxy1_sz2_0008	_new/dist1.5_bgStd2_I300_sxy1_sz2/RadialSymmetry_results_dist1.5_bgStd2_I300_sxy1_sz2_0008.tif_sig1.75thr0.01139suppReg3inRat0maxErr0.8intensThr200initi20final16.csv	30	10	1	0.793389	0.784314	33.3333	3.33333	2	1.5	1	2
RS	dist1.5_bgStd2_I300_sxy1_sz2/dist1.5_bgStd2_I300_sxy1_sz2_0004	_new/dist1.5_bgStd2_I300_sxy1_sz2/RadialSymmetry_results_dist1.5_bgStd2_I300_sxy1_sz2_0004.tif_sig1.5thr0.01139suppReg3inRat0.1maxErr0.8intensThr200initi12final9.csv	30	10	0	0.78619	0.8	33.3333	0	2	1.5	1	2
RS	dist1.5_bgStd2_I300_sxy1_sz2/dist1.5_bgStd2_I300_sxy1_sz2_0009	_new/dist1.5_bgStd2_I300_sxy1_sz2/RadialSymmetry_results_dist1.5_bgStd2_I300_sxy1_sz2_0009.tif_sig2.5thr0.005063suppReg3inRat0maxErr0.7intensThr150initi10final7.csv	30	11	0	0.72964	0.77551	36.6667	0	2	1.5	1	2
RS	dist1.5_bgStd2_I300_sxy1_sz2/dist1.5_bgStd2_I300_sxy1_sz2_0002	_new/dist1.5_bgStd2_I300_sxy1_sz2/RadialSymmetry_results_dist1.5_bgStd2_I300_sxy1_sz2_0002.tif_sig1.5thr0.01139suppReg3inRat0maxErr0.7intensThr200initi14final10.csv	30	11	1	0.667827	0.76	36.6667	3.33333	2	1.5	1	2
RS	dist1.5_bgStd2_I300_sxy1_sz2/dist1.5_bgStd2_I300_sxy1_sz2_0006	_new/dist1.5_bgStd2_I300_sxy1_sz2/RadialSymmetry_results_dist1.5_bgStd2_I300_sxy1_sz2_0006.tif_sig1.5thr0.01139suppReg3inRat0maxErr0.7intensThr200initi19final15.csv	30	10	1	0.865657	0.784314	33.3333	3.33333	2	1.5	1	2
RS	dist1.5_bgStd2_I300_sxy1_sz2/dist1.5_bgStd2_I300_sxy1_sz2_0003	_new/dist1.5_bgStd2_I300_sxy1_sz2/RadialSymmetry_results_dist1.5_bgStd2_I300_sxy1_sz2_0003.tif_sig1.5thr0.01139suppReg3inRat0maxErr0.6intensThr0initi8final6.csv	30	9	0	0.860351	0.823529	30	0	2	1.5	1	2
RS	dist1.5_bgStd2_I300_sxy1_sz2/dist1.5_bgStd2_I300_sxy1_sz2_0005	_new/dist1.5_bgStd2_I300_sxy1_sz2/RadialSymmetry_results_dist1.5_bgStd2_I300_sxy1_sz2_0005.tif_sig2thr0.01139suppReg3inRat0maxErr0.7intensThr150initi12final9.csv	30	12	0	0.714936	0.75	40	0	2	1.5	1	2
RS	dist1.5_bgStd2_I300_sxy1_sz2/dist1.5_bgStd2_I300_sxy1_sz2_0001	_new/dist1.5_bgStd2_I300_sxy1_sz2/RadialSymmetry_results_dist1.5_bgStd2_I300_sxy1_sz2_0001.tif_sig1.5thr0.01139suppReg3inRat0maxErr0.7intensThr0initi20final16.csv	30	10	0	0.811965	0.8	33.3333	0	2	1.5	1	2
RS	dist1.5_bgStd2_I300_sxy1_sz2/dist1.5_bgStd2_I300_sxy1_sz2_0007	_new/dist1.5_bgStd2_I300_sxy1_sz2/RadialSymmetry_results_dist1.5_bgStd2_I300_sxy1_sz2_0007.tif_sig2.5thr0.007594suppReg3inRat0maxErr0.6intensThr200initi7final5.csv	30	11	0	0.601268	0.77551	36.6667	0	2	1.5	1	2
RS	dist1.5_bgStd2_I300_sxy1_sz2/dist1.5_bgStd2_I300_sxy1_sz2_0010	_new/dist1.5_bgStd2_I300_sxy1_sz2/RadialSymmetry_results_dist1.5_bgStd2_I300_sxy1_sz2_0010.tif_sig1.25thr0.01709suppReg3inRat0maxErr0.6intensThr0initi9final6.csv	30	12	0	0.612923	0.75	40	0	2	1.5	1	2
RS	dist0.25_bgStd2_I300_sxy1_sz2/dist0.25_bgStd2_I300_sxy1_sz2_0005	_new/dist0.25_bgStd2_I300_sxy1_sz2/RadialSymmetry_results_dist0.25_bgStd2_I300_sxy1_sz2_0005.tif_sig1.25thr0.01139suppReg3inRat0.1maxErr0.8intensThr200initi16final12.csv	30	13	0	0.370261	0.723404	43.3333	0	2	0.25	1	2
RS	dist0.25_bgStd2_I300_sxy1_sz2/dist0.25_bgStd2_I300_sxy1_sz2_0001	_new/dist0.25_bgStd2_I300_sxy1_sz2/RadialSymmetry_results_dist0.25_bgStd2_I300_sxy1_sz2_0001.tif_sig1thr0.02563suppReg3inRat0maxErr0.7intensThr200initi19final15.csv	30	13	0	0.361574	0.723404	43.3333	0	2	0.25	1	2
RS	dist0.25_bgStd2_I300_sxy1_sz2/dist0.25_bgStd2_I300_sxy1_sz2_0009	_new/dist0.25_bgStd2_I300_sxy1_sz2/RadialSymmetry_results_dist0.25_bgStd2_I300_sxy1_sz2_0009.tif_sig1.25thr0.01139suppReg3inRat0.1maxErr0.6intensThr0initi19final15.csv	30	13	0	0.375034	0.723404	43.3333	0	2	0.25	1	2
RS	dist0.25_bgStd2_I300_sxy1_sz2/dist0.25_bgStd2_I300_sxy1_sz2_0003	_new/dist0.25_bgStd2_I300_sxy1_sz2/RadialSymmetry_results_dist0.25_bgStd2_I300_sxy1_sz2_0003.tif_sig1.5thr0.01139suppReg3inRat0maxErr0.7intensThr200initi10final7.csv	30	12	0	0.41959	0.75	40	0	2	0.25	1	2
RS	dist0.25_bgStd2_I300_sxy1_sz2/dist0.25_bgStd2_I300_sxy1_sz2_0008	_new/dist0.25_bgStd2_I300_sxy1_sz2/RadialSymmetry_results_dist0.25_bgStd2_I300_sxy1_sz2_0008.tif_sig1.25thr0.007594suppReg3inRat0maxErr0.6intensThr0initi11final8.csv	30	12	0	0.371074	0.75	40	0	2	0.25	1	2
RS	dist0.25_bgStd2_I300_sxy1_sz2/dist0.25_bgStd2_I300_sxy1_sz2_0004	_new/dist0.25_bgStd2_I300_sxy1_sz2/RadialSymmetry_results_dist0.25_bgStd2_I300_sxy1_sz2_0004.tif_sig2thr0.01139suppReg3inRat0.1maxErr0.7intensThr0initi19final15.csv	30	13	0	0.400302	0.723404	43.3333	0	2	0.25	1	2
RS	dist0.25_bgStd2_I300_sxy1_sz2/dist0.25_bgStd2_I300_sxy1_sz2_0002	_new/dist0.25_bgStd2_I300_sxy1_sz2/RadialSymmetry_results_dist0.25_bgStd2_I300_sxy1_sz2_0002.tif_sig1thr0.02563suppReg3inRat0maxErr0.8intensThr200initi11final8.csv	30	11	1	0.569209	0.76	36.6667	3.33333	2	0.25	1	2
RS	dist0.25_bgStd2_I300_sxy1_sz2/dist0.25_bgStd2_I300_sxy1_sz2_0007	_new/dist0.25_bgStd2_I300_sxy1_sz2/RadialSymmetry_results_dist0.25_bgStd2_I300_sxy1_sz2_0007.tif_sig1thr0.02563suppReg3inRat0maxErr0.6intensThr200initi13final9.csv	30	12	0	0.406086	0.75	40	0	2	0.25	1	2
RS	dist0.25_bgStd2_I300_sxy1_sz2/dist0.25_bgStd2_I300_sxy1_sz2_0010	_new/dist0.25_bgStd2_I300_sxy1_sz2/RadialSymmetry_results_dist0.25_bgStd2_I300_sxy1_sz2_0010.tif_sig2.25thr0.003375suppReg3inRat0.1maxErr0.7intensThr150initi20final16.csv	30	11	0	0.546038	0.77551	36.6667	0	2	0.25	1	2
RS	dist0.25_bgStd2_I300_sxy1_sz2/dist0.25_bgStd2_I300_sxy1_sz2_0006	_new/dist0.25_bgStd2_I300_sxy1_sz2/RadialSymmetry_results_dist0.25_bgStd2_I300_sxy1_sz2_0006.tif_sig2.25thr0.007594suppReg3inRat0maxErr0.7intensThr0initi11final8.csv	30	11	0	0.567836	0.77551	36.6667	0	2	0.25	1	2
RS	dist4_bgStd4_I300_sxy1.35_sz2/dist4_bgStd4_I300_sxy1.35_sz2_0003	/dist4_bgStd4_I300_sxy1.35_sz2/RadialSymmetry_results_dist4_bgStd4_I300_sxy1.35_sz2_0003.tif_aniso0.675ransacRANSACimMin190imMax255sig2.25thr0.005063suppReg1inRat0.1maxErr1.6intensThr150bsMethodNobsMaxErr0.05bsInRat0.csv	30	13	1	1.24744	0.708333	43.3333	3.33333	4	4	1.35	2
RS	dist4_bgStd4_I300_sxy1.35_sz2/dist4_bgStd4_I300_sxy1.35_sz2_0004	/dist4_bgStd4_I300_sxy1.35_sz2/RadialSymmetry_results_dist4_bgStd4_I300_sxy1.35_sz2_0004.tif_aniso0.675ransacRANSACimMin190imMax255sig2.25thr0.005063suppReg2inRat0.1maxErr2.6intensThr200bsMethodNobsMaxErr0.05bsInRat0.csv	30	15	2	1.37332	0.638298	50	6.66667	4	4	1.35	2
RS	dist4_bgStd4_I300_sxy1.35_sz2/dist4_bgStd4_I300_sxy1.35_sz2_0009	_new/dist4_bgStd4_I300_sxy1.35_sz2/RadialSymmetry_results_dist4_bgStd4_I300_sxy1.35_sz2_0009.tif_sig2.5thr0.005063suppReg2inRat0maxErr1.2intensThr0initi5final3.csv	30	14	0	1.1957	0.695652	46.6667	0	4	4	1.35	2
RS	dist4_bgStd4_I300_sxy1.35_sz2/dist4_bgStd4_I300_sxy1.35_sz2_0002	/dist4_bgStd4_I300_sxy1.35_sz2/RadialSymmetry_results_dist4_bgStd4_I300_sxy1.35_sz2_0002.tif_aniso0.675ransacRANSACimMin190imMax255sig2.5thr0.005063suppReg2inRat0maxErr2.1intensThr100bsMethodNobsMaxErr0.05bsInRat0.csv	30	15	0	1.38155	0.666667	50	0	4	4	1.35	2
RS	dist4_bgStd4_I300_sxy1.35_sz2/dist4_bgStd4_I300_sxy1.35_sz2_0006	_new/dist4_bgStd4_I300_sxy1.35_sz2/RadialSymmetry_results_dist4_bgStd4_I300_sxy1.35_sz2_0006.tif_sig2.5thr0.005063suppReg3inRat0.2maxErr1.2intensThr200initi5final3.csv	30	11	5	1.3485	0.703704	36.6667	16.6667	4	4	1.35	2
RS	dist4_bgStd4_I300_sxy1.35_sz2/dist4_bgStd4_I300_sxy1.35_sz2_0007	/dist4_bgStd4_I300_sxy1.35_sz2/RadialSymmetry_results_dist4_bgStd4_I300_sxy1.35_sz2_0007.tif_aniso0.675ransacRANSACimMin190imMax255sig2.25thr0.005063suppReg2inRat0.2maxErr2.6intensThr150bsMethodNobsMaxErr0.05bsInRat0.csv	30	13	1	1.36393	0.708333	43.3333	3.33333	4	4	1.35	2
RS	dist4_bgStd4_I300_sxy1.35_sz2/dist4_bgStd4_I300_sxy1.35_sz2_0005	_new/dist4_bgStd4_I300_sxy1.35_sz2/RadialSymmetry_results_dist4_bgStd4_I300_sxy1.35_sz2_0005.tif_sig2.5thr0.005063suppReg2inRat0.2maxErr1.2intensThr200initi5final3.csv	30	14	1	1.3332	0.680851	46.6667	3.33333	4	4	1.35	2
RS	dist4_bgStd4_I300_sxy1.35_sz2/dist4_bgStd4_I300_sxy1.35_sz2_0010	_new/dist4_bgStd4_I300_sxy1.35_sz2/RadialSymmetry_results_dist4_bgStd4_I300_sxy1.35_sz2_0010.tif_sig2.25thr0.005063suppReg2inRat0.1maxErr1.4intensThr200initi9final6.csv	30	13	5	1.21341	0.653846	43.3333	16.6667	4	4	1.35	2
RS	dist4_bgStd4_I300_sxy1.35_sz2/dist4_bgStd4_I300_sxy1.35_sz2_0001	_new/dist4_bgStd4_I300_sxy1.35_sz2/RadialSymmetry_results_dist4_bgStd4_I300_sxy1.35_sz2_0001.tif_sig2.5thr0.005063suppReg2inRat0.2maxErr1intensThr200initi10final7.csv	30	15	0	1.35079	0.666667	50	0	4	4	1.35	2
RS	dist4_bgStd4_I300_sxy1.35_sz2/dist4_bgStd4_I300_sxy1.35_sz2_0008	_new/dist4_bgStd4_I300_sxy1.35_sz2/RadialSymmetry_results_dist4_bgStd4_I300_sxy1.35_sz2_0008.tif_sig2.5thr0.005063suppReg2inRat0.2maxErr1.3intensThr200initi13final9.csv	30	13	1	1.40647	0.708333	43.3333	3.33333	4	4	1.35	2
RS	dist0.75_bgStd2_I300_sxy1.35_sz2/dist0.75_bgStd2_I300_sxy1.35_sz2_0005	_new/dist0.75_bgStd2_I300_sxy1.35_sz2/RadialSymmetry_results_dist0.75_bgStd2_I300_sxy1.35_sz2_0005.tif_sig2.5thr0.005063suppReg3inRat0maxErr0.7intensThr150initi16final12.csv	30	6	0	0.793357	0.888889	20	0	2	0.75	1.35	2
RS	dist0.75_bgStd2_I300_sxy1.35_sz2/dist0.75_bgStd2_I300_sxy1.35_sz2_0004	_new/dist0.75_bgStd2_I300_sxy1.35_sz2/RadialSymmetry_results_dist0.75_bgStd2_I300_sxy1.35_sz2_0004.tif_sig1.75thr0.007594suppReg3inRat0maxErr0.7intensThr150initi19final15.csv	30	6	0	0.782182	0.888889	20	0	2	0.75	1.35	2
RS	dist0.75_bgStd2_I300_sxy1.35_sz2/dist0.75_bgStd2_I300_sxy1.35_sz2_0002	_new/dist0.75_bgStd2_I300_sxy1.35_sz2/RadialSymmetry_results_dist0.75_bgStd2_I300_sxy1.35_sz2_0002.tif_sig1.75thr0.007594suppReg3inRat0maxErr0.7intensThr150initi4final3.csv	30	7	0	0.669263	0.867925	23.3333	0	2	0.75	1.35	2
RS	dist0.75_bgStd2_I300_sxy1.35_sz2/dist0.75_bgStd2_I300_sxy1.35_sz2_0007	_new/dist0.75_bgStd2_I300_sxy1.35_sz2/RadialSymmetry_results_dist0.75_bgStd2_I300_sxy1.35_sz2_0007.tif_sig1.75thr0.01139suppReg3inRat0.1maxErr0.8intensThr0initi13final9.csv	30	3	4	0.858307	0.885246	10	13.3333	2	0.75	1.35	2
RS	dist0.75_bgStd2_I300_sxy1.35_sz2/dist0.75_bgStd2_I300_sxy1.35_sz2_0001	_new/dist0.75_bgStd2_I300_sxy1.35_sz2/RadialSymmetry_results_dist0.75_bgStd2_I300_sxy1.35_sz2_0001.tif_sig2.5thr0.007594suppReg3inRat0maxErr0.7intensThr200initi7final5.csv	30	3	1	0.893916	0.931034	10	3.33333	2	0.75	1.35	2
RS	dist0.75_bgStd2_I300_sxy1.35_sz2/dist0.75_bgStd2_I300_sxy1.35_sz2_0010	_new/dist0.75_bgStd2_I300_sxy1.35_sz2/RadialSymmetry_results_dist0.75_bgStd2_I300_sxy1.35_sz2_0010.tif_sig2thr0.007594suppReg3inRat0maxErr0.7intensThr200initi17final13.csv	30	6	0	0.869083	0.888889	20	0	2	0.75	1.35	2
RS	dist0.75_bgStd2_I300_sxy1.35_sz2/dist0.75_bgStd2_I300_sxy1.35_sz2_0006	_new/dist0.75_bgStd2_I300_sxy1.35_sz2/RadialSymmetry_results_dist0.75_bgStd2_I300_sxy1.35_sz2_0006.tif_sig1.75thr0.007594suppReg3inRat0maxErr0.7intensThr100initi20final16.csv	30	4	1	0.884929	0.912281	13.3333	3.33333	2	0.75	1.35	2
RS	dist0.75_bgStd2_I300_sxy1.35_sz2/dist0.75_bgStd2_I300_sxy1.35_sz2_0008	_new/dist0.75_bgStd2_I300_sxy1.35_sz2/RadialSymmetry_results_dist0.75_bgStd2_I300_sxy1.35_sz2_0008.tif_sig2.5thr0.007594suppReg3inRat0maxErr0.7intensThr200initi9final6.csv	30	5	0	0.85479	0.909091	16.6667	0	2	0.75	1.35	2
RS	dist0.75_bgStd2_I300_sxy1.35_sz2/dist0.75_bgStd2_I300_sxy1.35_sz2_0009	_new/dist0.75_bgStd2_I300_sxy1.35_sz2/RadialSymmetry_results_dist0.75_bgStd2_I300_sxy1.35_sz2_0009.tif_sig2.25thr0.007594suppReg3inRat0maxErr0.7intensThr0initi11final8.csv	30	6	0	0.904222	0.888889	20	0	2	0.75	1.35	2
RS	dist0.75_bgStd2_I300_sxy1.35_sz2/dist0.75_bgStd2_I300_sxy1.35_sz2_0003	_new/dist0.75_bgStd2_I300_sxy1.35_sz2/RadialSymmetry_results_dist0.75_bgStd2_I300_sxy1.35_sz2_0003.tif_sig2.5thr0.007594suppReg3inRat0maxErr0.7intensThr200initi12final9.csv	30	5	0	0.767761	0.909091	16.6667	0	2	0.75	1.35	2
RS	dist1_bgStd1_I300_sxy1.35_sz2/dist1_bgStd1_I300_sxy1.35_sz2_0004	_new/dist1_bgStd1_I300_sxy1.35_sz2/RadialSymmetry_results_dist1_bgStd1_I300_sxy1.35_sz2_0004.tif_sig2thr0.007594suppReg3inRat0maxErr0.6intensThr200initi19final15.csv	30	3	0	0.678018	0.947368	10	0	1	1	1.35	2
RS	dist1_bgStd1_I300_sxy1.35_sz2/dist1_bgStd1_I300_sxy1.35_sz2_0003	_new/dist1_bgStd1_I300_sxy1.35_sz2/RadialSymmetry_results_dist1_bgStd1_I300_sxy1.35_sz2_0003.tif_sig2.5thr0.005063suppReg3inRat0maxErr0.6intensThr0initi11final8.csv	30	4	1	0.685722	0.912281	13.3333	3.33333	1	1	1.35	2
RS	dist1_bgStd1_I300_sxy1.35_sz2/dist1_bgStd1_I300_sxy1.35_sz2_0008	_new/dist1_bgStd1_I300_sxy1.35_sz2/RadialSymmetry_results_dist1_bgStd1_I300_sxy1.35_sz2_0008.tif_sig2thr0.007594suppReg3inRat0.1maxErr0.8intensThr0initi18final14.csv	30	6	0	0.804927	0.888889	20	0	1	1	1.35	2
RS	dist1_bgStd1_I300_sxy1.35_sz2/dist1_bgStd1_I300_sxy1.35_sz2_0010	_new/dist1_bgStd1_I300_sxy1.35_sz2/RadialSymmetry_results_dist1_bgStd1_I300_sxy1.35_sz2_0010.tif_sig1.5thr0.01139suppReg3inRat0maxErr0.6intensThr200initi13final9.csv	30	3	0	0.742147	0.947368	10	0	1	1	1.35	2
RS	dist1_bgStd1_I300_sxy1.35_sz2/dist1_bgStd1_I300_sxy1.35_sz2_0002	_new/dist1_bgStd1_I300_sxy1.35_sz2/RadialSymmetry_results_dist1_bgStd1_I300_sxy1.35_sz2_0002.tif_sig1.5thr0.01139suppReg3inRat0maxErr0.7intensThr0initi20final16.csv	30	4	1	0.775678	0.912281	13.3333	3.33333	1	1	1.35	2
RS	dist1_bgStd1_I300_sxy1.35_sz2/dist1_bgStd1_I300_sxy1.35_sz2_0001	_new/dist1_bgStd1_I300_sxy1.35_sz2/RadialSymmetry_results_dist1_bgStd1_I300_sxy1.35_sz2_0001.tif_sig1.75thr0.007594suppReg3inRat0maxErr0.7intensThr100initi14final10.csv	30	1	0	0.806075	0.983051	3.33333	0	1	1	1.35	2
RS	dist1_bgStd1_I300_sxy1.35_sz2/dist1_bgStd1_I300_sxy1.35_sz2_0006	_new/dist1_bgStd1_I300_sxy1.35_sz2/RadialSymmetry_results_dist1_bgStd1_I300_sxy1.35_sz2_0006.tif_sig2thr0.01139suppReg3inRat0maxErr0.6intensThr100initi19final15.csv	30	4	0	0.772043	0.928571	13.3333	0	1	1	1.35	2
RS	dist1_bgStd1_I300_sxy1.35_sz2/dist1_bgStd1_I300_sxy1.35_sz2_0009	_new/dist1_bgStd1_I300_sxy1.35_sz2/RadialSymmetry_results_dist1_bgStd1_I300_sxy1.35_sz2_0009.tif_sig1.75thr0.007594suppReg3inRat0maxErr0.8intensThr100initi17final13.csv	30	5	1	0.771271	0.892857	16.6667	3.33333	1	1	1.35	2
RS	dist1_bgStd1_I300_sxy1.35_sz2/dist1_bgStd1_I300_sxy1.35_sz2_0005	_new/dist1_bgStd1_I300_sxy1.35_sz2/RadialSymmetry_results_dist1_bgStd1_I300_sxy1.35_sz2_0005.tif_sig2.5thr0.005063suppReg3inRat0maxErr0.6intensThr0initi18final14.csv	30	6	1	0.613139	0.872727	20	3.33333	1	1	1.35	2
RS	dist1_bgStd1_I300_sxy1.35_sz2/dist1_bgStd1_I300_sxy1.35_sz2_0007	_new/dist1_bgStd1_I300_sxy1.35_sz2/RadialSymmetry_results_dist1_bgStd1_I300_sxy1.35_sz2_0007.tif_sig2.5thr0.007594suppReg3inRat0maxErr0.6intensThr200initi11final8.csv	30	3	1	0.727928	0.931034	10	3.33333	1	1	1.35	2
RS	dist3_bgStd1_I300_sxy1_sz2/dist3_bgStd1_I300_sxy1_sz2_0009	_new/dist3_bgStd1_I300_sxy1_sz2/RadialSymmetry_results_dist3_bgStd1_I300_sxy1_sz2_0009.tif_sig1.5thr0.01139suppReg3inRat0maxErr0.6intensThr0initi6final4.csv	30	1	0	0.547972	0.983051	3.33333	0	1	3	1	2
RS	dist3_bgStd1_I300_sxy1_sz2/dist3_bgStd1_I300_sxy1_sz2_0002	_new/dist3_bgStd1_I300_sxy1_sz2/RadialSymmetry_results_dist3_bgStd1_I300_sxy1_sz2_0002.tif_sig2thr0.007594suppReg3inRat0maxErr0.6intensThr200initi5final3.csv	30	1	0	0.545899	0.983051	3.33333	0	1	3	1	2
RS	dist3_bgStd1_I300_sxy1_sz2/dist3_bgStd1_I300_sxy1_sz2_0005	_new/dist3_bgStd1_I300_sxy1_sz2/RadialSymmetry_results_dist3_bgStd1_I300_sxy1_sz2_0005.tif_sig2.25thr0.005063suppReg3inRat0.1maxErr0.7intensThr150initi8final6.csv	30	1	0	0.501402	0.983051	3.33333	0	1	3	1	2
RS	dist3_bgStd1_I300_sxy1_sz2/dist3_bgStd1_I300_sxy1_sz2_0006	_new/dist3_bgStd1_I300_sxy1_sz2/RadialSymmetry_results_dist3_bgStd1_I300_sxy1_sz2_0006.tif_sig1.5thr0.01139suppReg3inRat0maxErr0.6intensThr0initi13final9.csv	30	0	0	0.536622	1	0	0	1	3	1	2
RS	dist3_bgStd1_I300_sxy1_sz2/dist3_bgStd1_I300_sxy1_sz2_0004	_new/dist3_bgStd1_I300_sxy1_sz2/RadialSymmetry_results_dist3_bgStd1_I300_sxy1_sz2_0004.tif_sig2thr0.007594suppReg3inRat0maxErr0.7intensThr200initi15final11.csv	30	0	0	0.545236	1	0	0	1	3	1	2
RS	dist3_bgStd1_I300_sxy1_sz2/dist3_bgStd1_I300_sxy1_sz2_0003	_new/dist3_bgStd1_I300_sxy1_sz2/RadialSymmetry_results_dist3_bgStd1_I300_sxy1_sz2_0003.tif_sig2.25thr0.005063suppReg3inRat0.1maxErr0.6intensThr150initi17final13.csv	30	0	0	0.458427	1	0	0	1	3	1	2
RS	dist3_bgStd1_I300_sxy1_sz2/dist3_bgStd1_I300_sxy1_sz2_0001	_new/dist3_bgStd1_I300_sxy1_sz2/RadialSymmetry_results_dist3_bgStd1_I300_sxy1_sz2_0001.tif_sig2.5thr0.007594suppReg3inRat0.1maxErr0.6intensThr0initi20final16.csv	30	1	0	0.493526	0.983051	3.33333	0	1	3	1	2
RS	dist3_bgStd1_I300_sxy1_sz2/dist3_bgStd1_I300_sxy1_sz2_0010	_new/dist3_bgStd1_I300_sxy1_sz2/RadialSymmetry_results_dist3_bgStd1_I300_sxy1_sz2_0010.tif_sig1.75thr0.007594suppReg3inRat0maxErr0.6intensThr100initi15final11.csv	30	1	0	0.599715	0.983051	3.33333	0	1	3	1	2
RS	dist3_bgStd1_I300_sxy1_sz2/dist3_bgStd1_I300_sxy1_sz2_0007	_new/dist3_bgStd1_I300_sxy1_sz2/RadialSymmetry_results_dist3_bgStd1_I300_sxy1_sz2_0007.tif_sig1.75thr0.007594suppReg3inRat0maxErr0.6intensThr100initi11final8.csv	30	1	0	0.496916	0.983051	3.33333	0	1	3	1	2
RS	dist3_bgStd1_I300_sxy1_sz2/dist3_bgStd1_I300_sxy1_sz2_0008	_new/dist3_bgStd1_I300_sxy1_sz2/RadialSymmetry_results_dist3_bgStd1_I300_sxy1_sz2_0008.tif_sig2.5thr0.005063suppReg3inRat0maxErr0.6intensThr0initi20final16.csv	30	1	0	0.563044	0.983051	3.33333	0	1	3	1	2
RS	dist1_bgStd2_I300_sxy1.35_sz2/dist1_bgStd2_I300_sxy1.35_sz2_0007	_new/dist1_bgStd2_I300_sxy1.35_sz2/RadialSymmetry_results_dist1_bgStd2_I300_sxy1.35_sz2_0007.tif_sig1.75thr0.007594suppReg3inRat0maxErr0.8intensThr100initi19final15.csv	30	0	2	0.931992	0.967742	0	6.66667	2	1	1.35	2
RS	dist1_bgStd2_I300_sxy1.35_sz2/dist1_bgStd2_I300_sxy1.35_sz2_0003	_new/dist1_bgStd2_I300_sxy1.35_sz2/RadialSymmetry_results_dist1_bgStd2_I300_sxy1.35_sz2_0003.tif_sig1.5thr0.01139suppReg3inRat0maxErr0.8intensThr200initi17final13.csv	30	5	2	0.857788	0.877193	16.6667	6.66667	2	1	1.35	2
RS	dist1_bgStd2_I300_sxy1.35_sz2/dist1_bgStd2_I300_sxy1.35_sz2_0009	_new/dist1_bgStd2_I300_sxy1.35_sz2/RadialSymmetry_results_dist1_bgStd2_I300_sxy1.35_sz2_0009.tif_sig2thr0.007594suppReg3inRat0maxErr0.7intensThr200initi16final12.csv	30	6	1	0.800934	0.872727	20	3.33333	2	1	1.35	2
RS	dist1_bgStd2_I300_sxy1.35_sz2/dist1_bgStd2_I300_sxy1.35_sz2_0005	_new/dist1_bgStd2_I300_sxy1.35_sz2/RadialSymmetry_results_dist1_bgStd2_I300_sxy1.35_sz2_0005.tif_sig1.75thr0.007594suppReg3inRat0maxErr0.7intensThr100initi9final6.csv	30	4	1	0.763097	0.912281	13.3333	3.33333	2	1	1.35	2
RS	dist1_bgStd2_I300_sxy1.35_sz2/dist1_bgStd2_I300_sxy1.35_sz2_0010	_new/dist1_bgStd2_I300_sxy1.35_sz2/RadialSymmetry_results_dist1_bgStd2_I300_sxy1.35_sz2_0010.tif_sig2.5thr0.005063suppReg3inRat0maxErr0.6intensThr0initi6final4.csv	30	6	0	0.753358	0.888889	20	0	2	1	1.35	2
RS	dist1_bgStd2_I300_sxy1.35_sz2/dist1_bgStd2_I300_sxy1.35_sz2_0006	_new/dist1_bgStd2_I300_sxy1.35_sz2/RadialSymmetry_results_dist1_bgStd2_I300_sxy1.35_sz2_0006.tif_sig1.75thr0.007594suppReg3inRat0maxErr0.7intensThr100initi17final13.csv	30	4	2	0.777887	0.896552	13.3333	6.66667	2	1	1.35	2
RS	dist1_bgStd2_I300_sxy1.35_sz2/dist1_bgStd2_I300_sxy1.35_sz2_0001	_new/dist1_bgStd2_I300_sxy1.35_sz2/RadialSymmetry_results_dist1_bgStd2_I300_sxy1.35_sz2_0001.tif_sig2.5thr0.005063suppReg3inRat0maxErr0.7intensThr0initi8final6.csv	30	2	0	0.933763	0.965517	6.66667	0	2	1	1.35	2
RS	dist1_bgStd2_I300_sxy1.35_sz2/dist1_bgStd2_I300_sxy1.35_sz2_0008	_new/dist1_bgStd2_I300_sxy1.35_sz2/RadialSymmetry_results_dist1_bgStd2_I300_sxy1.35_sz2_0008.tif_sig2.5thr0.005063suppReg3inRat0maxErr0.7intensThr0initi7final5.csv	30	6	1	0.784623	0.872727	20	3.33333	2	1	1.35	2
RS	dist1_bgStd2_I300_sxy1.35_sz2/dist1_bgStd2_I300_sxy1.35_sz2_0002	_new/dist1_bgStd2_I300_sxy1.35_sz2/RadialSymmetry_results_dist1_bgStd2_I300_sxy1.35_sz2_0002.tif_sig1.75thr0.007594suppReg3inRat0maxErr0.7intensThr100initi14final10.csv	30	3	1	0.802094	0.931034	10	3.33333	2	1	1.35	2
RS	dist1_bgStd2_I300_sxy1.35_sz2/dist1_bgStd2_I300_sxy1.35_sz2_0004	_new/dist1_bgStd2_I300_sxy1.35_sz2/RadialSymmetry_results_dist1_bgStd2_I300_sxy1.35_sz2_0004.tif_sig2.5thr0.007594suppReg3inRat0.1maxErr0.7intensThr0initi12final9.csv	30	6	1	0.736328	0.872727	20	3.33333	2	1	1.35	2
RS	dist2_bgStd2_I300_sxy2_sz2/dist2_bgStd2_I300_sxy2_sz2_0004	_new/dist2_bgStd2_I300_sxy2_sz2/RadialSymmetry_results_dist2_bgStd2_I300_sxy2_sz2_0004.tif_sig2.25thr0.005063suppReg3inRat0.1maxErr0.9intensThr150initi18final14.csv	30	7	9	1.16051	0.741935	23.3333	30	2	2	2	2
RS	dist2_bgStd2_I300_sxy2_sz2/dist2_bgStd2_I300_sxy2_sz2_0007	_new/dist2_bgStd2_I300_sxy2_sz2/RadialSymmetry_results_dist2_bgStd2_I300_sxy2_sz2_0007.tif_sig2.25thr0.005063suppReg3inRat0.1maxErr0.9intensThr150initi19final15.csv	30	9	8	1.24963	0.711864	30	26.6667	2	2	2	2
RS	dist2_bgStd2_I300_sxy2_sz2/dist2_bgStd2_I300_sxy2_sz2_0002	_new/dist2_bgStd2_I300_sxy2_sz2/RadialSymmetry_results_dist2_bgStd2_I300_sxy2_sz2_0002.tif_sig2.25thr0.005063suppReg3inRat0.1maxErr0.8intensThr150initi4final3.csv	30	9	5	1.21304	0.75	30	16.6667	2	2	2	2
RS	dist2_bgStd2_I300_sxy2_sz2/dist2_bgStd2_I300_sxy2_sz2_0008	_new/dist2_bgStd2_I300_sxy2_sz2/RadialSymmetry_results_dist2_bgStd2_I300_sxy2_sz2_0008.tif_sig2.25thr0.005063suppReg3inRat0.1maxErr1.4intensThr150initi5final3.csv	30	9	2	1.1127	0.792453	30	6.66667	2	2	2	2
RS	dist2_bgStd2_I300_sxy2_sz2/dist2_bgStd2_I300_sxy2_sz2_0003	_new/dist2_bgStd2_I300_sxy2_sz2/RadialSymmetry_results_dist2_bgStd2_I300_sxy2_sz2_0003.tif_sig2.25thr0.005063suppReg2inRat0.1maxErr1.2intensThr200initi6final4.csv	30	13	0	1.06432	0.723404	43.3333	0	2	2	2	2
RS	dist2_bgStd2_I300_sxy2_sz2/dist2_bgStd2_I300_sxy2_sz2_0006	_new/dist2_bgStd2_I300_sxy2_sz2/RadialSymmetry_results_dist2_bgStd2_I300_sxy2_sz2_0006.tif_sig2.5thr0.005063suppReg3inRat0maxErr0.8intensThr0initi12final9.csv	30	9	2	1.16243	0.792453	30	6.66667	2	2	2	2
RS	dist2_bgStd2_I300_sxy2_sz2/dist2_bgStd2_I300_sxy2_sz2_0009	_new/dist2_bgStd2_I300_sxy2_sz2/RadialSymmetry_results_dist2_bgStd2_I300_sxy2_sz2_0009.tif_sig2.25thr0.005063suppReg3inRat0.1maxErr1.2intensThr150initi4final3.csv	30	11	3	1.10655	0.730769	36.6667	10	2	2	2	2
RS	dist2_bgStd2_I300_sxy2_sz2/dist2_bgStd2_I300_sxy2_sz2_0001	_new/dist2_bgStd2_I300_sxy2_sz2/RadialSymmetry_results_dist2_bgStd2_I300_sxy2_sz2_0001.tif_sig2.25thr0.005063suppReg3inRat0.1maxErr0.9intensThr150initi5final3.csv	30	5	15	1.13835	0.714286	16.6667	50	2	2	2	2
RS	dist2_bgStd2_I300_sxy2_sz2/dist2_bgStd2_I300_sxy2_sz2_0010	_new/dist2_bgStd2_I300_sxy2_sz2/RadialSymmetry_results_dist2_bgStd2_I300_sxy2_sz2_0010.tif_sig2.25thr0.003375suppReg2inRat0.2maxErr1.4intensThr150initi19final15.csv	30	13	1	1.12575	0.708333	43.3333	3.33333	2	2	2	2
RS	dist2_bgStd2_I300_sxy2_sz2/dist2_bgStd2_I300_sxy2_sz2_0005	_new/dist2_bgStd2_I300_sxy2_sz2/RadialSymmetry_results_dist2_bgStd2_I300_sxy2_sz2_0005.tif_sig2.25thr0.005063suppReg3inRat0.1maxErr0.8intensThr150initi18final14.csv	30	12	1	1.18747	0.734694	40	3.33333	2	2	2	2
RS	dist0.75_bgStd1_I300_sxy1_sz2/dist0.75_bgStd1_I300_sxy1_sz2_0003	_new/dist0.75_bgStd1_I300_sxy1_sz2/RadialSymmetry_results_dist0.75_bgStd1_I300_sxy1_sz2_0003.tif_sig2.5thr0.005063suppReg3inRat0maxErr0.7intensThr150initi18final14.csv	30	14	0	0.34307	0.695652	46.6667	0	1	0.75	1	2
RS	dist0.75_bgStd1_I300_sxy1_sz2/dist0.75_bgStd1_I300_sxy1_sz2_0009	_new/dist0.75_bgStd1_I300_sxy1_sz2/RadialSymmetry_results_dist0.75_bgStd1_I300_sxy1_sz2_0009.tif_sig2thr0.007594suppReg3inRat0.1maxErr0.6intensThr200initi18final14.csv	30	13	0	0.40273	0.723404	43.3333	0	1	0.75	1	2
RS	dist0.75_bgStd1_I300_sxy1_sz2/dist0.75_bgStd1_I300_sxy1_sz2_0010	_new/dist0.75_bgStd1_I300_sxy1_sz2/RadialSymmetry_results_dist0.75_bgStd1_I300_sxy1_sz2_0010.tif_sig2thr0.007594suppReg3inRat0maxErr0.6intensThr200initi18final14.csv	30	13	0	0.451294	0.723404	43.3333	0	1	0.75	1	2
RS	dist0.75_bgStd1_I300_sxy1_sz2/dist0.75_bgStd1_I300_sxy1_sz2_0001	_new/dist0.75_bgStd1_I300_sxy1_sz2/RadialSymmetry_results_dist0.75_bgStd1_I300_sxy1_sz2_0001.tif_sig1.5thr0.01139suppReg3inRat0.1maxErr0.8intensThr0initi16final12.csv	30	12	0	0.488988	0.75	40	0	1	0.75	1	2
RS	dist0.75_bgStd1_I300_sxy1_sz2/dist0.75_bgStd1_I300_sxy1_sz2_0006	_new/dist0.75_bgStd1_I300_sxy1_sz2/RadialSymmetry_results_dist0.75_bgStd1_I300_sxy1_sz2_0006.tif_sig1thr0.01709suppReg3inRat0.1maxErr0.8intensThr200initi20final16.csv	30	13	0	0.470417	0.723404	43.3333	0	1	0.75	1	2
RS	dist0.75_bgStd1_I300_sxy1_sz2/dist0.75_bgStd1_I300_sxy1_sz2_0004	_new/dist0.75_bgStd1_I300_sxy1_sz2/RadialSymmetry_results_dist0.75_bgStd1_I300_sxy1_sz2_0004.tif_sig1.5thr0.01139suppReg3inRat0.1maxErr0.9intensThr200initi20final16.csv	30	13	1	0.503151	0.708333	43.3333	3.33333	1	0.75	1	2
RS	dist0.75_bgStd1_I300_sxy1_sz2/dist0.75_bgStd1_I300_sxy1_sz2_0007	_new/dist0.75_bgStd1_I300_sxy1_sz2/RadialSymmetry_results_dist0.75_bgStd1_I300_sxy1_sz2_0007.tif_sig1thr0.01709suppReg3inRat0maxErr0.7intensThr150initi18final14.csv	30	11	0	0.521576	0.77551	36.6667	0	1	0.75	1	2
RS	dist0.75_bgStd1_I300_sxy1_sz2/dist0.75_bgStd1_I300_sxy1_sz2_0008	_new/dist0.75_bgStd1_I300_sxy1_sz2/RadialSymmetry_results_dist0.75_bgStd1_I300_sxy1_sz2_0008.tif_sig1thr0.02563suppReg3inRat0maxErr0.6intensThr200initi20final16.csv	30	13	0	0.453006	0.723404	43.3333	0	1	0.75	1	2
RS	dist0.75_bgStd1_I300_sxy1_sz2/dist0.75_bgStd1_I300_sxy1_sz2_0005	_new/dist0.75_bgStd1_I300_sxy1_sz2/RadialSymmetry_results_dist0.75_bgStd1_I300_sxy1_sz2_0005.tif_sig1.25thr0.01709suppReg3inRat0maxErr0.6intensThr100initi16final12.csv	30	13	0	0.4011	0.723404	43.3333	0	1	0.75	1	2
RS	dist0.75_bgStd1_I300_sxy1_sz2/dist0.75_bgStd1_I300_sxy1_sz2_0002	_new/dist0.75_bgStd1_I300_sxy1_sz2/RadialSymmetry_results_dist0.75_bgStd1_I300_sxy1_sz2_0002.tif_sig2thr0.01139suppReg3inRat0maxErr0.7intensThr100initi18final14.csv	30	12	0	0.516801	0.75	40	0	1	0.75	1	2
RS	dist0.5_bgStd2_I300_sxy1.35_sz2/dist0.5_bgStd2_I300_sxy1.35_sz2_0005	_new/dist0.5_bgStd2_I300_sxy1.35_sz2/RadialSymmetry_results_dist0.5_bgStd2_I300_sxy1.35_sz2_0005.tif_sig1.75thr0.007594suppReg3inRat0maxErr0.7intensThr150initi15final11.csv	30	9	0	0.638296	0.823529	30	0	2	0.5	1.35	2
RS	dist0.5_bgStd2_I300_sxy1.35_sz2/dist0.5_bgStd2_I300_sxy1.35_sz2_0001	_new/dist0.5_bgStd2_I300_sxy1.35_sz2/RadialSymmetry_results_dist0.5_bgStd2_I300_sxy1.35_sz2_0001.tif_sig2.25thr0.005063suppReg3inRat0maxErr0.7intensThr0initi17final13.csv	30	7	1	0.791612	0.851852	23.3333	3.33333	2	0.5	1.35	2
RS	dist0.5_bgStd2_I300_sxy1.35_sz2/dist0.5_bgStd2_I300_sxy1.35_sz2_0008	_new/dist0.5_bgStd2_I300_sxy1.35_sz2/RadialSymmetry_results_dist0.5_bgStd2_I300_sxy1.35_sz2_0008.tif_sig1.5thr0.01139suppReg3inRat0maxErr0.7intensThr200initi10final7.csv	30	5	0	0.798481	0.909091	16.6667	0	2	0.5	1.35	2
RS	dist0.5_bgStd2_I300_sxy1.35_sz2/dist0.5_bgStd2_I300_sxy1.35_sz2_0007	_new/dist0.5_bgStd2_I300_sxy1.35_sz2/RadialSymmetry_results_dist0.5_bgStd2_I300_sxy1.35_sz2_0007.tif_sig2thr0.01139suppReg3inRat0maxErr0.6intensThr100initi11final8.csv	30	7	0	0.652777	0.867925	23.3333	0	2	0.5	1.35	2
RS	dist0.5_bgStd2_I300_sxy1.35_sz2/dist0.5_bgStd2_I300_sxy1.35_sz2_0004	_new/dist0.5_bgStd2_I300_sxy1.35_sz2/RadialSymmetry_results_dist0.5_bgStd2_I300_sxy1.35_sz2_0004.tif_sig2.25thr0.005063suppReg3inRat0maxErr0.7intensThr0initi17final13.csv	30	6	0	0.78414	0.888889	20	0	2	0.5	1.35	2
RS	dist0.5_bgStd2_I300_sxy1.35_sz2/dist0.5_bgStd2_I300_sxy1.35_sz2_0003	_new/dist0.5_bgStd2_I300_sxy1.35_sz2/RadialSymmetry_results_dist0.5_bgStd2_I300_sxy1.35_sz2_0003.tif_sig2thr0.007594suppReg3inRat0maxErr0.8intensThr200initi20final16.csv	30	4	2	0.937374	0.896552	13.3333	6.66667	2	0.5	1.35	2
RS	dist0.5_bgStd2_I300_sxy1.35_sz2/dist0.5_bgStd2_I300_sxy1.35_sz2_0002	_new/dist0.5_bgStd2_I300_sxy1.35_sz2/RadialSymmetry_results_dist0.5_bgStd2_I300_sxy1.35_sz2_0002.tif_sig1.75thr0.01139suppReg3inRat0maxErr0.7intensThr100initi20final16.csv	30	7	1	0.761953	0.851852	23.3333	3.33333	2	0.5	1.35	2
RS	dist0.5_bgStd2_I300_sxy1.35_sz2/dist0.5_bgStd2_I300_sxy1.35_sz2_0006	_new/dist0.5_bgStd2_I300_sxy1.35_sz2/RadialSymmetry_results_dist0.5_bgStd2_I300_sxy1.35_sz2_0006.tif_sig2thr0.007594suppReg3inRat0maxErr0.7intensThr150initi19final15.csv	30	7	0	0.719379	0.867925	23.3333	0	2	0.5	1.35	2
RS	dist0.5_bgStd2_I300_sxy1.35_sz2/dist0.5_bgStd2_I300_sxy1.35_sz2_0009	_new/dist0.5_bgStd2_I300_sxy1.35_sz2/RadialSymmetry_results_dist0.5_bgStd2_I300_sxy1.35_sz2_0009.tif_sig2.5thr0.007594suppReg3inRat0.1maxErr0.8intensThr0initi20final16.csv	30	3	1	0.826034	0.931034	10	3.33333	2	0.5	1.35	2
RS	dist0.5_bgStd2_I300_sxy1.35_sz2/dist0.5_bgStd2_I300_sxy1.35_sz2_0010	_new/dist0.5_bgStd2_I300_sxy1.35_sz2/RadialSymmetry_results_dist0.5_bgStd2_I300_sxy1.35_sz2_0010.tif_sig1.5thr0.01139suppReg3inRat0maxErr0.7intensThr0initi10final7.csv	30	4	2	0.80597	0.896552	13.3333	6.66667	2	0.5	1.35	2
RS	dist1_bgStd1_I300_sxy2_sz2/dist1_bgStd1_I300_sxy2_sz2_0007	_new/dist1_bgStd1_I300_sxy2_sz2/RadialSymmetry_results_dist1_bgStd1_I300_sxy2_sz2_0007.tif_sig2.5thr0.005063suppReg3inRat0maxErr0.7intensThr0initi11final8.csv	30	5	2	0.820125	0.877193	16.6667	6.66667	1	1	2	2
RS	dist1_bgStd1_I300_sxy2_sz2/dist1_bgStd1_I300_sxy2_sz2_0009	_new/dist1_bgStd1_I300_sxy2_sz2/RadialSymmetry_results_dist1_bgStd1_I300_sxy2_sz2_0009.tif_sig2.5thr0.005063suppReg3inRat0maxErr0.7intensThr0initi10final7.csv	30	3	1	0.819447	0.931034	10	3.33333	1	1	2	2
RS	dist1_bgStd1_I300_sxy2_sz2/dist1_bgStd1_I300_sxy2_sz2_0003	_new/dist1_bgStd1_I300_sxy2_sz2/RadialSymmetry_results_dist1_bgStd1_I300_sxy2_sz2_0003.tif_sig2.5thr0.005063suppReg3inRat0maxErr0.7intensThr0initi17final13.csv	30	2	1	0.894211	0.949153	6.66667	3.33333	1	1	2	2
RS	dist1_bgStd1_I300_sxy2_sz2/dist1_bgStd1_I300_sxy2_sz2_0008	_new/dist1_bgStd1_I300_sxy2_sz2/RadialSymmetry_results_dist1_bgStd1_I300_sxy2_sz2_0008.tif_sig2.25thr0.005063suppReg3inRat0.1maxErr0.8intensThr150initi4final3.csv	30	2	0	0.873711	0.965517	6.66667	0	1	1	2	2
RS	dist1_bgStd1_I300_sxy2_sz2/dist1_bgStd1_I300_sxy2_sz2_0010	_new/dist1_bgStd1_I300_sxy2_sz2/RadialSymmetry_results_dist1_bgStd1_I300_sxy2_sz2_0010.tif_sig2.5thr0.005063suppReg3inRat0maxErr0.8intensThr0initi15final11.csv	30	1	4	0.967581	0.920635	3.33333	13.3333	1	1	2	2
RS	dist1_bgStd1_I300_sxy2_sz2/dist1_bgStd1_I300_sxy2_sz2_0004	_new/dist1_bgStd1_I300_sxy2_sz2/RadialSymmetry_results_dist1_bgStd1_I300_sxy2_sz2_0004.tif_sig2.5thr0.005063suppReg3inRat0maxErr0.7intensThr0initi4final3.csv	30	5	1	0.843482	0.892857	16.6667	3.33333	1	1	2	2
RS	dist1_bgStd1_I300_sxy2_sz2/dist1_bgStd1_I300_sxy2_sz2_0006	_new/dist1_bgStd1_I300_sxy2_sz2/RadialSymmetry_results_dist1_bgStd1_I300_sxy2_sz2_0006.tif_sig2.25thr0.005063suppReg3inRat0.1maxErr0.8intensThr150initi9final6.csv	30	1	3	0.895955	0.935484	3.33333	10	1	1	2	2
RS	dist1_bgStd1_I300_sxy2_sz2/dist1_bgStd1_I300_sxy2_sz2_0005	_new/dist1_bgStd1_I300_sxy2_sz2/RadialSymmetry_results_dist1_bgStd1_I300_sxy2_sz2_0005.tif_sig2.25thr0.005063suppReg3inRat0.1maxErr0.8intensThr150initi16final12.csv	30	1	3	0.926803	0.935484	3.33333	10	1	1	2	2
RS	dist1_bgStd1_I300_sxy2_sz2/dist1_bgStd1_I300_sxy2_sz2_0002	_new/dist1_bgStd1_I300_sxy2_sz2/RadialSymmetry_results_dist1_bgStd1_I300_sxy2_sz2_0002.tif_sig2.25thr0.005063suppReg3inRat0.1maxErr0.8intensThr150initi20final16.csv	30	1	2	0.916069	0.95082	3.33333	6.66667	1	1	2	2
RS	dist1_bgStd1_I300_sxy2_sz2/dist1_bgStd1_I300_sxy2_sz2_0001	_new/dist1_bgStd1_I300_sxy2_sz2/RadialSymmetry_results_dist1_bgStd1_I300_sxy2_sz2_0001.tif_sig2.5thr0.005063suppReg3inRat0maxErr0.7intensThr0initi11final8.csv	30	3	2	0.899444	0.915254	10	6.66667	1	1	2	2
RS	dist0.75_bgStd4_I300_sxy2_sz2/dist0.75_bgStd4_I300_sxy2_sz2_0009	_new/dist0.75_bgStd4_I300_sxy2_sz2/RadialSymmetry_results_dist0.75_bgStd4_I300_sxy2_sz2_0009.tif_sig2.5thr0.005063suppReg3inRat0maxErr0.8intensThr150initi5final3.csv	30	12	5	1.18057	0.679245	40	16.6667	4	0.75	2	2
RS	dist0.75_bgStd4_I300_sxy2_sz2/dist0.75_bgStd4_I300_sxy2_sz2_0007	_new/dist0.75_bgStd4_I300_sxy2_sz2/RadialSymmetry_results_dist0.75_bgStd4_I300_sxy2_sz2_0007.tif_sig2.5thr0.005063suppReg2inRat0maxErr1.2intensThr150initi14final10.csv	30	13	0	0.956709	0.723404	43.3333	0	4	0.75	2	2
RS	dist0.75_bgStd4_I300_sxy2_sz2/dist0.75_bgStd4_I300_sxy2_sz2_0005	_new/dist0.75_bgStd4_I300_sxy2_sz2/RadialSymmetry_results_dist0.75_bgStd4_I300_sxy2_sz2_0005.tif_sig2.25thr0.005063suppReg2inRat0.1maxErr1.2intensThr100initi4final3.csv	30	14	0	1.21958	0.695652	46.6667	0	4	0.75	2	2
RS	dist0.75_bgStd4_I300_sxy2_sz2/dist0.75_bgStd4_I300_sxy2_sz2_0002	_new/dist0.75_bgStd4_I300_sxy2_sz2/RadialSymmetry_results_dist0.75_bgStd4_I300_sxy2_sz2_0002.tif_sig2.25thr0.005063suppReg2inRat0.2maxErr1.4intensThr0initi19final15.csv	30	15	0	0.899229	0.666667	50	0	4	0.75	2	2
RS	dist0.75_bgStd4_I300_sxy2_sz2/dist0.75_bgStd4_I300_sxy2_sz2_0003	/dist0.75_bgStd4_I300_sxy2_sz2/RadialSymmetry_results_dist0.75_bgStd4_I300_sxy2_sz2_0003.tif_aniso1ransacRANSACimMin190imMax255sig2.5thr0.003375suppReg1inRat0.1maxErr1.6intensThr100bsMethodNobsMaxErr0.05bsInRat0.csv	30	15	0	0.624155	0.666667	50	0	4	0.75	2	2
RS	dist0.75_bgStd4_I300_sxy2_sz2/dist0.75_bgStd4_I300_sxy2_sz2_0010	/dist0.75_bgStd4_I300_sxy2_sz2/RadialSymmetry_results_dist0.75_bgStd4_I300_sxy2_sz2_0010.tif_aniso1ransacRANSACimMin190imMax255sig2.5thr0.003375suppReg3inRat0.2maxErr1.6intensThr200bsMethodNobsMaxErr0.05bsInRat0.csv	30	15	2	1.14232	0.638298	50	6.66667	4	0.75	2	2
RS	dist0.75_bgStd4_I300_sxy2_sz2/dist0.75_bgStd4_I300_sxy2_sz2_0001	_new/dist0.75_bgStd4_I300_sxy2_sz2/RadialSymmetry_results_dist0.75_bgStd4_I300_sxy2_sz2_0001.tif_sig2.25thr0.005063suppReg3inRat0.1maxErr0.8intensThr150initi5final3.csv	30	13	1	1.33134	0.708333	43.3333	3.33333	4	0.75	2	2
RS	dist0.75_bgStd4_I300_sxy2_sz2/dist0.75_bgStd4_I300_sxy2_sz2_0008	_new/dist0.75_bgStd4_I300_sxy2_sz2/RadialSymmetry_results_dist0.75_bgStd4_I300_sxy2_sz2_0008.tif_sig2.25thr0.005063suppReg2inRat0.1maxErr1.4intensThr200initi16final12.csv	30	15	0	1.01828	0.666667	50	0	4	0.75	2	2
RS	dist0.75_bgStd4_I300_sxy2_sz2/dist0.75_bgStd4_I300_sxy2_sz2_0004	_new/dist0.75_bgStd4_I300_sxy2_sz2/RadialSymmetry_results_dist0.75_bgStd4_I300_sxy2_sz2_0004.tif_sig2.25thr0.005063suppReg2inRat0.1maxErr1.4intensThr100initi16final12.csv	30	15	0	0.937649	0.666667	50	0	4	0.75	2	2
RS	dist0.75_bgStd4_I300_sxy2_sz2/dist0.75_bgStd4_I300_sxy2_sz2_0006	_new/dist0.75_bgStd4_I300_sxy2_sz2/RadialSymmetry_results_dist0.75_bgStd4_I300_sxy2_sz2_0006.tif_sig2.25thr0.005063suppReg2inRat0maxErr1.2intensThr100initi4final3.csv	30	14	0	0.755704	0.695652	46.6667	0	4	0.75	2	2
RS	dist0.5_bgStd4_I300_sxy1.35_sz2/dist0.5_bgStd4_I300_sxy1.35_sz2_0005	_new/dist0.5_bgStd4_I300_sxy1.35_sz2/RadialSymmetry_results_dist0.5_bgStd4_I300_sxy1.35_sz2_0005.tif_sig1.75thr0.01139suppReg3inRat0maxErr0.7intensThr200initi6final4.csv	30	10	2	0.870913	0.769231	33.3333	6.66667	4	0.5	1.35	2
RS	dist0.5_bgStd4_I300_sxy1.35_sz2/dist0.5_bgStd4_I300_sxy1.35_sz2_0008	_new/dist0.5_bgStd4_I300_sxy1.35_sz2/RadialSymmetry_results_dist0.5_bgStd4_I300_sxy1.35_sz2_0008.tif_sig2.5thr0.005063suppReg3inRat0maxErr0.7intensThr150initi9final6.csv	30	11	2	0.963375	0.745098	36.6667	6.66667	4	0.5	1.35	2
RS	dist0.5_bgStd4_I300_sxy1.35_sz2/dist0.5_bgStd4_I300_sxy1.35_sz2_0006	_new/dist0.5_bgStd4_I300_sxy1.35_sz2/RadialSymmetry_results_dist0.5_bgStd4_I300_sxy1.35_sz2_0006.tif_sig1.75thr0.01139suppReg3inRat0maxErr0.8intensThr200initi8final6.csv	30	8	4	1.20125	0.785714	26.6667	13.3333	4	0.5	1.35	2
RS	dist0.5_bgStd4_I300_sxy1.35_sz2/dist0.5_bgStd4_I300_sxy1.35_sz2_0002	_new/dist0.5_bgStd4_I300_sxy1.35_sz2/RadialSymmetry_results_dist0.5_bgStd4_I300_sxy1.35_sz2_0002.tif_sig2.5thr0.007594suppReg3inRat0maxErr0.7intensThr150initi18final14.csv	30	9	1	0.949406	0.807692	30	3.33333	4	0.5	1.35	2
RS	dist0.5_bgStd4_I300_sxy1.35_sz2/dist0.5_bgStd4_I300_sxy1.35_sz2_0004	_new/dist0.5_bgStd4_I300_sxy1.35_sz2/RadialSymmetry_results_dist0.5_bgStd4_I300_sxy1.35_sz2_0004.tif_sig2thr0.007594suppReg3inRat0maxErr0.7intensThr100initi5final3.csv	30	8	0	0.915651	0.846154	26.6667	0	4	0.5	1.35	2
RS	dist0.5_bgStd4_I300_sxy1.35_sz2/dist0.5_bgStd4_I300_sxy1.35_sz2_0007	_new/dist0.5_bgStd4_I300_sxy1.35_sz2/RadialSymmetry_results_dist0.5_bgStd4_I300_sxy1.35_sz2_0007.tif_sig1.75thr0.01139suppReg3inRat0maxErr0.7intensThr200initi10final7.csv	30	9	2	1.10081	0.792453	30	6.66667	4	0.5	1.35	2
RS	dist0.5_bgStd4_I300_sxy1.35_sz2/dist0.5_bgStd4_I300_sxy1.35_sz2_0001	_new/dist0.5_bgStd4_I300_sxy1.35_sz2/RadialSymmetry_results_dist0.5_bgStd4_I300_sxy1.35_sz2_0001.tif_sig2.25thr0.007594suppReg3inRat0maxErr0.7intensThr150initi19final15.csv	30	11	0	1.06027	0.77551	36.6667	0	4	0.5	1.35	2
RS	dist0.5_bgStd4_I300_sxy1.35_sz2/dist0.5_bgStd4_I300_sxy1.35_sz2_0009	_new/dist0.5_bgStd4_I300_sxy1.35_sz2/RadialSymmetry_results_dist0.5_bgStd4_I300_sxy1.35_sz2_0009.tif_sig2.5thr0.007594suppReg3inRat0maxErr0.8intensThr200initi19final15.csv	30	7	7	0.966875	0.766667	23.3333	23.3333	4	0.5	1.35	2
RS	dist0.5_bgStd4_I300_sxy1.35_sz2/dist0.5_bgStd4_I300_sxy1.35_sz2_0003	_new/dist0.5_bgStd4_I300_sxy1.35_sz2/RadialSymmetry_results_dist0.5_bgStd4_I300_sxy1.35_sz2_0003.tif_sig2thr0.007594suppReg3inRat0maxErr0.7intensThr200initi12final9.csv	30	12	0	1.06783	0.75	40	0	4	0.5	1.35	2
RS	dist0.5_bgStd4_I300_sxy1.35_sz2/dist0.5_bgStd4_I300_sxy1.35_sz2_0010	_new/dist0.5_bgStd4_I300_sxy1.35_sz2/RadialSymmetry_results_dist0.5_bgStd4_I300_sxy1.35_sz2_0010.tif_sig2.5thr0.007594suppReg3inRat0maxErr0.7intensThr200initi8final6.csv	30	11	0	0.914241	0.77551	36.6667	0	4	0.5	1.35	2
RS	dist4_bgStd1_I300_sxy1_sz2/dist4_bgStd1_I300_sxy1_sz2_0007	_new/dist4_bgStd1_I300_sxy1_sz2/RadialSymmetry_results_dist4_bgStd1_I300_sxy1_sz2_0007.tif_sig1.75thr0.007594suppReg3inRat0maxErr0.6intensThr100initi9final6.csv	30	0	0	0.530723	1	0	0	1	4	1	2
RS	dist4_bgStd1_I300_sxy1_sz2/dist4_bgStd1_I300_sxy1_sz2_0008	_new/dist4_bgStd1_I300_sxy1_sz2/RadialSymmetry_results_dist4_bgStd1_I300_sxy1_sz2_0008.tif_sig1.75thr0.007594suppReg3inRat0maxErr0.6intensThr100initi14final10.csv	30	0	0	0.445367	1	0	0	1	4	1	2
RS	dist4_bgStd1_I300_sxy1_sz2/dist4_bgStd1_I300_sxy1_sz2_0001	_new/dist4_bgStd1_I300_sxy1_sz2/RadialSymmetry_results_dist4_bgStd1_I300_sxy1_sz2_0001.tif_sig2.25thr0.007594suppReg3inRat0.1maxErr0.6intensThr150initi19final15.csv	30	0	0	0.527197	1	0	0	1	4	1	2
RS	dist4_bgStd1_I300_sxy1_sz2/dist4_bgStd1_I300_sxy1_sz2_0003	_new/dist4_bgStd1_I300_sxy1_sz2/RadialSymmetry_results_dist4_bgStd1_I300_sxy1_sz2_0003.tif_sig2.25thr0.005063suppReg3inRat0.1maxErr0.8intensThr150initi6final4.csv	30	0	0	0.490843	1	0	0	1	4	1	2
RS	dist4_bgStd1_I300_sxy1_sz2/dist4_bgStd1_I300_sxy1_sz2_0002	_new/dist4_bgStd1_I300_sxy1_sz2/RadialSymmetry_results_dist4_bgStd1_I300_sxy1_sz2_0002.tif_sig2thr0.007594suppReg3inRat0.1maxErr0.7intensThr0initi6final4.csv	30	0	1	0.560962	0.983607	0	3.33333	1	4	1	2
RS	dist4_bgStd1_I300_sxy1_sz2/dist4_bgStd1_I300_sxy1_sz2_0005	_new/dist4_bgStd1_I300_sxy1_sz2/RadialSymmetry_results_dist4_bgStd1_I300_sxy1_sz2_0005.tif_sig2.5thr0.005063suppReg3inRat0maxErr0.7intensThr0initi8final6.csv	30	0	0	0.403635	1	0	0	1	4	1	2
RS	dist4_bgStd1_I300_sxy1_sz2/dist4_bgStd1_I300_sxy1_sz2_0009	_new/dist4_bgStd1_I300_sxy1_sz2/RadialSymmetry_results_dist4_bgStd1_I300_sxy1_sz2_0009.tif_sig2.25thr0.005063suppReg3inRat0.1maxErr0.8intensThr150initi10final7.csv	30	0	0	0.438088	1	0	0	1	4	1	2
RS	dist4_bgStd1_I300_sxy1_sz2/dist4_bgStd1_I300_sxy1_sz2_0006	_new/dist4_bgStd1_I300_sxy1_sz2/RadialSymmetry_results_dist4_bgStd1_I300_sxy1_sz2_0006.tif_sig2.5thr0.005063suppReg3inRat0maxErr0.7intensThr0initi13final9.csv	30	0	1	0.476349	0.983607	0	3.33333	1	4	1	2
RS	dist4_bgStd1_I300_sxy1_sz2/dist4_bgStd1_I300_sxy1_sz2_0004	_new/dist4_bgStd1_I300_sxy1_sz2/RadialSymmetry_results_dist4_bgStd1_I300_sxy1_sz2_0004.tif_sig2.5thr0.005063suppReg3inRat0maxErr0.6intensThr0initi15final11.csv	30	0	0	0.492441	1	0	0	1	4	1	2
RS	dist4_bgStd1_I300_sxy1_sz2/dist4_bgStd1_I300_sxy1_sz2_0010	_new/dist4_bgStd1_I300_sxy1_sz2/RadialSymmetry_results_dist4_bgStd1_I300_sxy1_sz2_0010.tif_sig2.5thr0.005063suppReg3inRat0maxErr0.8intensThr0initi5final3.csv	30	0	1	0.448192	0.983607	0	3.33333	1	4	1	2
RS	dist0.25_bgStd4_I300_sxy1.35_sz2/dist0.25_bgStd4_I300_sxy1.35_sz2_0009	/dist0.25_bgStd4_I300_sxy1.35_sz2/RadialSymmetry_results_dist0.25_bgStd4_I300_sxy1.35_sz2_0009.tif_aniso0.675ransacRANSACimMin190imMax255sig1.5thr0.01139suppReg3inRat0.2maxErr1.6intensThr200bsMethodNobsMaxErr0.05bsInRat0.csv	30	12	0	0.755132	0.75	40	0	4	0.25	1.35	2
RS	dist0.25_bgStd4_I300_sxy1.35_sz2/dist0.25_bgStd4_I300_sxy1.35_sz2_0003	_new/dist0.25_bgStd4_I300_sxy1.35_sz2/RadialSymmetry_results_dist0.25_bgStd4_I300_sxy1.35_sz2_0003.tif_sig1.75thr0.01139suppReg3inRat0maxErr0.7intensThr200initi20final16.csv	30	11	0	0.860179	0.77551	36.6667	0	4	0.25	1.35	2
RS	dist0.25_bgStd4_I300_sxy1.35_sz2/dist0.25_bgStd4_I300_sxy1.35_sz2_0010	_new/dist0.25_bgStd4_I300_sxy1.35_sz2/RadialSymmetry_results_dist0.25_bgStd4_I300_sxy1.35_sz2_0010.tif_sig1.75thr0.01139suppReg3inRat0maxErr0.7intensThr100initi20final16.csv	30	11	1	1.09267	0.76	36.6667	3.33333	4	0.25	1.35	2
RS	dist0.25_bgStd4_I300_sxy1.35_sz2/dist0.25_bgStd4_I300_sxy1.35_sz2_0004	_new/dist0.25_bgStd4_I300_sxy1.35_sz2/RadialSymmetry_results_dist0.25_bgStd4_I300_sxy1.35_sz2_0004.tif_sig2.25thr0.007594suppReg3inRat0maxErr0.7intensThr0initi16final12.csv	30	9	1	1.04789	0.807692	30	3.33333	4	0.25	1.35	2
RS	dist0.25_bgStd4_I300_sxy1.35_sz2/dist0.25_bgStd4_I300_sxy1.35_sz2_0002	_new/dist0.25_bgStd4_I300_sxy1.35_sz2/RadialSymmetry_results_dist0.25_bgStd4_I300_sxy1.35_sz2_0002.tif_sig2.5thr0.007594suppReg3inRat0maxErr0.7intensThr200initi20final16.csv	30	10	1	0.961422	0.784314	33.3333	3.33333	4	0.25	1.35	2
RS	dist0.25_bgStd4_I300_sxy1.35_sz2/dist0.25_bgStd4_I300_sxy1.35_sz2_0006	_new/dist0.25_bgStd4_I300_sxy1.35_sz2/RadialSymmetry_results_dist0.25_bgStd4_I300_sxy1.35_sz2_0006.tif_sig2thr0.007594suppReg3inRat0maxErr0.8intensThr200initi9final6.csv	30	8	6	1.00859	0.758621	26.6667	20	4	0.25	1.35	2
RS	dist0.25_bgStd4_I300_sxy1.35_sz2/dist0.25_bgStd4_I300_sxy1.35_sz2_0005	_new/dist0.25_bgStd4_I300_sxy1.35_sz2/RadialSymmetry_results_dist0.25_bgStd4_I300_sxy1.35_sz2_0005.tif_sig2.25thr0.007594suppReg3inRat0maxErr0.7intensThr0initi17final13.csv	30	9	4	1.07667	0.763636	30	13.3333	4	0.25	1.35	2
RS	dist0.25_bgStd4_I300_sxy1.35_sz2/dist0.25_bgStd4_I300_sxy1.35_sz2_0008	_new/dist0.25_bgStd4_I300_sxy1.35_sz2/RadialSymmetry_results_dist0.25_bgStd4_I300_sxy1.35_sz2_0008.tif_sig2thr0.007594suppReg3inRat0.1maxErr0.8intensThr200initi19final15.csv	30	8	5	1.03963	0.77193	26.6667	16.6667	4	0.25	1.35	2
RS	dist0.25_bgStd4_I300_sxy1.35_sz2/dist0.25_bgStd4_I300_sxy1.35_sz2_0007	_new/dist0.25_bgStd4_I300_sxy1.35_sz2/RadialSymmetry_results_dist0.25_bgStd4_I300_sxy1.35_sz2_0007.tif_sig2thr0.007594suppReg3inRat0.1maxErr0.8intensThr200initi15final11.csv	30	9	4	1.01637	0.763636	30	13.3333	4	0.25	1.35	2
RS	dist0.25_bgStd4_I300_sxy1.35_sz2/dist0.25_bgStd4_I300_sxy1.35_sz2_0001	_new/dist0.25_bgStd4_I300_sxy1.35_sz2/RadialSymmetry_results_dist0.25_bgStd4_I300_sxy1.35_sz2_0001.tif_sig1.75thr0.01139suppReg3inRat0maxErr0.7intensThr200initi5final3.csv	30	8	1	1.17848	0.830189	26.6667	3.33333	4	0.25	1.35	2
RS	dist1.5_bgStd4_I300_sxy1_sz2/dist1.5_bgStd4_I300_sxy1_sz2_0006	_new/dist1.5_bgStd4_I300_sxy1_sz2/RadialSymmetry_results_dist1.5_bgStd4_I300_sxy1_sz2_0006.tif_sig2thr0.01139suppReg3inRat0maxErr0.7intensThr150initi12final9.csv	30	11	0	0.866536	0.77551	36.6667	0	4	1.5	1	2
RS	dist1.5_bgStd4_I300_sxy1_sz2/dist1.5_bgStd4_I300_sxy1_sz2_0004	_new/dist1.5_bgStd4_I300_sxy1_sz2/RadialSymmetry_results_dist1.5_bgStd4_I300_sxy1_sz2_0004.tif_sig2.5thr0.007594suppReg3inRat0maxErr0.7intensThr200initi4final3.csv	30	10	2	0.76987	0.769231	33.3333	6.66667	4	1.5	1	2
RS	dist1.5_bgStd4_I300_sxy1_sz2/dist1.5_bgStd4_I300_sxy1_sz2_0001	_new/dist1.5_bgStd4_I300_sxy1_sz2/RadialSymmetry_results_dist1.5_bgStd4_I300_sxy1_sz2_0001.tif_sig1.75thr0.01139suppReg3inRat0.1maxErr0.7intensThr0initi14final10.csv	30	13	0	0.777096	0.723404	43.3333	0	4	1.5	1	2
RS	dist1.5_bgStd4_I300_sxy1_sz2/dist1.5_bgStd4_I300_sxy1_sz2_0003	_new/dist1.5_bgStd4_I300_sxy1_sz2/RadialSymmetry_results_dist1.5_bgStd4_I300_sxy1_sz2_0003.tif_sig2thr0.01139suppReg3inRat0maxErr0.7intensThr100initi7final5.csv	30	12	1	0.700814	0.734694	40	3.33333	4	1.5	1	2
RS	dist1.5_bgStd4_I300_sxy1_sz2/dist1.5_bgStd4_I300_sxy1_sz2_0002	_new/dist1.5_bgStd4_I300_sxy1_sz2/RadialSymmetry_results_dist1.5_bgStd4_I300_sxy1_sz2_0002.tif_sig1.75thr0.01139suppReg3inRat0maxErr0.7intensThr200initi11final8.csv	30	11	1	0.690901	0.76	36.6667	3.33333	4	1.5	1	2
RS	dist1.5_bgStd4_I300_sxy1_sz2/dist1.5_bgStd4_I300_sxy1_sz2_0007	_new/dist1.5_bgStd4_I300_sxy1_sz2/RadialSymmetry_results_dist1.5_bgStd4_I300_sxy1_sz2_0007.tif_sig1.75thr0.01139suppReg3inRat0maxErr0.7intensThr200initi5final3.csv	30	10	0	0.860719	0.8	33.3333	0	4	1.5	1	2
RS	dist1.5_bgStd4_I300_sxy1_sz2/dist1.5_bgStd4_I300_sxy1_sz2_0009	_new/dist1.5_bgStd4_I300_sxy1_sz2/RadialSymmetry_results_dist1.5_bgStd4_I300_sxy1_sz2_0009.tif_sig2thr0.01139suppReg3inRat0maxErr0.7intensThr150initi10final7.csv	30	10	0	0.790841	0.8	33.3333	0	4	1.5	1	2
RS	dist1.5_bgStd4_I300_sxy1_sz2/dist1.5_bgStd4_I300_sxy1_sz2_0008	_new/dist1.5_bgStd4_I300_sxy1_sz2/RadialSymmetry_results_dist1.5_bgStd4_I300_sxy1_sz2_0008.tif_sig1.75thr0.01139suppReg3inRat0maxErr0.7intensThr200initi15final11.csv	30	9	2	0.914978	0.792453	30	6.66667	4	1.5	1	2
RS	dist1.5_bgStd4_I300_sxy1_sz2/dist1.5_bgStd4_I300_sxy1_sz2_0010	_new/dist1.5_bgStd4_I300_sxy1_sz2/RadialSymmetry_results_dist1.5_bgStd4_I300_sxy1_sz2_0010.tif_sig1.25thr0.01709suppReg3inRat0maxErr0.7intensThr200initi10final7.csv	30	12	0	0.91875	0.75	40	0	4	1.5	1	2
RS	dist1.5_bgStd4_I300_sxy1_sz2/dist1.5_bgStd4_I300_sxy1_sz2_0005	_new/dist1.5_bgStd4_I300_sxy1_sz2/RadialSymmetry_results_dist1.5_bgStd4_I300_sxy1_sz2_0005.tif_sig1.75thr0.01139suppReg3inRat0maxErr0.7intensThr0initi15final11.csv	30	10	0	0.956197	0.8	33.3333	0	4	1.5	1	2
RS	dist4_bgStd2_I300_sxy1_sz2/dist4_bgStd2_I300_sxy1_sz2_0002	_new/dist4_bgStd2_I300_sxy1_sz2/RadialSymmetry_results_dist4_bgStd2_I300_sxy1_sz2_0002.tif_sig1.75thr0.007594suppReg3inRat0maxErr0.6intensThr100initi17final13.csv	30	2	0	0.695032	0.965517	6.66667	0	2	4	1	2
RS	dist4_bgStd2_I300_sxy1_sz2/dist4_bgStd2_I300_sxy1_sz2_0010	_new/dist4_bgStd2_I300_sxy1_sz2/RadialSymmetry_results_dist4_bgStd2_I300_sxy1_sz2_0010.tif_sig2thr0.007594suppReg3inRat0.1maxErr0.7intensThr0initi4final3.csv	30	0	2	0.731851	0.967742	0	6.66667	2	4	1	2
RS	dist4_bgStd2_I300_sxy1_sz2/dist4_bgStd2_I300_sxy1_sz2_0001	/dist4_bgStd2_I300_sxy1_sz2/RadialSymmetry_results_dist4_bgStd2_I300_sxy1_sz2_0001.tif_aniso0.5ransacRANSACimMin190imMax255sig1thr0.01139suppReg1inRat0.1maxErr1.1intensThr150bsMethodNobsMaxErr0.05bsInRat0.csv	30	1	0	0.607103	0.983051	3.33333	0	2	4	1	2
RS	dist4_bgStd2_I300_sxy1_sz2/dist4_bgStd2_I300_sxy1_sz2_0006	_new/dist4_bgStd2_I300_sxy1_sz2/RadialSymmetry_results_dist4_bgStd2_I300_sxy1_sz2_0006.tif_sig1.5thr0.01139suppReg3inRat0.1maxErr0.9intensThr150initi5final3.csv	30	1	0	0.564982	0.983051	3.33333	0	2	4	1	2
RS	dist4_bgStd2_I300_sxy1_sz2/dist4_bgStd2_I300_sxy1_sz2_0004	_new/dist4_bgStd2_I300_sxy1_sz2/RadialSymmetry_results_dist4_bgStd2_I300_sxy1_sz2_0004.tif_sig1.75thr0.007594suppReg3inRat0maxErr0.6intensThr100initi13final9.csv	30	2	0	0.789182	0.965517	6.66667	0	2	4	1	2
RS	dist4_bgStd2_I300_sxy1_sz2/dist4_bgStd2_I300_sxy1_sz2_0003	_new/dist4_bgStd2_I300_sxy1_sz2/RadialSymmetry_results_dist4_bgStd2_I300_sxy1_sz2_0003.tif_sig1.75thr0.007594suppReg2inRat0maxErr1intensThr150initi8final6.csv	30	1	0	0.611836	0.983051	3.33333	0	2	4	1	2
RS	dist4_bgStd2_I300_sxy1_sz2/dist4_bgStd2_I300_sxy1_sz2_0008	_new/dist4_bgStd2_I300_sxy1_sz2/RadialSymmetry_results_dist4_bgStd2_I300_sxy1_sz2_0008.tif_sig1.25thr0.01139suppReg2inRat0.1maxErr0.8intensThr100initi11final8.csv	30	0	0	0.583672	1	0	0	2	4	1	2
RS	dist4_bgStd2_I300_sxy1_sz2/dist4_bgStd2_I300_sxy1_sz2_0007	/dist4_bgStd2_I300_sxy1_sz2/RadialSymmetry_results_dist4_bgStd2_I300_sxy1_sz2_0007.tif_aniso0.5ransacRANSACimMin190imMax255sig1thr0.01139suppReg2inRat0maxErr1.1intensThr150bsMethodNobsMaxErr0.05bsInRat0.csv	30	1	0	0.484381	0.983051	3.33333	0	2	4	1	2
RS	dist4_bgStd2_I300_sxy1_sz2/dist4_bgStd2_I300_sxy1_sz2_0009	/dist4_bgStd2_I300_sxy1_sz2/RadialSymmetry_results_dist4_bgStd2_I300_sxy1_sz2_0009.tif_aniso0.5ransacRANSACimMin190imMax255sig1thr0.01139suppReg2inRat0.1maxErr1.1intensThr200bsMethodNobsMaxErr0.05bsInRat0.csv	30	0	1	0.667175	0.983607	0	3.33333	2	4	1	2
RS	dist4_bgStd2_I300_sxy1_sz2/dist4_bgStd2_I300_sxy1_sz2_0005	_new/dist4_bgStd2_I300_sxy1_sz2/RadialSymmetry_results_dist4_bgStd2_I300_sxy1_sz2_0005.tif_sig2.5thr0.005063suppReg3inRat0maxErr0.8intensThr0initi5final3.csv	30	0	1	0.689048	0.983607	0	3.33333	2	4	1	2
RS	dist2_bgStd1_I300_sxy2_sz2/dist2_bgStd1_I300_sxy2_sz2_0001	_new/dist2_bgStd1_I300_sxy2_sz2/RadialSymmetry_results_dist2_bgStd1_I300_sxy2_sz2_0001.tif_sig2.25thr0.005063suppReg3inRat0.1maxErr1.1intensThr150initi5final3.csv	30	5	1	1.12985	0.892857	16.6667	3.33333	1	2	2	2
RS	dist2_bgStd1_I300_sxy2_sz2/dist2_bgStd1_I300_sxy2_sz2_0005	_new/dist2_bgStd1_I300_sxy2_sz2/RadialSymmetry_results_dist2_bgStd1_I300_sxy2_sz2_0005.tif_sig2.25thr0.005063suppReg3inRat0.1maxErr0.8intensThr150initi10final7.csv	30	2	5	1.06308	0.888889	6.66667	16.6667	1	2	2	2
RS	dist2_bgStd1_I300_sxy2_sz2/dist2_bgStd1_I300_sxy2_sz2_0010	_new/dist2_bgStd1_I300_sxy2_sz2/RadialSymmetry_results_dist2_bgStd1_I300_sxy2_sz2_0010.tif_sig2.5thr0.005063suppReg3inRat0maxErr0.8intensThr0initi10final7.csv	30	2	3	0.934719	0.918033	6.66667	10	1	2	2	2
RS	dist2_bgStd1_I300_sxy2_sz2/dist2_bgStd1_I300_sxy2_sz2_0006	_new/dist2_bgStd1_I300_sxy2_sz2/RadialSymmetry_results_dist2_bgStd1_I300_sxy2_sz2_0006.tif_sig2.25thr0.005063suppReg3inRat0.1maxErr0.8intensThr150initi17final13.csv	30	0	8	0.881919	0.882353	0	26.6667	1	2	2	2
RS	dist2_bgStd1_I300_sxy2_sz2/dist2_bgStd1_I300_sxy2_sz2_0008	_new/dist2_bgStd1_I300_sxy2_sz2/RadialSymmetry_results_dist2_bgStd1_I300_sxy2_sz2_0008.tif_sig2.5thr0.005063suppReg3inRat0maxErr0.7intensThr0initi7final5.csv	30	4	3	1.04422	0.881356	13.3333	10	1	2	2	2
RS	dist2_bgStd1_I300_sxy2_sz2/dist2_bgStd1_I300_sxy2_sz2_0007	_new/dist2_bgStd1_I300_sxy2_sz2/RadialSymmetry_results_dist2_bgStd1_I300_sxy2_sz2_0007.tif_sig2.25thr0.005063suppReg3inRat0.1maxErr0.8intensThr150initi11final8.csv	30	2	6	0.982531	0.875	6.66667	20	1	2	2	2
RS	dist2_bgStd1_I300_sxy2_sz2/dist2_bgStd1_I300_sxy2_sz2_0003	_new/dist2_bgStd1_I300_sxy2_sz2/RadialSymmetry_results_dist2_bgStd1_I300_sxy2_sz2_0003.tif_sig2.5thr0.005063suppReg3inRat0maxErr0.9intensThr0initi5final3.csv	30	2	4	0.987412	0.903226	6.66667	13.3333	1	2	2	2
RS	dist2_bgStd1_I300_sxy2_sz2/dist2_bgStd1_I300_sxy2_sz2_0009	_new/dist2_bgStd1_I300_sxy2_sz2/RadialSymmetry_results_dist2_bgStd1_I300_sxy2_sz2_0009.tif_sig2.25thr0.005063suppReg3inRat0.1maxErr0.8intensThr150initi14final10.csv	30	3	4	0.981049	0.885246	10	13.3333	1	2	2	2
RS	dist2_bgStd1_I300_sxy2_sz2/dist2_bgStd1_I300_sxy2_sz2_0002	_new/dist2_bgStd1_I300_sxy2_sz2/RadialSymmetry_results_dist2_bgStd1_I300_sxy2_sz2_0002.tif_sig2.25thr0.005063suppReg3inRat0.1maxErr0.8intensThr150initi7final5.csv	30	2	2	1.03213	0.933333	6.66667	6.66667	1	2	2	2
RS	dist2_bgStd1_I300_sxy2_sz2/dist2_bgStd1_I300_sxy2_sz2_0004	_new/dist2_bgStd1_I300_sxy2_sz2/RadialSymmetry_results_dist2_bgStd1_I300_sxy2_sz2_0004.tif_sig2.5thr0.005063suppReg3inRat0maxErr0.8intensThr0initi4final3.csv	30	2	2	1.02054	0.933333	6.66667	6.66667	1	2	2	2
RS	dist1.5_bgStd4_I300_sxy1.35_sz2/dist1.5_bgStd4_I300_sxy1.35_sz2_0002	_new/dist1.5_bgStd4_I300_sxy1.35_sz2/RadialSymmetry_results_dist1.5_bgStd4_I300_sxy1.35_sz2_0002.tif_sig1.75thr0.01139suppReg3inRat0maxErr0.7intensThr200initi12final9.csv	30	10	2	1.04719	0.769231	33.3333	6.66667	4	1.5	1.35	2
RS	dist1.5_bgStd4_I300_sxy1.35_sz2/dist1.5_bgStd4_I300_sxy1.35_sz2_0007	_new/dist1.5_bgStd4_I300_sxy1.35_sz2/RadialSymmetry_results_dist1.5_bgStd4_I300_sxy1.35_sz2_0007.tif_sig1.75thr0.01139suppReg3inRat0maxErr0.8intensThr200initi15final11.csv	30	8	4	1.16188	0.785714	26.6667	13.3333	4	1.5	1.35	2
RS	dist1.5_bgStd4_I300_sxy1.35_sz2/dist1.5_bgStd4_I300_sxy1.35_sz2_0009	_new/dist1.5_bgStd4_I300_sxy1.35_sz2/RadialSymmetry_results_dist1.5_bgStd4_I300_sxy1.35_sz2_0009.tif_sig2.5thr0.005063suppReg3inRat0maxErr0.7intensThr0initi9final6.csv	30	9	2	1.04493	0.792453	30	6.66667	4	1.5	1.35	2
RS	dist1.5_bgStd4_I300_sxy1.35_sz2/dist1.5_bgStd4_I300_sxy1.35_sz2_0006	_new/dist1.5_bgStd4_I300_sxy1.35_sz2/RadialSymmetry_results_dist1.5_bgStd4_I300_sxy1.35_sz2_0006.tif_sig2thr0.007594suppReg3inRat0maxErr0.7intensThr200initi6final4.csv	30	10	1	1.07424	0.784314	33.3333	3.33333	4	1.5	1.35	2
RS	dist1.5_bgStd4_I300_sxy1.35_sz2/dist1.5_bgStd4_I300_sxy1.35_sz2_0008	_new/dist1.5_bgStd4_I300_sxy1.35_sz2/RadialSymmetry_results_dist1.5_bgStd4_I300_sxy1.35_sz2_0008.tif_sig1.5thr0.01139suppReg3inRat0maxErr0.8intensThr200initi8final6.csv	30	7	6	1.06662	0.779661	23.3333	20	4	1.5	1.35	2
RS	dist1.5_bgStd4_I300_sxy1.35_sz2/dist1.5_bgStd4_I300_sxy1.35_sz2_0010	_new/dist1.5_bgStd4_I300_sxy1.35_sz2/RadialSymmetry_results_dist1.5_bgStd4_I300_sxy1.35_sz2_0010.tif_sig2thr0.007594suppReg3inRat0maxErr0.7intensThr200initi6final4.csv	30	11	1	1.03721	0.76	36.6667	3.33333	4	1.5	1.35	2
RS	dist1.5_bgStd4_I300_sxy1.35_sz2/dist1.5_bgStd4_I300_sxy1.35_sz2_0003	_new/dist1.5_bgStd4_I300_sxy1.35_sz2/RadialSymmetry_results_dist1.5_bgStd4_I300_sxy1.35_sz2_0003.tif_sig2.25thr0.007594suppReg3inRat0.1maxErr1.3intensThr150initi4final3.csv	30	13	0	0.936644	0.723404	43.3333	0	4	1.5	1.35	2
RS	dist1.5_bgStd4_I300_sxy1.35_sz2/dist1.5_bgStd4_I300_sxy1.35_sz2_0001	_new/dist1.5_bgStd4_I300_sxy1.35_sz2/RadialSymmetry_results_dist1.5_bgStd4_I300_sxy1.35_sz2_0001.tif_sig2.5thr0.005063suppReg3inRat0maxErr0.7intensThr150initi20final16.csv	30	10	0	0.988839	0.8	33.3333	0	4	1.5	1.35	2
RS	dist1.5_bgStd4_I300_sxy1.35_sz2/dist1.5_bgStd4_I300_sxy1.35_sz2_0005	_new/dist1.5_bgStd4_I300_sxy1.35_sz2/RadialSymmetry_results_dist1.5_bgStd4_I300_sxy1.35_sz2_0005.tif_sig2thr0.007594suppReg3inRat0maxErr0.7intensThr200initi13final9.csv	30	12	0	1.00881	0.75	40	0	4	1.5	1.35	2
RS	dist1.5_bgStd4_I300_sxy1.35_sz2/dist1.5_bgStd4_I300_sxy1.35_sz2_0004	_new/dist1.5_bgStd4_I300_sxy1.35_sz2/RadialSymmetry_results_dist1.5_bgStd4_I300_sxy1.35_sz2_0004.tif_sig2thr0.007594suppReg3inRat0.1maxErr0.8intensThr0initi9final6.csv	30	6	8	1.09769	0.774194	20	26.6667	4	1.5	1.35	2
RS	dist0.5_bgStd4_I300_sxy2_sz2/dist0.5_bgStd4_I300_sxy2_sz2_0001	_new/dist0.5_bgStd4_I300_sxy2_sz2/RadialSymmetry_results_dist0.5_bgStd4_I300_sxy2_sz2_0001.tif_sig2.5thr0.005063suppReg2inRat0.2maxErr1.1intensThr150initi16final12.csv	30	15	0	1.07004	0.666667	50	0	4	0.5	2	2
RS	dist0.5_bgStd4_I300_sxy2_sz2/dist0.5_bgStd4_I300_sxy2_sz2_0006	/dist0.5_bgStd4_I300_sxy2_sz2/RadialSymmetry_results_dist0.5_bgStd4_I300_sxy2_sz2_0006.tif_aniso1ransacRANSACimMin190imMax255sig2.5thr0.003375suppReg2inRat0maxErr2.6intensThr100bsMethodNobsMaxErr0.05bsInRat0.csv	30	15	0	0.572659	0.666667	50	0	4	0.5	2	2
RS	dist0.5_bgStd4_I300_sxy2_sz2/dist0.5_bgStd4_I300_sxy2_sz2_0010	_new/dist0.5_bgStd4_I300_sxy2_sz2/RadialSymmetry_results_dist0.5_bgStd4_I300_sxy2_sz2_0010.tif_sig2.25thr0.005063suppReg3inRat0.1maxErr0.9intensThr200initi7final5.csv	30	7	9	1.31106	0.741935	23.3333	30	4	0.5	2	2
RS	dist0.5_bgStd4_I300_sxy2_sz2/dist0.5_bgStd4_I300_sxy2_sz2_0007	_new/dist0.5_bgStd4_I300_sxy2_sz2/RadialSymmetry_results_dist0.5_bgStd4_I300_sxy2_sz2_0007.tif_sig2.5thr0.003375suppReg2inRat0maxErr1.2intensThr0initi4final3.csv	30	13	2	1.23918	0.693878	43.3333	6.66667	4	0.5	2	2
RS	dist0.5_bgStd4_I300_sxy2_sz2/dist0.5_bgStd4_I300_sxy2_sz2_0005	_new/dist0.5_bgStd4_I300_sxy2_sz2/RadialSymmetry_results_dist0.5_bgStd4_I300_sxy2_sz2_0005.tif_sig2.5thr0.003375suppReg2inRat0maxErr1.4intensThr100initi9final6.csv	30	14	2	0.931994	0.666667	46.6667	6.66667	4	0.5	2	2
RS	dist0.5_bgStd4_I300_sxy2_sz2/dist0.5_bgStd4_I300_sxy2_sz2_0002	_new/dist0.5_bgStd4_I300_sxy2_sz2/RadialSymmetry_results_dist0.5_bgStd4_I300_sxy2_sz2_0002.tif_sig2.25thr0.005063suppReg2inRat0maxErr1.4intensThr100initi16final12.csv	30	15	0	1.12674	0.666667	50	0	4	0.5	2	2
RS	dist0.5_bgStd4_I300_sxy2_sz2/dist0.5_bgStd4_I300_sxy2_sz2_0008	_new/dist0.5_bgStd4_I300_sxy2_sz2/RadialSymmetry_results_dist0.5_bgStd4_I300_sxy2_sz2_0008.tif_sig2.5thr0.005063suppReg3inRat0maxErr0.8intensThr0initi19final15.csv	30	9	6	1.41912	0.736842	30	20	4	0.5	2	2
RS	dist0.5_bgStd4_I300_sxy2_sz2/dist0.5_bgStd4_I300_sxy2_sz2_0004	_new/dist0.5_bgStd4_I300_sxy2_sz2/RadialSymmetry_results_dist0.5_bgStd4_I300_sxy2_sz2_0004.tif_sig2.25thr0.005063suppReg2inRat0.1maxErr1.4intensThr200initi12final9.csv	30	15	0	0.778165	0.666667	50	0	4	0.5	2	2
RS	dist0.5_bgStd4_I300_sxy2_sz2/dist0.5_bgStd4_I300_sxy2_sz2_0003	_new/dist0.5_bgStd4_I300_sxy2_sz2/RadialSymmetry_results_dist0.5_bgStd4_I300_sxy2_sz2_0003.tif_sig2.25thr0.005063suppReg2inRat0.1maxErr1.4intensThr100initi9final6.csv	30	15	0	1.0538	0.666667	50	0	4	0.5	2	2
RS	dist0.5_bgStd4_I300_sxy2_sz2/dist0.5_bgStd4_I300_sxy2_sz2_0009	_new/dist0.5_bgStd4_I300_sxy2_sz2/RadialSymmetry_results_dist0.5_bgStd4_I300_sxy2_sz2_0009.tif_sig2.25thr0.005063suppReg2inRat0.2maxErr1.3intensThr200initi4final3.csv	30	14	0	0.760685	0.695652	46.6667	0	4	0.5	2	2
RS	dist1.5_bgStd1_I300_sxy2_sz2/dist1.5_bgStd1_I300_sxy2_sz2_0006	_new/dist1.5_bgStd1_I300_sxy2_sz2/RadialSymmetry_results_dist1.5_bgStd1_I300_sxy2_sz2_0006.tif_sig2.25thr0.005063suppReg3inRat0.1maxErr0.8intensThr0initi20final16.csv	30	2	3	0.995429	0.918033	6.66667	10	1	1.5	2	2
RS	dist1.5_bgStd1_I300_sxy2_sz2/dist1.5_bgStd1_I300_sxy2_sz2_0009	_new/dist1.5_bgStd1_I300_sxy2_sz2/RadialSymmetry_results_dist1.5_bgStd1_I300_sxy2_sz2_0009.tif_sig2.25thr0.005063suppReg3inRat0.1maxErr0.8intensThr0initi10final7.csv	30	0	4	0.903459	0.9375	0	13.3333	1	1.5	2	2
RS	dist1.5_bgStd1_I300_sxy2_sz2/dist1.5_bgStd1_I300_sxy2_sz2_0008	_new/dist1.5_bgStd1_I300_sxy2_sz2/RadialSymmetry_results_dist1.5_bgStd1_I300_sxy2_sz2_0008.tif_sig2.5thr0.005063suppReg3inRat0maxErr0.7intensThr0initi5final3.csv	30	2	1	0.923884	0.949153	6.66667	3.33333	1	1.5	2	2
RS	dist1.5_bgStd1_I300_sxy2_sz2/dist1.5_bgStd1_I300_sxy2_sz2_0004	_new/dist1.5_bgStd1_I300_sxy2_sz2/RadialSymmetry_results_dist1.5_bgStd1_I300_sxy2_sz2_0004.tif_sig2.5thr0.005063suppReg3inRat0maxErr0.7intensThr150initi7final5.csv	30	1	1	1.00923	0.966667	3.33333	3.33333	1	1.5	2	2
RS	dist1.5_bgStd1_I300_sxy2_sz2/dist1.5_bgStd1_I300_sxy2_sz2_0003	_new/dist1.5_bgStd1_I300_sxy2_sz2/RadialSymmetry_results_dist1.5_bgStd1_I300_sxy2_sz2_0003.tif_sig2.5thr0.005063suppReg3inRat0maxErr0.8intensThr0initi19final15.csv	30	1	2	1.00146	0.95082	3.33333	6.66667	1	1.5	2	2
RS	dist1.5_bgStd1_I300_sxy2_sz2/dist1.5_bgStd1_I300_sxy2_sz2_0002	_new/dist1.5_bgStd1_I300_sxy2_sz2/RadialSymmetry_results_dist1.5_bgStd1_I300_sxy2_sz2_0002.tif_sig2.5thr0.005063suppReg3inRat0maxErr0.7intensThr0initi6final4.csv	30	4	1	0.932702	0.912281	13.3333	3.33333	1	1.5	2	2
RS	dist1.5_bgStd1_I300_sxy2_sz2/dist1.5_bgStd1_I300_sxy2_sz2_0010	_new/dist1.5_bgStd1_I300_sxy2_sz2/RadialSymmetry_results_dist1.5_bgStd1_I300_sxy2_sz2_0010.tif_sig2.5thr0.005063suppReg3inRat0maxErr0.7intensThr0initi5final3.csv	30	5	0	0.847315	0.909091	16.6667	0	1	1.5	2	2
RS	dist1.5_bgStd1_I300_sxy2_sz2/dist1.5_bgStd1_I300_sxy2_sz2_0001	_new/dist1.5_bgStd1_I300_sxy2_sz2/RadialSymmetry_results_dist1.5_bgStd1_I300_sxy2_sz2_0001.tif_sig2.25thr0.005063suppReg3inRat0.1maxErr0.8intensThr150initi5final3.csv	30	1	3	0.857656	0.935484	3.33333	10	1	1.5	2	2
RS	dist1.5_bgStd1_I300_sxy2_sz2/dist1.5_bgStd1_I300_sxy2_sz2_0007	_new/dist1.5_bgStd1_I300_sxy2_sz2/RadialSymmetry_results_dist1.5_bgStd1_I300_sxy2_sz2_0007.tif_sig2.25thr0.005063suppReg3inRat0.1maxErr0.8intensThr0initi16final12.csv	30	1	3	0.84887	0.935484	3.33333	10	1	1.5	2	2
RS	dist1.5_bgStd1_I300_sxy2_sz2/dist1.5_bgStd1_I300_sxy2_sz2_0005	_new/dist1.5_bgStd1_I300_sxy2_sz2/RadialSymmetry_results_dist1.5_bgStd1_I300_sxy2_sz2_0005.tif_sig2.25thr0.005063suppReg3inRat0.1maxErr0.8intensThr0initi10final7.csv	30	3	3	0.998607	0.9	10	10	1	1.5	2	2
RS	dist1_bgStd4_I300_sxy1.35_sz2/dist1_bgStd4_I300_sxy1.35_sz2_0001	_new/dist1_bgStd4_I300_sxy1.35_sz2/RadialSymmetry_results_dist1_bgStd4_I300_sxy1.35_sz2_0001.tif_sig1.75thr0.01139suppReg3inRat0maxErr0.8intensThr200initi13final9.csv	30	8	5	1.1356	0.77193	26.6667	16.6667	4	1	1.35	2
RS	dist1_bgStd4_I300_sxy1.35_sz2/dist1_bgStd4_I300_sxy1.35_sz2_0005	_new/dist1_bgStd4_I300_sxy1.35_sz2/RadialSymmetry_results_dist1_bgStd4_I300_sxy1.35_sz2_0005.tif_sig2.5thr0.007594suppReg3inRat0maxErr0.8intensThr200initi16final12.csv	30	6	8	1.13592	0.774194	20	26.6667	4	1	1.35	2
RS	dist1_bgStd4_I300_sxy1.35_sz2/dist1_bgStd4_I300_sxy1.35_sz2_0010	_new/dist1_bgStd4_I300_sxy1.35_sz2/RadialSymmetry_results_dist1_bgStd4_I300_sxy1.35_sz2_0010.tif_sig2.5thr0.007594suppReg3inRat0maxErr0.7intensThr200initi6final4.csv	30	8	2	1.09416	0.814815	26.6667	6.66667	4	1	1.35	2
RS	dist1_bgStd4_I300_sxy1.35_sz2/dist1_bgStd4_I300_sxy1.35_sz2_0004	_new/dist1_bgStd4_I300_sxy1.35_sz2/RadialSymmetry_results_dist1_bgStd4_I300_sxy1.35_sz2_0004.tif_sig2thr0.007594suppReg3inRat0maxErr0.8intensThr200initi15final11.csv	30	5	4	1.13476	0.847458	16.6667	13.3333	4	1	1.35	2
RS	dist1_bgStd4_I300_sxy1.35_sz2/dist1_bgStd4_I300_sxy1.35_sz2_0007	_new/dist1_bgStd4_I300_sxy1.35_sz2/RadialSymmetry_results_dist1_bgStd4_I300_sxy1.35_sz2_0007.tif_sig1.75thr0.01139suppReg3inRat0maxErr0.7intensThr0initi6final4.csv	30	10	2	1.04852	0.769231	33.3333	6.66667	4	1	1.35	2
RS	dist1_bgStd4_I300_sxy1.35_sz2/dist1_bgStd4_I300_sxy1.35_sz2_0006	_new/dist1_bgStd4_I300_sxy1.35_sz2/RadialSymmetry_results_dist1_bgStd4_I300_sxy1.35_sz2_0006.tif_sig2thr0.007594suppReg3inRat0maxErr0.7intensThr200initi6final4.csv	30	11	1	0.802142	0.76	36.6667	3.33333	4	1	1.35	2
RS	dist1_bgStd4_I300_sxy1.35_sz2/dist1_bgStd4_I300_sxy1.35_sz2_0009	_new/dist1_bgStd4_I300_sxy1.35_sz2/RadialSymmetry_results_dist1_bgStd4_I300_sxy1.35_sz2_0009.tif_sig2thr0.007594suppReg3inRat0maxErr0.7intensThr200initi16final12.csv	30	9	1	1.00763	0.807692	30	3.33333	4	1	1.35	2
RS	dist1_bgStd4_I300_sxy1.35_sz2/dist1_bgStd4_I300_sxy1.35_sz2_0002	_new/dist1_bgStd4_I300_sxy1.35_sz2/RadialSymmetry_results_dist1_bgStd4_I300_sxy1.35_sz2_0002.tif_sig2.5thr0.007594suppReg3inRat0maxErr0.7intensThr200initi6final4.csv	30	10	2	0.885763	0.769231	33.3333	6.66667	4	1	1.35	2
RS	dist1_bgStd4_I300_sxy1.35_sz2/dist1_bgStd4_I300_sxy1.35_sz2_0003	_new/dist1_bgStd4_I300_sxy1.35_sz2/RadialSymmetry_results_dist1_bgStd4_I300_sxy1.35_sz2_0003.tif_sig1.5thr0.01139suppReg3inRat0maxErr0.7intensThr0initi15final11.csv	30	10	2	0.873649	0.769231	33.3333	6.66667	4	1	1.35	2
RS	dist1_bgStd4_I300_sxy1.35_sz2/dist1_bgStd4_I300_sxy1.35_sz2_0008	_new/dist1_bgStd4_I300_sxy1.35_sz2/RadialSymmetry_results_dist1_bgStd4_I300_sxy1.35_sz2_0008.tif_sig2thr0.007594suppReg3inRat0maxErr0.7intensThr200initi16final12.csv	30	10	1	0.998986	0.784314	33.3333	3.33333	4	1	1.35	2
RS	dist3_bgStd4_I300_sxy2_sz2/dist3_bgStd4_I300_sxy2_sz2_0003	/dist3_bgStd4_I300_sxy2_sz2/RadialSymmetry_results_dist3_bgStd4_I300_sxy2_sz2_0003.tif_aniso1ransacRANSACimMin190imMax255sig2.5thr0.003375suppReg3inRat0maxErr2.6intensThr150bsMethodNobsMaxErr0.05bsInRat0.csv	30	16	1	1.32367	0.622222	53.3333	3.33333	4	3	2	2
RS	dist3_bgStd4_I300_sxy2_sz2/dist3_bgStd4_I300_sxy2_sz2_0005	/dist3_bgStd4_I300_sxy2_sz2/RadialSymmetry_results_dist3_bgStd4_I300_sxy2_sz2_0005.tif_aniso1ransacRANSACimMin190imMax255sig2.5thr0.003375suppReg2inRat0maxErr2.6intensThr200bsMethodNobsMaxErr0.05bsInRat0.csv	30	15	0	1.28088	0.666667	50	0	4	3	2	2
RS	dist3_bgStd4_I300_sxy2_sz2/dist3_bgStd4_I300_sxy2_sz2_0008	_new/dist3_bgStd4_I300_sxy2_sz2/RadialSymmetry_results_dist3_bgStd4_I300_sxy2_sz2_0008.tif_sig2.5thr0.003375suppReg2inRat0.2maxErr1.3intensThr0initi20final16.csv	30	13	6	1.21021	0.641509	43.3333	20	4	3	2	2
RS	dist3_bgStd4_I300_sxy2_sz2/dist3_bgStd4_I300_sxy2_sz2_0006	_new/dist3_bgStd4_I300_sxy2_sz2/RadialSymmetry_results_dist3_bgStd4_I300_sxy2_sz2_0006.tif_sig2thr0.005063suppReg2inRat0maxErr1.3intensThr200initi12final9.csv	30	15	3	1.23862	0.625	50	10	4	3	2	2
RS	dist3_bgStd4_I300_sxy2_sz2/dist3_bgStd4_I300_sxy2_sz2_0001	/dist3_bgStd4_I300_sxy2_sz2/RadialSymmetry_results_dist3_bgStd4_I300_sxy2_sz2_0001.tif_aniso1ransacRANSACimMin190imMax255sig2.5thr0.003375suppReg2inRat0.2maxErr1.6intensThr150bsMethodNobsMaxErr0.05bsInRat0.csv	30	16	0	1.01941	0.636364	53.3333	0	4	3	2	2
RS	dist3_bgStd4_I300_sxy2_sz2/dist3_bgStd4_I300_sxy2_sz2_0007	_new/dist3_bgStd4_I300_sxy2_sz2/RadialSymmetry_results_dist3_bgStd4_I300_sxy2_sz2_0007.tif_sig2thr0.005063suppReg2inRat0.1maxErr1.2intensThr0initi6final4.csv	30	15	1	1.2003	0.652174	50	3.33333	4	3	2	2
RS	dist3_bgStd4_I300_sxy2_sz2/dist3_bgStd4_I300_sxy2_sz2_0004	/dist3_bgStd4_I300_sxy2_sz2/RadialSymmetry_results_dist3_bgStd4_I300_sxy2_sz2_0004.tif_aniso1ransacRANSACimMin190imMax255sig2.5thr0.003375suppReg1inRat0.1maxErr0.6intensThr150bsMethodNobsMaxErr0.05bsInRat0.csv	30	16	3	1.07717	0.595745	53.3333	10	4	3	2	2
RS	dist3_bgStd4_I300_sxy2_sz2/dist3_bgStd4_I300_sxy2_sz2_0010	/dist3_bgStd4_I300_sxy2_sz2/RadialSymmetry_results_dist3_bgStd4_I300_sxy2_sz2_0010.tif_aniso1ransacRANSACimMin190imMax255sig2.5thr0.003375suppReg1inRat0.2maxErr2.1intensThr0bsMethodNobsMaxErr0.05bsInRat0.csv	30	15	0	1.10394	0.666667	50	0	4	3	2	2
RS	dist3_bgStd4_I300_sxy2_sz2/dist3_bgStd4_I300_sxy2_sz2_0009	/dist3_bgStd4_I300_sxy2_sz2/RadialSymmetry_results_dist3_bgStd4_I300_sxy2_sz2_0009.tif_aniso1ransacRANSACimMin190imMax255sig2.5thr0.003375suppReg2inRat0.1maxErr2.1intensThr200bsMethodNobsMaxErr0.05bsInRat0.csv	30	15	0	1.27494	0.666667	50	0	4	3	2	2
RS	dist3_bgStd4_I300_sxy2_sz2/dist3_bgStd4_I300_sxy2_sz2_0002	_new/dist3_bgStd4_I300_sxy2_sz2/RadialSymmetry_results_dist3_bgStd4_I300_sxy2_sz2_0002.tif_sig2.5thr0.003375suppReg2inRat0maxErr1.4intensThr200initi7final5.csv	30	14	4	1.39308	0.64	46.6667	13.3333	4	3	2	2
RS	dist3_bgStd2_I300_sxy1_sz2/dist3_bgStd2_I300_sxy1_sz2_0008	_new/dist3_bgStd2_I300_sxy1_sz2/RadialSymmetry_results_dist3_bgStd2_I300_sxy1_sz2_0008.tif_sig2.5thr0.005063suppReg3inRat0maxErr0.7intensThr0initi17final13.csv	30	0	0	0.60978	1	0	0	2	3	1	2
RS	dist3_bgStd2_I300_sxy1_sz2/dist3_bgStd2_I300_sxy1_sz2_0006	_new/dist3_bgStd2_I300_sxy1_sz2/RadialSymmetry_results_dist3_bgStd2_I300_sxy1_sz2_0006.tif_sig2thr0.007594suppReg3inRat0maxErr0.7intensThr200initi20final16.csv	30	2	0	0.798894	0.965517	6.66667	0	2	3	1	2
RS	dist3_bgStd2_I300_sxy1_sz2/dist3_bgStd2_I300_sxy1_sz2_0005	_new/dist3_bgStd2_I300_sxy1_sz2/RadialSymmetry_results_dist3_bgStd2_I300_sxy1_sz2_0005.tif_sig2.25thr0.005063suppReg3inRat0.1maxErr0.7intensThr150initi20final16.csv	30	1	0	0.810664	0.983051	3.33333	0	2	3	1	2
RS	dist3_bgStd2_I300_sxy1_sz2/dist3_bgStd2_I300_sxy1_sz2_0007	_new/dist3_bgStd2_I300_sxy1_sz2/RadialSymmetry_results_dist3_bgStd2_I300_sxy1_sz2_0007.tif_sig1.75thr0.007594suppReg3inRat0maxErr0.7intensThr100initi20final16.csv	30	4	0	0.827286	0.928571	13.3333	0	2	3	1	2
RS	dist3_bgStd2_I300_sxy1_sz2/dist3_bgStd2_I300_sxy1_sz2_0001	_new/dist3_bgStd2_I300_sxy1_sz2/RadialSymmetry_results_dist3_bgStd2_I300_sxy1_sz2_0001.tif_sig2thr0.007594suppReg3inRat0maxErr0.7intensThr200initi19final15.csv	30	3	2	0.816404	0.915254	10	6.66667	2	3	1	2
RS	dist3_bgStd2_I300_sxy1_sz2/dist3_bgStd2_I300_sxy1_sz2_0009	_new/dist3_bgStd2_I300_sxy1_sz2/RadialSymmetry_results_dist3_bgStd2_I300_sxy1_sz2_0009.tif_sig2.5thr0.007594suppReg3inRat0.1maxErr0.7intensThr0initi11final8.csv	30	4	0	0.833442	0.928571	13.3333	0	2	3	1	2
RS	dist3_bgStd2_I300_sxy1_sz2/dist3_bgStd2_I300_sxy1_sz2_0004	_new/dist3_bgStd2_I300_sxy1_sz2/RadialSymmetry_results_dist3_bgStd2_I300_sxy1_sz2_0004.tif_sig2.25thr0.007594suppReg3inRat0.1maxErr0.8intensThr150initi9final6.csv	30	1	0	0.652537	0.983051	3.33333	0	2	3	1	2
RS	dist3_bgStd2_I300_sxy1_sz2/dist3_bgStd2_I300_sxy1_sz2_0002	_new/dist3_bgStd2_I300_sxy1_sz2/RadialSymmetry_results_dist3_bgStd2_I300_sxy1_sz2_0002.tif_sig2.5thr0.007594suppReg3inRat0.1maxErr0.7intensThr0initi20final16.csv	30	2	0	0.790468	0.965517	6.66667	0	2	3	1	2
RS	dist3_bgStd2_I300_sxy1_sz2/dist3_bgStd2_I300_sxy1_sz2_0010	_new/dist3_bgStd2_I300_sxy1_sz2/RadialSymmetry_results_dist3_bgStd2_I300_sxy1_sz2_0010.tif_sig2.5thr0.005063suppReg3inRat0maxErr0.7intensThr0initi15final11.csv	30	1	1	0.852983	0.966667	3.33333	3.33333	2	3	1	2
RS	dist3_bgStd2_I300_sxy1_sz2/dist3_bgStd2_I300_sxy1_sz2_0003	_new/dist3_bgStd2_I300_sxy1_sz2/RadialSymmetry_results_dist3_bgStd2_I300_sxy1_sz2_0003.tif_sig2thr0.007594suppReg3inRat0maxErr0.7intensThr200initi6final4.csv	30	3	0	0.776814	0.947368	10	0	2	3	1	2
RS	dist1_bgStd2_I300_sxy2_sz2/dist1_bgStd2_I300_sxy2_sz2_0007	_new/dist1_bgStd2_I300_sxy2_sz2/RadialSymmetry_results_dist1_bgStd2_I300_sxy2_sz2_0007.tif_sig2.5thr0.005063suppReg3inRat0maxErr0.8intensThr0initi9final6.csv	30	6	7	1.35576	0.786885	20	23.3333	2	1	2	2
RS	dist1_bgStd2_I300_sxy2_sz2/dist1_bgStd2_I300_sxy2_sz2_0001	_new/dist1_bgStd2_I300_sxy2_sz2/RadialSymmetry_results_dist1_bgStd2_I300_sxy2_sz2_0001.tif_sig2.5thr0.005063suppReg3inRat0maxErr0.8intensThr0initi19final15.csv	30	8	4	1.04075	0.785714	26.6667	13.3333	2	1	2	2
RS	dist1_bgStd2_I300_sxy2_sz2/dist1_bgStd2_I300_sxy2_sz2_0005	_new/dist1_bgStd2_I300_sxy2_sz2/RadialSymmetry_results_dist1_bgStd2_I300_sxy2_sz2_0005.tif_sig2.5thr0.005063suppReg3inRat0maxErr0.8intensThr0initi20final16.csv	30	10	4	1.1939	0.740741	33.3333	13.3333	2	1	2	2
RS	dist1_bgStd2_I300_sxy2_sz2/dist1_bgStd2_I300_sxy2_sz2_0006	_new/dist1_bgStd2_I300_sxy2_sz2/RadialSymmetry_results_dist1_bgStd2_I300_sxy2_sz2_0006.tif_sig2.5thr0.005063suppReg3inRat0maxErr0.8intensThr0initi17final13.csv	30	7	6	1.0166	0.779661	23.3333	20	2	1	2	2
RS	dist1_bgStd2_I300_sxy2_sz2/dist1_bgStd2_I300_sxy2_sz2_0009	_new/dist1_bgStd2_I300_sxy2_sz2/RadialSymmetry_results_dist1_bgStd2_I300_sxy2_sz2_0009.tif_sig2.25thr0.005063suppReg3inRat0.1maxErr0.8intensThr150initi9final6.csv	30	10	4	0.994534	0.740741	33.3333	13.3333	2	1	2	2
RS	dist1_bgStd2_I300_sxy2_sz2/dist1_bgStd2_I300_sxy2_sz2_0008	_new/dist1_bgStd2_I300_sxy2_sz2/RadialSymmetry_results_dist1_bgStd2_I300_sxy2_sz2_0008.tif_sig2.25thr0.005063suppReg3inRat0.1maxErr0.9intensThr150initi19final15.csv	30	5	13	1.3245	0.735294	16.6667	43.3333	2	1	2	2
RS	dist1_bgStd2_I300_sxy2_sz2/dist1_bgStd2_I300_sxy2_sz2_0004	_new/dist1_bgStd2_I300_sxy2_sz2/RadialSymmetry_results_dist1_bgStd2_I300_sxy2_sz2_0004.tif_sig2.25thr0.005063suppReg3inRat0.1maxErr0.8intensThr150initi15final11.csv	30	9	3	1.28944	0.777778	30	10	2	1	2	2
RS	dist1_bgStd2_I300_sxy2_sz2/dist1_bgStd2_I300_sxy2_sz2_0010	_new/dist1_bgStd2_I300_sxy2_sz2/RadialSymmetry_results_dist1_bgStd2_I300_sxy2_sz2_0010.tif_sig2.5thr0.005063suppReg3inRat0maxErr0.8intensThr0initi7final5.csv	30	7	6	1.20992	0.779661	23.3333	20	2	1	2	2
RS	dist1_bgStd2_I300_sxy2_sz2/dist1_bgStd2_I300_sxy2_sz2_0002	_new/dist1_bgStd2_I300_sxy2_sz2/RadialSymmetry_results_dist1_bgStd2_I300_sxy2_sz2_0002.tif_sig2.5thr0.005063suppReg3inRat0maxErr0.8intensThr0initi4final3.csv	30	8	3	1.15051	0.8	26.6667	10	2	1	2	2
RS	dist1_bgStd2_I300_sxy2_sz2/dist1_bgStd2_I300_sxy2_sz2_0003	_new/dist1_bgStd2_I300_sxy2_sz2/RadialSymmetry_results_dist1_bgStd2_I300_sxy2_sz2_0003.tif_sig2.5thr0.005063suppReg3inRat0maxErr0.8intensThr0initi18final14.csv	30	8	7	1.06774	0.745763	26.6667	23.3333	2	1	2	2
RS	dist0.25_bgStd2_I300_sxy2_sz2/dist0.25_bgStd2_I300_sxy2_sz2_0003	_new/dist0.25_bgStd2_I300_sxy2_sz2/RadialSymmetry_results_dist0.25_bgStd2_I300_sxy2_sz2_0003.tif_sig2thr0.003375suppReg3inRat0.1maxErr0.8intensThr100initi6final4.csv	30	4	1	1.13554	0.912281	13.3333	3.33333	2	0.25	2	2
RS	dist0.25_bgStd2_I300_sxy2_sz2/dist0.25_bgStd2_I300_sxy2_sz2_0008	_new/dist0.25_bgStd2_I300_sxy2_sz2/RadialSymmetry_results_dist0.25_bgStd2_I300_sxy2_sz2_0008.tif_sig2thr0.005063suppReg3inRat0maxErr0.9intensThr200initi7final5.csv	30	6	10	1.34343	0.75	20	33.3333	2	0.25	2	2
RS	dist0.25_bgStd2_I300_sxy2_sz2/dist0.25_bgStd2_I300_sxy2_sz2_0010	_new/dist0.25_bgStd2_I300_sxy2_sz2/RadialSymmetry_results_dist0.25_bgStd2_I300_sxy2_sz2_0010.tif_sig2.25thr0.003375suppReg3inRat0maxErr0.8intensThr200initi18final14.csv	30	8	5	1.23713	0.77193	26.6667	16.6667	2	0.25	2	2
RS	dist0.25_bgStd2_I300_sxy2_sz2/dist0.25_bgStd2_I300_sxy2_sz2_0007	_new/dist0.25_bgStd2_I300_sxy2_sz2/RadialSymmetry_results_dist0.25_bgStd2_I300_sxy2_sz2_0007.tif_sig1.5thr0.005063suppReg3inRat0maxErr0.8intensThr100initi9final6.csv	30	7	4	1.1426	0.807018	23.3333	13.3333	2	0.25	2	2
RS	dist0.25_bgStd2_I300_sxy2_sz2/dist0.25_bgStd2_I300_sxy2_sz2_0002	_new/dist0.25_bgStd2_I300_sxy2_sz2/RadialSymmetry_results_dist0.25_bgStd2_I300_sxy2_sz2_0002.tif_sig1.5thr0.007594suppReg3inRat0maxErr0.8intensThr200initi5final3.csv	30	9	3	1.206	0.777778	30	10	2	0.25	2	2
RS	dist0.25_bgStd2_I300_sxy2_sz2/dist0.25_bgStd2_I300_sxy2_sz2_0009	_new/dist0.25_bgStd2_I300_sxy2_sz2/RadialSymmetry_results_dist0.25_bgStd2_I300_sxy2_sz2_0009.tif_sig2.25thr0.00225suppReg3inRat0maxErr0.8intensThr200initi10final7.csv	30	7	3	1.27131	0.821429	23.3333	10	2	0.25	2	2
RS	dist0.25_bgStd2_I300_sxy2_sz2/dist0.25_bgStd2_I300_sxy2_sz2_0005	_new/dist0.25_bgStd2_I300_sxy2_sz2/RadialSymmetry_results_dist0.25_bgStd2_I300_sxy2_sz2_0005.tif_sig2thr0.003375suppReg3inRat0maxErr0.8intensThr0initi12final9.csv	30	5	4	1.25694	0.847458	16.6667	13.3333	2	0.25	2	2
RS	dist0.25_bgStd2_I300_sxy2_sz2/dist0.25_bgStd2_I300_sxy2_sz2_0006	_new/dist0.25_bgStd2_I300_sxy2_sz2/RadialSymmetry_results_dist0.25_bgStd2_I300_sxy2_sz2_0006.tif_sig1.5thr0.005063suppReg3inRat0maxErr0.8intensThr100initi10final7.csv	30	7	5	1.20622	0.793103	23.3333	16.6667	2	0.25	2	2
RS	dist0.25_bgStd2_I300_sxy2_sz2/dist0.25_bgStd2_I300_sxy2_sz2_0001	_new/dist0.25_bgStd2_I300_sxy2_sz2/RadialSymmetry_results_dist0.25_bgStd2_I300_sxy2_sz2_0001.tif_sig1.75thr0.005063suppReg3inRat0maxErr0.8intensThr100initi8final6.csv	30	5	3	1.42972	0.862069	16.6667	10	2	0.25	2	2
RS	dist0.25_bgStd2_I300_sxy2_sz2/dist0.25_bgStd2_I300_sxy2_sz2_0004	_new/dist0.25_bgStd2_I300_sxy2_sz2/RadialSymmetry_results_dist0.25_bgStd2_I300_sxy2_sz2_0004.tif_sig2thr0.005063suppReg3inRat0maxErr0.8intensThr200initi12final9.csv	30	8	3	1.13603	0.8	26.6667	10	2	0.25	2	2
RS	dist2_bgStd4_I300_sxy1_sz2/dist2_bgStd4_I300_sxy1_sz2_0007	_new/dist2_bgStd4_I300_sxy1_sz2/RadialSymmetry_results_dist2_bgStd4_I300_sxy1_sz2_0007.tif_sig1.25thr0.01709suppReg3inRat0.1maxErr0.7intensThr0initi10final7.csv	30	12	0	0.917303	0.75	40	0	4	2	1	2
RS	dist2_bgStd4_I300_sxy1_sz2/dist2_bgStd4_I300_sxy1_sz2_0003	_new/dist2_bgStd4_I300_sxy1_sz2/RadialSymmetry_results_dist2_bgStd4_I300_sxy1_sz2_0003.tif_sig1.25thr0.01709suppReg3inRat0maxErr0.7intensThr200initi15final11.csv	30	9	0	0.824853	0.823529	30	0	4	2	1	2
RS	dist2_bgStd4_I300_sxy1_sz2/dist2_bgStd4_I300_sxy1_sz2_0010	_new/dist2_bgStd4_I300_sxy1_sz2/RadialSymmetry_results_dist2_bgStd4_I300_sxy1_sz2_0010.tif_sig2.5thr0.007594suppReg3inRat0.1maxErr0.7intensThr0initi18final14.csv	30	9	0	0.959896	0.823529	30	0	4	2	1	2
RS	dist2_bgStd4_I300_sxy1_sz2/dist2_bgStd4_I300_sxy1_sz2_0004	_new/dist2_bgStd4_I300_sxy1_sz2/RadialSymmetry_results_dist2_bgStd4_I300_sxy1_sz2_0004.tif_sig1.75thr0.01139suppReg3inRat0maxErr0.7intensThr0initi18final14.csv	30	10	0	0.777487	0.8	33.3333	0	4	2	1	2
RS	dist2_bgStd4_I300_sxy1_sz2/dist2_bgStd4_I300_sxy1_sz2_0006	_new/dist2_bgStd4_I300_sxy1_sz2/RadialSymmetry_results_dist2_bgStd4_I300_sxy1_sz2_0006.tif_sig1.75thr0.01139suppReg3inRat0maxErr0.7intensThr200initi14final10.csv	30	11	0	0.809374	0.77551	36.6667	0	4	2	1	2
RS	dist2_bgStd4_I300_sxy1_sz2/dist2_bgStd4_I300_sxy1_sz2_0002	_new/dist2_bgStd4_I300_sxy1_sz2/RadialSymmetry_results_dist2_bgStd4_I300_sxy1_sz2_0002.tif_sig1.25thr0.01709suppReg3inRat0maxErr0.7intensThr200initi19final15.csv	30	9	0	0.983812	0.823529	30	0	4	2	1	2
RS	dist2_bgStd4_I300_sxy1_sz2/dist2_bgStd4_I300_sxy1_sz2_0005	_new/dist2_bgStd4_I300_sxy1_sz2/RadialSymmetry_results_dist2_bgStd4_I300_sxy1_sz2_0005.tif_sig1.75thr0.01139suppReg3inRat0maxErr0.8intensThr200initi17final13.csv	30	5	6	1.02671	0.819672	16.6667	20	4	2	1	2
RS	dist2_bgStd4_I300_sxy1_sz2/dist2_bgStd4_I300_sxy1_sz2_0009	_new/dist2_bgStd4_I300_sxy1_sz2/RadialSymmetry_results_dist2_bgStd4_I300_sxy1_sz2_0009.tif_sig2thr0.01139suppReg3inRat0maxErr0.7intensThr100initi10final7.csv	30	9	2	0.891964	0.792453	30	6.66667	4	2	1	2
RS	dist2_bgStd4_I300_sxy1_sz2/dist2_bgStd4_I300_sxy1_sz2_0008	_new/dist2_bgStd4_I300_sxy1_sz2/RadialSymmetry_results_dist2_bgStd4_I300_sxy1_sz2_0008.tif_sig1.25thr0.01709suppReg3inRat0maxErr0.7intensThr200initi17final13.csv	30	9	3	1.00241	0.777778	30	10	4	2	1	2
RS	dist2_bgStd4_I300_sxy1_sz2/dist2_bgStd4_I300_sxy1_sz2_0001	_new/dist2_bgStd4_I300_sxy1_sz2/RadialSymmetry_results_dist2_bgStd4_I300_sxy1_sz2_0001.tif_sig1.75thr0.01139suppReg2inRat0maxErr1intensThr100initi6final4.csv	30	12	0	0.781166	0.75	40	0	4	2	1	2
RS	dist0.25_bgStd1_I300_sxy1_sz2/dist0.25_bgStd1_I300_sxy1_sz2_0004	_new/dist0.25_bgStd1_I300_sxy1_sz2/RadialSymmetry_results_dist0.25_bgStd1_I300_sxy1_sz2_0004.tif_sig1.5thr0.005063suppReg3inRat0maxErr0.7intensThr100initi18final14.csv	30	13	0	0.272525	0.723404	43.3333	0	1	0.25	1	2
RS	dist0.25_bgStd1_I300_sxy1_sz2/dist0.25_bgStd1_I300_sxy1_sz2_0006	_new/dist0.25_bgStd1_I300_sxy1_sz2/RadialSymmetry_results_dist0.25_bgStd1_I300_sxy1_sz2_0006.tif_sig1.25thr0.01709suppReg3inRat0.1maxErr0.7intensThr150initi18final14.csv	30	14	0	0.182988	0.695652	46.6667	0	1	0.25	1	2
RS	dist0.25_bgStd1_I300_sxy1_sz2/dist0.25_bgStd1_I300_sxy1_sz2_0010	_new/dist0.25_bgStd1_I300_sxy1_sz2/RadialSymmetry_results_dist0.25_bgStd1_I300_sxy1_sz2_0010.tif_sig1thr0.01139suppReg3inRat0maxErr0.7intensThr200initi18final14.csv	30	14	0	0.194481	0.695652	46.6667	0	1	0.25	1	2
RS	dist0.25_bgStd1_I300_sxy1_sz2/dist0.25_bgStd1_I300_sxy1_sz2_0002	_new/dist0.25_bgStd1_I300_sxy1_sz2/RadialSymmetry_results_dist0.25_bgStd1_I300_sxy1_sz2_0002.tif_sig1.75thr0.01139suppReg3inRat0.1maxErr0.6intensThr0initi20final16.csv	30	13	0	0.253489	0.723404	43.3333	0	1	0.25	1	2
RS	dist0.25_bgStd1_I300_sxy1_sz2/dist0.25_bgStd1_I300_sxy1_sz2_0009	_new/dist0.25_bgStd1_I300_sxy1_sz2/RadialSymmetry_results_dist0.25_bgStd1_I300_sxy1_sz2_0009.tif_sig2.5thr0.003375suppReg3inRat0maxErr0.7intensThr0initi15final11.csv	30	13	0	0.322647	0.723404	43.3333	0	1	0.25	1	2
RS	dist0.25_bgStd1_I300_sxy1_sz2/dist0.25_bgStd1_I300_sxy1_sz2_0003	_new/dist0.25_bgStd1_I300_sxy1_sz2/RadialSymmetry_results_dist0.25_bgStd1_I300_sxy1_sz2_0003.tif_sig1.25thr0.01139suppReg3inRat0maxErr0.8intensThr0initi20final16.csv	30	14	0	0.185724	0.695652	46.6667	0	1	0.25	1	2
RS	dist0.25_bgStd1_I300_sxy1_sz2/dist0.25_bgStd1_I300_sxy1_sz2_0007	_new/dist0.25_bgStd1_I300_sxy1_sz2/RadialSymmetry_results_dist0.25_bgStd1_I300_sxy1_sz2_0007.tif_sig1.75thr0.00225suppReg3inRat0maxErr0.6intensThr200initi6final4.csv	30	14	0	0.186932	0.695652	46.6667	0	1	0.25	1	2
RS	dist0.25_bgStd1_I300_sxy1_sz2/dist0.25_bgStd1_I300_sxy1_sz2_0001	_new/dist0.25_bgStd1_I300_sxy1_sz2/RadialSymmetry_results_dist0.25_bgStd1_I300_sxy1_sz2_0001.tif_sig2thr0.01139suppReg3inRat0maxErr0.8intensThr150initi20final16.csv	30	14	0	0.190467	0.695652	46.6667	0	1	0.25	1	2
RS	dist0.25_bgStd1_I300_sxy1_sz2/dist0.25_bgStd1_I300_sxy1_sz2_0008	_new/dist0.25_bgStd1_I300_sxy1_sz2/RadialSymmetry_results_dist0.25_bgStd1_I300_sxy1_sz2_0008.tif_sig2thr0.003375suppReg3inRat0maxErr0.7intensThr0initi20final16.csv	30	14	0	0.203076	0.695652	46.6667	0	1	0.25	1	2
RS	dist0.25_bgStd1_I300_sxy1_sz2/dist0.25_bgStd1_I300_sxy1_sz2_0005	_new/dist0.25_bgStd1_I300_sxy1_sz2/RadialSymmetry_results_dist0.25_bgStd1_I300_sxy1_sz2_0005.tif_sig2thr0.007594suppReg3inRat0maxErr0.9intensThr200initi20final16.csv	30	13	1	0.252053	0.708333	43.3333	3.33333	1	0.25	1	2
RS	dist3_bgStd4_I300_sxy1_sz2/dist3_bgStd4_I300_sxy1_sz2_0010	_new/dist3_bgStd4_I300_sxy1_sz2/RadialSymmetry_results_dist3_bgStd4_I300_sxy1_sz2_0010.tif_sig2.25thr0.007594suppReg2inRat0.1maxErr1.3intensThr150initi13final9.csv	30	11	0	1.08152	0.77551	36.6667	0	4	3	1	2
RS	dist3_bgStd4_I300_sxy1_sz2/dist3_bgStd4_I300_sxy1_sz2_0004	_new/dist3_bgStd4_I300_sxy1_sz2/RadialSymmetry_results_dist3_bgStd4_I300_sxy1_sz2_0004.tif_sig1.75thr0.01139suppReg3inRat0maxErr0.7intensThr200initi17final13.csv	30	6	3	0.946065	0.842105	20	10	4	3	1	2
RS	dist3_bgStd4_I300_sxy1_sz2/dist3_bgStd4_I300_sxy1_sz2_0009	_new/dist3_bgStd4_I300_sxy1_sz2/RadialSymmetry_results_dist3_bgStd4_I300_sxy1_sz2_0009.tif_sig1.5thr0.01139suppReg3inRat0maxErr0.7intensThr200initi15final11.csv	30	7	2	1.1015	0.836364	23.3333	6.66667	4	3	1	2
RS	dist3_bgStd4_I300_sxy1_sz2/dist3_bgStd4_I300_sxy1_sz2_0007	_new/dist3_bgStd4_I300_sxy1_sz2/RadialSymmetry_results_dist3_bgStd4_I300_sxy1_sz2_0007.tif_sig1.75thr0.01139suppReg3inRat0.2maxErr1.4intensThr200initi5final3.csv	30	8	0	1.24768	0.846154	26.6667	0	4	3	1	2
RS	dist3_bgStd4_I300_sxy1_sz2/dist3_bgStd4_I300_sxy1_sz2_0003	/dist3_bgStd4_I300_sxy1_sz2/RadialSymmetry_results_dist3_bgStd4_I300_sxy1_sz2_0003.tif_aniso0.5ransacRANSACimMin190imMax255sig2thr0.007594suppReg1inRat0maxErr2.1intensThr200bsMethodNobsMaxErr0.05bsInRat0.csv	30	10	2	1.002	0.769231	33.3333	6.66667	4	3	1	2
RS	dist3_bgStd4_I300_sxy1_sz2/dist3_bgStd4_I300_sxy1_sz2_0001	_new/dist3_bgStd4_I300_sxy1_sz2/RadialSymmetry_results_dist3_bgStd4_I300_sxy1_sz2_0001.tif_sig1.75thr0.01139suppReg3inRat0.2maxErr1.3intensThr200initi4final3.csv	30	8	0	1.08735	0.846154	26.6667	0	4	3	1	2
RS	dist3_bgStd4_I300_sxy1_sz2/dist3_bgStd4_I300_sxy1_sz2_0002	_new/dist3_bgStd4_I300_sxy1_sz2/RadialSymmetry_results_dist3_bgStd4_I300_sxy1_sz2_0002.tif_sig1.5thr0.01139suppReg2inRat0maxErr1.2intensThr200initi18final14.csv	30	6	3	0.963766	0.842105	20	10	4	3	1	2
RS	dist3_bgStd4_I300_sxy1_sz2/dist3_bgStd4_I300_sxy1_sz2_0006	_new/dist3_bgStd4_I300_sxy1_sz2/RadialSymmetry_results_dist3_bgStd4_I300_sxy1_sz2_0006.tif_sig1.75thr0.01139suppReg3inRat0maxErr0.7intensThr200initi8final6.csv	30	10	1	0.961815	0.784314	33.3333	3.33333	4	3	1	2
RS	dist3_bgStd4_I300_sxy1_sz2/dist3_bgStd4_I300_sxy1_sz2_0008	_new/dist3_bgStd4_I300_sxy1_sz2/RadialSymmetry_results_dist3_bgStd4_I300_sxy1_sz2_0008.tif_sig1.5thr0.01139suppReg3inRat0.1maxErr0.7intensThr200initi4final3.csv	30	9	3	0.955628	0.777778	30	10	4	3	1	2
RS	dist3_bgStd4_I300_sxy1_sz2/dist3_bgStd4_I300_sxy1_sz2_0005	_new/dist3_bgStd4_I300_sxy1_sz2/RadialSymmetry_results_dist3_bgStd4_I300_sxy1_sz2_0005.tif_sig2.25thr0.007594suppReg2inRat0.1maxErr1.3intensThr200initi19final15.csv	30	10	0	0.998652	0.8	33.3333	0	4	3	1	2
RS	dist0.75_bgStd2_I300_sxy2_sz2/dist0.75_bgStd2_I300_sxy2_sz2_0005	_new/dist0.75_bgStd2_I300_sxy2_sz2/RadialSymmetry_results_dist0.75_bgStd2_I300_sxy2_sz2_0005.tif_sig2.25thr0.005063suppReg3inRat0.1maxErr0.8intensThr0initi10final7.csv	30	9	5	1.13155	0.75	30	16.6667	2	0.75	2	2
RS	dist0.75_bgStd2_I300_sxy2_sz2/dist0.75_bgStd2_I300_sxy2_sz2_0006	_new/dist0.75_bgStd2_I300_sxy2_sz2/RadialSymmetry_results_dist0.75_bgStd2_I300_sxy2_sz2_0006.tif_sig2.5thr0.005063suppReg3inRat0maxErr0.8intensThr150initi20final16.csv	30	7	6	1.32783	0.779661	23.3333	20	2	0.75	2	2
RS	dist0.75_bgStd2_I300_sxy2_sz2/dist0.75_bgStd2_I300_sxy2_sz2_0004	_new/dist0.75_bgStd2_I300_sxy2_sz2/RadialSymmetry_results_dist0.75_bgStd2_I300_sxy2_sz2_0004.tif_sig2.25thr0.005063suppReg3inRat0.1maxErr0.8intensThr150initi5final3.csv	30	10	2	1.29061	0.769231	33.3333	6.66667	2	0.75	2	2
RS	dist0.75_bgStd2_I300_sxy2_sz2/dist0.75_bgStd2_I300_sxy2_sz2_0002	_new/dist0.75_bgStd2_I300_sxy2_sz2/RadialSymmetry_results_dist0.75_bgStd2_I300_sxy2_sz2_0002.tif_sig2.25thr0.005063suppReg3inRat0.1maxErr0.8intensThr0initi9final6.csv	30	9	0	1.41121	0.823529	30	0	2	0.75	2	2
RS	dist0.75_bgStd2_I300_sxy2_sz2/dist0.75_bgStd2_I300_sxy2_sz2_0009	_new/dist0.75_bgStd2_I300_sxy2_sz2/RadialSymmetry_results_dist0.75_bgStd2_I300_sxy2_sz2_0009.tif_sig2.25thr0.005063suppReg3inRat0.1maxErr0.8intensThr150initi13final9.csv	30	6	3	1.23169	0.842105	20	10	2	0.75	2	2
RS	dist0.75_bgStd2_I300_sxy2_sz2/dist0.75_bgStd2_I300_sxy2_sz2_0003	_new/dist0.75_bgStd2_I300_sxy2_sz2/RadialSymmetry_results_dist0.75_bgStd2_I300_sxy2_sz2_0003.tif_sig2.25thr0.005063suppReg3inRat0.1maxErr1intensThr150initi4final3.csv	30	7	8	1.25219	0.754098	23.3333	26.6667	2	0.75	2	2
RS	dist0.75_bgStd2_I300_sxy2_sz2/dist0.75_bgStd2_I300_sxy2_sz2_0008	_new/dist0.75_bgStd2_I300_sxy2_sz2/RadialSymmetry_results_dist0.75_bgStd2_I300_sxy2_sz2_0008.tif_sig2.25thr0.005063suppReg3inRat0.1maxErr0.8intensThr150initi16final12.csv	30	10	3	1.23567	0.754717	33.3333	10	2	0.75	2	2
RS	dist0.75_bgStd2_I300_sxy2_sz2/dist0.75_bgStd2_I300_sxy2_sz2_0001	_new/dist0.75_bgStd2_I300_sxy2_sz2/RadialSymmetry_results_dist0.75_bgStd2_I300_sxy2_sz2_0001.tif_sig2.25thr0.005063suppReg3inRat0.1maxErr0.8intensThr0initi19final15.csv	30	10	4	1.27469	0.740741	33.3333	13.3333	2	0.75	2	2
RS	dist0.75_bgStd2_I300_sxy2_sz2/dist0.75_bgStd2_I300_sxy2_sz2_0007	_new/dist0.75_bgStd2_I300_sxy2_sz2/RadialSymmetry_results_dist0.75_bgStd2_I300_sxy2_sz2_0007.tif_sig2.25thr0.005063suppReg3inRat0.1maxErr0.8intensThr0initi17final13.csv	30	9	0	1.25712	0.823529	30	0	2	0.75	2	2
RS	dist0.75_bgStd2_I300_sxy2_sz2/dist0.75_bgStd2_I300_sxy2_sz2_0010	_new/dist0.75_bgStd2_I300_sxy2_sz2/RadialSymmetry_results_dist0.75_bgStd2_I300_sxy2_sz2_0010.tif_sig2.5thr0.005063suppReg3inRat0maxErr0.8intensThr150initi13final9.csv	30	8	5	1.15574	0.77193	26.6667	16.6667	2	0.75	2	2
RS	dist1.5_bgStd4_I300_sxy2_sz2/dist1.5_bgStd4_I300_sxy2_sz2_0004	_new/dist1.5_bgStd4_I300_sxy2_sz2/RadialSymmetry_results_dist1.5_bgStd4_I300_sxy2_sz2_0004.tif_sig2thr0.005063suppReg2inRat0.1maxErr1.2intensThr100initi20final16.csv	30	13	2	1.19562	0.693878	43.3333	6.66667	4	1.5	2	2
RS	dist1.5_bgStd4_I300_sxy2_sz2/dist1.5_bgStd4_I300_sxy2_sz2_0003	_new/dist1.5_bgStd4_I300_sxy2_sz2/RadialSymmetry_results_dist1.5_bgStd4_I300_sxy2_sz2_0003.tif_sig2.25thr0.005063suppReg2inRat0.2maxErr1.4intensThr150initi12final9.csv	30	13	1	1.09937	0.708333	43.3333	3.33333	4	1.5	2	2
RS	dist1.5_bgStd4_I300_sxy2_sz2/dist1.5_bgStd4_I300_sxy2_sz2_0009	/dist1.5_bgStd4_I300_sxy2_sz2/RadialSymmetry_results_dist1.5_bgStd4_I300_sxy2_sz2_0009.tif_aniso1ransacRANSACimMin190imMax255sig2.5thr0.003375suppReg3inRat0.1maxErr2.6intensThr150bsMethodNobsMaxErr0.05bsInRat0.csv	30	15	3	0.956167	0.625	50	10	4	1.5	2	2
RS	dist1.5_bgStd4_I300_sxy2_sz2/dist1.5_bgStd4_I300_sxy2_sz2_0008	_new/dist1.5_bgStd4_I300_sxy2_sz2/RadialSymmetry_results_dist1.5_bgStd4_I300_sxy2_sz2_0008.tif_sig2thr0.005063suppReg2inRat0.2maxErr1.2intensThr150initi15final11.csv	30	12	1	1.30196	0.734694	40	3.33333	4	1.5	2	2
RS	dist1.5_bgStd4_I300_sxy2_sz2/dist1.5_bgStd4_I300_sxy2_sz2_0007	_new/dist1.5_bgStd4_I300_sxy2_sz2/RadialSymmetry_results_dist1.5_bgStd4_I300_sxy2_sz2_0007.tif_sig2.25thr0.005063suppReg3inRat0.2maxErr1.3intensThr150initi4final3.csv	30	13	3	1.133	0.68	43.3333	10	4	1.5	2	2
RS	dist1.5_bgStd4_I300_sxy2_sz2/dist1.5_bgStd4_I300_sxy2_sz2_0002	_new/dist1.5_bgStd4_I300_sxy2_sz2/RadialSymmetry_results_dist1.5_bgStd4_I300_sxy2_sz2_0002.tif_sig2.5thr0.003375suppReg2inRat0.1maxErr1.3intensThr100initi19final15.csv	30	13	3	1.01679	0.68	43.3333	10	4	1.5	2	2
RS	dist1.5_bgStd4_I300_sxy2_sz2/dist1.5_bgStd4_I300_sxy2_sz2_0010	_new/dist1.5_bgStd4_I300_sxy2_sz2/RadialSymmetry_results_dist1.5_bgStd4_I300_sxy2_sz2_0010.tif_sig2.25thr0.005063suppReg2inRat0.2maxErr1.4intensThr200initi5final3.csv	30	14	0	1.02076	0.695652	46.6667	0	4	1.5	2	2
RS	dist1.5_bgStd4_I300_sxy2_sz2/dist1.5_bgStd4_I300_sxy2_sz2_0001	_new/dist1.5_bgStd4_I300_sxy2_sz2/RadialSymmetry_results_dist1.5_bgStd4_I300_sxy2_sz2_0001.tif_sig2.25thr0.005063suppReg2inRat0maxErr1.4intensThr0initi18final14.csv	30	15	0	0.762407	0.666667	50	0	4	1.5	2	2
RS	dist1.5_bgStd4_I300_sxy2_sz2/dist1.5_bgStd4_I300_sxy2_sz2_0006	_new/dist1.5_bgStd4_I300_sxy2_sz2/RadialSymmetry_results_dist1.5_bgStd4_I300_sxy2_sz2_0006.tif_sig2.25thr0.005063suppReg2inRat0.1maxErr1.4intensThr200initi12final9.csv	30	14	0	0.803055	0.695652	46.6667	0	4	1.5	2	2
RS	dist1.5_bgStd4_I300_sxy2_sz2/dist1.5_bgStd4_I300_sxy2_sz2_0005	/dist1.5_bgStd4_I300_sxy2_sz2/RadialSymmetry_results_dist1.5_bgStd4_I300_sxy2_sz2_0005.tif_aniso1ransacRANSACimMin190imMax255sig2thr0.005063suppReg3inRat0maxErr2.6intensThr150bsMethodNobsMaxErr0.05bsInRat0.csv	30	15	1	0.837304	0.652174	50	3.33333	4	1.5	2	2
RS	dist4_bgStd2_I300_sxy1.35_sz2/dist4_bgStd2_I300_sxy1.35_sz2_0005	_new/dist4_bgStd2_I300_sxy1.35_sz2/RadialSymmetry_results_dist4_bgStd2_I300_sxy1.35_sz2_0005.tif_sig2.25thr0.005063suppReg3inRat0.2maxErr1.4intensThr200initi4final3.csv	30	8	3	0.955884	0.8	26.6667	10	2	4	1.35	2
RS	dist4_bgStd2_I300_sxy1.35_sz2/dist4_bgStd2_I300_sxy1.35_sz2_0006	/dist4_bgStd2_I300_sxy1.35_sz2/RadialSymmetry_results_dist4_bgStd2_I300_sxy1.35_sz2_0006.tif_aniso0.675ransacRANSACimMin190imMax255sig1.25thr0.007594suppReg2inRat0maxErr0.6intensThr200bsMethodNobsMaxErr0.05bsInRat0.csv	30	6	1	0.820196	0.872727	20	3.33333	2	4	1.35	2
RS	dist4_bgStd2_I300_sxy1.35_sz2/dist4_bgStd2_I300_sxy1.35_sz2_0009	_new/dist4_bgStd2_I300_sxy1.35_sz2/RadialSymmetry_results_dist4_bgStd2_I300_sxy1.35_sz2_0009.tif_sig1.5thr0.007594suppReg2inRat0.2maxErr1.4intensThr200initi6final4.csv	30	6	0	0.780927	0.888889	20	0	2	4	1.35	2
RS	dist4_bgStd2_I300_sxy1.35_sz2/dist4_bgStd2_I300_sxy1.35_sz2_0002	_new/dist4_bgStd2_I300_sxy1.35_sz2/RadialSymmetry_results_dist4_bgStd2_I300_sxy1.35_sz2_0002.tif_sig1.5thr0.007594suppReg2inRat0.2maxErr1intensThr200initi16final12.csv	30	7	0	0.982436	0.867925	23.3333	0	2	4	1.35	2
RS	dist4_bgStd2_I300_sxy1.35_sz2/dist4_bgStd2_I300_sxy1.35_sz2_0007	_new/dist4_bgStd2_I300_sxy1.35_sz2/RadialSymmetry_results_dist4_bgStd2_I300_sxy1.35_sz2_0007.tif_sig2.5thr0.005063suppReg3inRat0.2maxErr1.3intensThr200initi8final6.csv	30	3	6	1.11622	0.857143	10	20	2	4	1.35	2
RS	dist4_bgStd2_I300_sxy1.35_sz2/dist4_bgStd2_I300_sxy1.35_sz2_0001	_new/dist4_bgStd2_I300_sxy1.35_sz2/RadialSymmetry_results_dist4_bgStd2_I300_sxy1.35_sz2_0001.tif_sig2.5thr0.005063suppReg3inRat0maxErr0.7intensThr0initi18final14.csv	30	5	4	1.02196	0.847458	16.6667	13.3333	2	4	1.35	2
RS	dist4_bgStd2_I300_sxy1.35_sz2/dist4_bgStd2_I300_sxy1.35_sz2_0010	_new/dist4_bgStd2_I300_sxy1.35_sz2/RadialSymmetry_results_dist4_bgStd2_I300_sxy1.35_sz2_0010.tif_sig2.5thr0.005063suppReg3inRat0.2maxErr1.3intensThr200initi5final3.csv	30	6	1	1.06092	0.872727	20	3.33333	2	4	1.35	2
RS	dist4_bgStd2_I300_sxy1.35_sz2/dist4_bgStd2_I300_sxy1.35_sz2_0008	/dist4_bgStd2_I300_sxy1.35_sz2/RadialSymmetry_results_dist4_bgStd2_I300_sxy1.35_sz2_0008.tif_aniso0.675ransacRANSACimMin190imMax255sig1.5thr0.005063suppReg2inRat0.2maxErr0.6intensThr150bsMethodNobsMaxErr0.05bsInRat0.csv	30	5	1	0.920551	0.892857	16.6667	3.33333	2	4	1.35	2
RS	dist4_bgStd2_I300_sxy1.35_sz2/dist4_bgStd2_I300_sxy1.35_sz2_0003	/dist4_bgStd2_I300_sxy1.35_sz2/RadialSymmetry_results_dist4_bgStd2_I300_sxy1.35_sz2_0003.tif_aniso0.675ransacRANSACimMin190imMax255sig1.25thr0.007594suppReg1inRat0.1maxErr0.6intensThr200bsMethodNobsMaxErr0.05bsInRat0.csv	30	4	1	0.930851	0.912281	13.3333	3.33333	2	4	1.35	2
RS	dist4_bgStd2_I300_sxy1.35_sz2/dist4_bgStd2_I300_sxy1.35_sz2_0004	_new/dist4_bgStd2_I300_sxy1.35_sz2/RadialSymmetry_results_dist4_bgStd2_I300_sxy1.35_sz2_0004.tif_sig2.25thr0.005063suppReg3inRat0.1maxErr1.2intensThr150initi6final4.csv	30	4	5	1.06371	0.852459	13.3333	16.6667	2	4	1.35	2
RS	dist1.5_bgStd2_I300_sxy1.35_sz2/dist1.5_bgStd2_I300_sxy1.35_sz2_0004	_new/dist1.5_bgStd2_I300_sxy1.35_sz2/RadialSymmetry_results_dist1.5_bgStd2_I300_sxy1.35_sz2_0004.tif_sig2.5thr0.007594suppReg3inRat0maxErr0.7intensThr200initi9final6.csv	30	5	1	0.868484	0.892857	16.6667	3.33333	2	1.5	1.35	2
RS	dist1.5_bgStd2_I300_sxy1.35_sz2/dist1.5_bgStd2_I300_sxy1.35_sz2_0009	_new/dist1.5_bgStd2_I300_sxy1.35_sz2/RadialSymmetry_results_dist1.5_bgStd2_I300_sxy1.35_sz2_0009.tif_sig2.5thr0.005063suppReg3inRat0maxErr0.7intensThr0initi19final15.csv	30	4	0	0.858851	0.928571	13.3333	0	2	1.5	1.35	2
RS	dist1.5_bgStd2_I300_sxy1.35_sz2/dist1.5_bgStd2_I300_sxy1.35_sz2_0002	_new/dist1.5_bgStd2_I300_sxy1.35_sz2/RadialSymmetry_results_dist1.5_bgStd2_I300_sxy1.35_sz2_0002.tif_sig2thr0.007594suppReg3inRat0.1maxErr0.8intensThr0initi16final12.csv	30	3	4	0.864069	0.885246	10	13.3333	2	1.5	1.35	2
RS	dist1.5_bgStd2_I300_sxy1.35_sz2/dist1.5_bgStd2_I300_sxy1.35_sz2_0006	_new/dist1.5_bgStd2_I300_sxy1.35_sz2/RadialSymmetry_results_dist1.5_bgStd2_I300_sxy1.35_sz2_0006.tif_sig2.5thr0.007594suppReg3inRat0maxErr0.7intensThr200initi11final8.csv	30	5	1	0.816658	0.892857	16.6667	3.33333	2	1.5	1.35	2
RS	dist1.5_bgStd2_I300_sxy1.35_sz2/dist1.5_bgStd2_I300_sxy1.35_sz2_0005	_new/dist1.5_bgStd2_I300_sxy1.35_sz2/RadialSymmetry_results_dist1.5_bgStd2_I300_sxy1.35_sz2_0005.tif_sig2thr0.007594suppReg3inRat0maxErr0.7intensThr200initi16final12.csv	30	4	1	0.856911	0.912281	13.3333	3.33333	2	1.5	1.35	2
RS	dist1.5_bgStd2_I300_sxy1.35_sz2/dist1.5_bgStd2_I300_sxy1.35_sz2_0007	_new/dist1.5_bgStd2_I300_sxy1.35_sz2/RadialSymmetry_results_dist1.5_bgStd2_I300_sxy1.35_sz2_0007.tif_sig1.75thr0.007594suppReg3inRat0maxErr0.7intensThr100initi6final4.csv	30	6	1	0.840151	0.872727	20	3.33333	2	1.5	1.35	2
RS	dist1.5_bgStd2_I300_sxy1.35_sz2/dist1.5_bgStd2_I300_sxy1.35_sz2_0001	_new/dist1.5_bgStd2_I300_sxy1.35_sz2/RadialSymmetry_results_dist1.5_bgStd2_I300_sxy1.35_sz2_0001.tif_sig1.75thr0.007594suppReg3inRat0maxErr0.7intensThr100initi6final4.csv	30	5	1	0.962517	0.892857	16.6667	3.33333	2	1.5	1.35	2
RS	dist1.5_bgStd2_I300_sxy1.35_sz2/dist1.5_bgStd2_I300_sxy1.35_sz2_0010	_new/dist1.5_bgStd2_I300_sxy1.35_sz2/RadialSymmetry_results_dist1.5_bgStd2_I300_sxy1.35_sz2_0010.tif_sig1.5thr0.01139suppReg3inRat0.1maxErr0.8intensThr200initi15final11.csv	30	3	1	0.950046	0.931034	10	3.33333	2	1.5	1.35	2
RS	dist1.5_bgStd2_I300_sxy1.35_sz2/dist1.5_bgStd2_I300_sxy1.35_sz2_0008	_new/dist1.5_bgStd2_I300_sxy1.35_sz2/RadialSymmetry_results_dist1.5_bgStd2_I300_sxy1.35_sz2_0008.tif_sig2.5thr0.007594suppReg3inRat0maxErr0.7intensThr200initi20final16.csv	30	5	0	0.902777	0.909091	16.6667	0	2	1.5	1.35	2
RS	dist1.5_bgStd2_I300_sxy1.35_sz2/dist1.5_bgStd2_I300_sxy1.35_sz2_0003	_new/dist1.5_bgStd2_I300_sxy1.35_sz2/RadialSymmetry_results_dist1.5_bgStd2_I300_sxy1.35_sz2_0003.tif_sig2.5thr0.005063suppReg3inRat0maxErr0.7intensThr150initi17final13.csv	30	5	2	0.88651	0.877193	16.6667	6.66667	2	1.5	1.35	2
RS	dist0.5_bgStd2_I300_sxy1_sz2/dist0.5_bgStd2_I300_sxy1_sz2_0010	_new/dist0.5_bgStd2_I300_sxy1_sz2/RadialSymmetry_results_dist0.5_bgStd2_I300_sxy1_sz2_0010.tif_sig1thr0.02563suppReg3inRat0maxErr0.6intensThr200initi20final16.csv	30	13	0	0.339493	0.723404	43.3333	0	2	0.5	1	2
RS	dist0.5_bgStd2_I300_sxy1_sz2/dist0.5_bgStd2_I300_sxy1_sz2_0003	_new/dist0.5_bgStd2_I300_sxy1_sz2/RadialSymmetry_results_dist0.5_bgStd2_I300_sxy1_sz2_0003.tif_sig1.5thr0.01139suppReg3inRat0maxErr0.6intensThr0initi15final11.csv	30	13	0	0.354545	0.723404	43.3333	0	2	0.5	1	2
RS	dist0.5_bgStd2_I300_sxy1_sz2/dist0.5_bgStd2_I300_sxy1_sz2_0009	_new/dist0.5_bgStd2_I300_sxy1_sz2/RadialSymmetry_results_dist0.5_bgStd2_I300_sxy1_sz2_0009.tif_sig2.5thr0.005063suppReg3inRat0maxErr0.6intensThr0initi13final9.csv	30	12	0	0.405527	0.75	40	0	2	0.5	1	2
RS	dist0.5_bgStd2_I300_sxy1_sz2/dist0.5_bgStd2_I300_sxy1_sz2_0001	_new/dist0.5_bgStd2_I300_sxy1_sz2/RadialSymmetry_results_dist0.5_bgStd2_I300_sxy1_sz2_0001.tif_sig1thr0.01709suppReg3inRat0maxErr0.7intensThr150initi20final16.csv	30	12	1	0.39833	0.734694	40	3.33333	2	0.5	1	2
RS	dist0.5_bgStd2_I300_sxy1_sz2/dist0.5_bgStd2_I300_sxy1_sz2_0008	_new/dist0.5_bgStd2_I300_sxy1_sz2/RadialSymmetry_results_dist0.5_bgStd2_I300_sxy1_sz2_0008.tif_sig2.5thr0.005063suppReg3inRat0maxErr0.7intensThr150initi13final9.csv	30	12	0	0.458937	0.75	40	0	2	0.5	1	2
RS	dist0.5_bgStd2_I300_sxy1_sz2/dist0.5_bgStd2_I300_sxy1_sz2_0002	_new/dist0.5_bgStd2_I300_sxy1_sz2/RadialSymmetry_results_dist0.5_bgStd2_I300_sxy1_sz2_0002.tif_sig2thr0.01139suppReg3inRat0maxErr0.7intensThr150initi17final13.csv	30	13	1	0.419033	0.708333	43.3333	3.33333	2	0.5	1	2
RS	dist0.5_bgStd2_I300_sxy1_sz2/dist0.5_bgStd2_I300_sxy1_sz2_0004	_new/dist0.5_bgStd2_I300_sxy1_sz2/RadialSymmetry_results_dist0.5_bgStd2_I300_sxy1_sz2_0004.tif_sig1.25thr0.01709suppReg3inRat0maxErr0.6intensThr100initi12final9.csv	30	13	0	0.376704	0.723404	43.3333	0	2	0.5	1	2
RS	dist0.5_bgStd2_I300_sxy1_sz2/dist0.5_bgStd2_I300_sxy1_sz2_0006	_new/dist0.5_bgStd2_I300_sxy1_sz2/RadialSymmetry_results_dist0.5_bgStd2_I300_sxy1_sz2_0006.tif_sig1.5thr0.01709suppReg3inRat0.1maxErr0.7intensThr150initi10final7.csv	30	10	0	0.560044	0.8	33.3333	0	2	0.5	1	2
RS	dist0.5_bgStd2_I300_sxy1_sz2/dist0.5_bgStd2_I300_sxy1_sz2_0007	_new/dist0.5_bgStd2_I300_sxy1_sz2/RadialSymmetry_results_dist0.5_bgStd2_I300_sxy1_sz2_0007.tif_sig1thr0.01709suppReg3inRat0maxErr0.7intensThr150initi20final16.csv	30	13	1	0.384472	0.708333	43.3333	3.33333	2	0.5	1	2
RS	dist0.5_bgStd2_I300_sxy1_sz2/dist0.5_bgStd2_I300_sxy1_sz2_0005	_new/dist0.5_bgStd2_I300_sxy1_sz2/RadialSymmetry_results_dist0.5_bgStd2_I300_sxy1_sz2_0005.tif_sig2.25thr0.007594suppReg3inRat0maxErr0.6intensThr0initi12final9.csv	30	12	0	0.482676	0.75	40	0	2	0.5	1	2
RS	dist0.5_bgStd1_I300_sxy2_sz2/dist0.5_bgStd1_I300_sxy2_sz2_0006	_new/dist0.5_bgStd1_I300_sxy2_sz2/RadialSymmetry_results_dist0.5_bgStd1_I300_sxy2_sz2_0006.tif_sig2.5thr0.005063suppReg3inRat0maxErr0.8intensThr0initi4final3.csv	30	0	3	0.940808	0.952381	0	10	1	0.5	2	2
RS	dist0.5_bgStd1_I300_sxy2_sz2/dist0.5_bgStd1_I300_sxy2_sz2_0001	_new/dist0.5_bgStd1_I300_sxy2_sz2/RadialSymmetry_results_dist0.5_bgStd1_I300_sxy2_sz2_0001.tif_sig2.5thr0.005063suppReg3inRat0maxErr0.8intensThr150initi15final11.csv	30	0	4	0.943223	0.9375	0	13.3333	1	0.5	2	2
RS	dist0.5_bgStd1_I300_sxy2_sz2/dist0.5_bgStd1_I300_sxy2_sz2_0005	_new/dist0.5_bgStd1_I300_sxy2_sz2/RadialSymmetry_results_dist0.5_bgStd1_I300_sxy2_sz2_0005.tif_sig2.25thr0.005063suppReg3inRat0maxErr0.7intensThr0initi19final15.csv	30	1	2	0.835384	0.95082	3.33333	6.66667	1	0.5	2	2
RS	dist0.5_bgStd1_I300_sxy2_sz2/dist0.5_bgStd1_I300_sxy2_sz2_0002	_new/dist0.5_bgStd1_I300_sxy2_sz2/RadialSymmetry_results_dist0.5_bgStd1_I300_sxy2_sz2_0002.tif_sig2.5thr0.005063suppReg3inRat0maxErr0.8intensThr150initi17final13.csv	30	0	3	0.940392	0.952381	0	10	1	0.5	2	2
RS	dist0.5_bgStd1_I300_sxy2_sz2/dist0.5_bgStd1_I300_sxy2_sz2_0009	_new/dist0.5_bgStd1_I300_sxy2_sz2/RadialSymmetry_results_dist0.5_bgStd1_I300_sxy2_sz2_0009.tif_sig2.25thr0.005063suppReg3inRat0maxErr0.7intensThr0initi9final6.csv	30	2	2	0.915703	0.933333	6.66667	6.66667	1	0.5	2	2
RS	dist0.5_bgStd1_I300_sxy2_sz2/dist0.5_bgStd1_I300_sxy2_sz2_0004	_new/dist0.5_bgStd1_I300_sxy2_sz2/RadialSymmetry_results_dist0.5_bgStd1_I300_sxy2_sz2_0004.tif_sig2.5thr0.005063suppReg3inRat0maxErr0.7intensThr100initi14final10.csv	30	3	0	0.822213	0.947368	10	0	1	0.5	2	2
RS	dist0.5_bgStd1_I300_sxy2_sz2/dist0.5_bgStd1_I300_sxy2_sz2_0008	_new/dist0.5_bgStd1_I300_sxy2_sz2/RadialSymmetry_results_dist0.5_bgStd1_I300_sxy2_sz2_0008.tif_sig2.25thr0.005063suppReg3inRat0maxErr0.8intensThr0initi20final16.csv	30	1	2	0.952577	0.95082	3.33333	6.66667	1	0.5	2	2
RS	dist0.5_bgStd1_I300_sxy2_sz2/dist0.5_bgStd1_I300_sxy2_sz2_0010	_new/dist0.5_bgStd1_I300_sxy2_sz2/RadialSymmetry_results_dist0.5_bgStd1_I300_sxy2_sz2_0010.tif_sig2.25thr0.005063suppReg3inRat0maxErr0.7intensThr0initi20final16.csv	30	1	1	0.910108	0.966667	3.33333	3.33333	1	0.5	2	2
RS	dist0.5_bgStd1_I300_sxy2_sz2/dist0.5_bgStd1_I300_sxy2_sz2_0007	_new/dist0.5_bgStd1_I300_sxy2_sz2/RadialSymmetry_results_dist0.5_bgStd1_I300_sxy2_sz2_0007.tif_sig2.5thr0.005063suppReg3inRat0maxErr0.7intensThr0initi10final7.csv	30	3	0	0.828622	0.947368	10	0	1	0.5	2	2
RS	dist0.5_bgStd1_I300_sxy2_sz2/dist0.5_bgStd1_I300_sxy2_sz2_0003	_new/dist0.5_bgStd1_I300_sxy2_sz2/RadialSymmetry_results_dist0.5_bgStd1_I300_sxy2_sz2_0003.tif_sig2.5thr0.005063suppReg3inRat0maxErr0.7intensThr150initi20final16.csv	30	2	0	0.841392	0.965517	6.66667	0	1	0.5	2	2
RS	dist3_bgStd2_I300_sxy1.35_sz2/dist3_bgStd2_I300_sxy1.35_sz2_0010	_new/dist3_bgStd2_I300_sxy1.35_sz2/RadialSymmetry_results_dist3_bgStd2_I300_sxy1.35_sz2_0010.tif_sig1.75thr0.007594suppReg3inRat0maxErr0.7intensThr100initi14final10.csv	30	5	1	0.987435	0.892857	16.6667	3.33333	2	3	1.35	2
RS	dist3_bgStd2_I300_sxy1.35_sz2/dist3_bgStd2_I300_sxy1.35_sz2_0007	_new/dist3_bgStd2_I300_sxy1.35_sz2/RadialSymmetry_results_dist3_bgStd2_I300_sxy1.35_sz2_0007.tif_sig2thr0.007594suppReg3inRat0maxErr0.7intensThr200initi6final4.csv	30	4	1	0.886349	0.912281	13.3333	3.33333	2	3	1.35	2
RS	dist3_bgStd2_I300_sxy1.35_sz2/dist3_bgStd2_I300_sxy1.35_sz2_0006	_new/dist3_bgStd2_I300_sxy1.35_sz2/RadialSymmetry_results_dist3_bgStd2_I300_sxy1.35_sz2_0006.tif_sig2thr0.007594suppReg3inRat0maxErr0.7intensThr200initi20final16.csv	30	5	4	1.21009	0.847458	16.6667	13.3333	2	3	1.35	2
RS	dist3_bgStd2_I300_sxy1.35_sz2/dist3_bgStd2_I300_sxy1.35_sz2_0009	_new/dist3_bgStd2_I300_sxy1.35_sz2/RadialSymmetry_results_dist3_bgStd2_I300_sxy1.35_sz2_0009.tif_sig2.5thr0.005063suppReg3inRat0maxErr0.7intensThr0initi4final3.csv	30	4	4	1.07851	0.866667	13.3333	13.3333	2	3	1.35	2
RS	dist3_bgStd2_I300_sxy1.35_sz2/dist3_bgStd2_I300_sxy1.35_sz2_0002	_new/dist3_bgStd2_I300_sxy1.35_sz2/RadialSymmetry_results_dist3_bgStd2_I300_sxy1.35_sz2_0002.tif_sig2thr0.007594suppReg3inRat0maxErr0.8intensThr200initi8final6.csv	30	4	5	0.993212	0.852459	13.3333	16.6667	2	3	1.35	2
RS	dist3_bgStd2_I300_sxy1.35_sz2/dist3_bgStd2_I300_sxy1.35_sz2_0003	_new/dist3_bgStd2_I300_sxy1.35_sz2/RadialSymmetry_results_dist3_bgStd2_I300_sxy1.35_sz2_0003.tif_sig2.25thr0.005063suppReg3inRat0.1maxErr0.8intensThr150initi16final12.csv	30	1	3	1.03674	0.935484	3.33333	10	2	3	1.35	2
RS	dist3_bgStd2_I300_sxy1.35_sz2/dist3_bgStd2_I300_sxy1.35_sz2_0004	_new/dist3_bgStd2_I300_sxy1.35_sz2/RadialSymmetry_results_dist3_bgStd2_I300_sxy1.35_sz2_0004.tif_sig2.5thr0.005063suppReg3inRat0maxErr0.7intensThr0initi17final13.csv	30	4	0	1.2304	0.928571	13.3333	0	2	3	1.35	2
RS	dist3_bgStd2_I300_sxy1.35_sz2/dist3_bgStd2_I300_sxy1.35_sz2_0005	_new/dist3_bgStd2_I300_sxy1.35_sz2/RadialSymmetry_results_dist3_bgStd2_I300_sxy1.35_sz2_0005.tif_sig2.5thr0.005063suppReg3inRat0maxErr0.7intensThr0initi7final5.csv	30	3	0	1.06728	0.947368	10	0	2	3	1.35	2
RS	dist3_bgStd2_I300_sxy1.35_sz2/dist3_bgStd2_I300_sxy1.35_sz2_0001	_new/dist3_bgStd2_I300_sxy1.35_sz2/RadialSymmetry_results_dist3_bgStd2_I300_sxy1.35_sz2_0001.tif_sig2thr0.007594suppReg3inRat0maxErr0.8intensThr200initi20final16.csv	30	4	2	1.05372	0.896552	13.3333	6.66667	2	3	1.35	2
RS	dist3_bgStd2_I300_sxy1.35_sz2/dist3_bgStd2_I300_sxy1.35_sz2_0008	_new/dist3_bgStd2_I300_sxy1.35_sz2/RadialSymmetry_results_dist3_bgStd2_I300_sxy1.35_sz2_0008.tif_sig2thr0.007594suppReg3inRat0maxErr0.7intensThr200initi6final4.csv	30	3	0	0.985612	0.947368	10	0	2	3	1.35	2
RS	dist0.25_bgStd1_I300_sxy2_sz2/dist0.25_bgStd1_I300_sxy2_sz2_0006	_new/dist0.25_bgStd1_I300_sxy2_sz2/RadialSymmetry_results_dist0.25_bgStd1_I300_sxy2_sz2_0006.tif_sig2thr0.005063suppReg3inRat0maxErr0.7intensThr200initi15final11.csv	30	1	2	0.881476	0.95082	3.33333	6.66667	1	0.25	2	2
RS	dist0.25_bgStd1_I300_sxy2_sz2/dist0.25_bgStd1_I300_sxy2_sz2_0001	_new/dist0.25_bgStd1_I300_sxy2_sz2/RadialSymmetry_results_dist0.25_bgStd1_I300_sxy2_sz2_0001.tif_sig2.25thr0.003375suppReg3inRat0maxErr0.7intensThr0initi16final12.csv	30	0	2	0.935171	0.967742	0	6.66667	1	0.25	2	2
RS	dist0.25_bgStd1_I300_sxy2_sz2/dist0.25_bgStd1_I300_sxy2_sz2_0007	_new/dist0.25_bgStd1_I300_sxy2_sz2/RadialSymmetry_results_dist0.25_bgStd1_I300_sxy2_sz2_0007.tif_sig2thr0.00225suppReg3inRat0maxErr0.7intensThr150initi9final6.csv	30	0	1	0.964735	0.983607	0	3.33333	1	0.25	2	2
RS	dist0.25_bgStd1_I300_sxy2_sz2/dist0.25_bgStd1_I300_sxy2_sz2_0004	_new/dist0.25_bgStd1_I300_sxy2_sz2/RadialSymmetry_results_dist0.25_bgStd1_I300_sxy2_sz2_0004.tif_sig1.5thr0.005063suppReg3inRat0maxErr0.7intensThr100initi20final16.csv	30	1	1	0.9664	0.966667	3.33333	3.33333	1	0.25	2	2
RS	dist0.25_bgStd1_I300_sxy2_sz2/dist0.25_bgStd1_I300_sxy2_sz2_0010	_new/dist0.25_bgStd1_I300_sxy2_sz2/RadialSymmetry_results_dist0.25_bgStd1_I300_sxy2_sz2_0010.tif_sig1.25thr0.005063suppReg3inRat0maxErr0.7intensThr0initi13final9.csv	30	0	0	0.965674	1	0	0	1	0.25	2	2
RS	dist0.25_bgStd1_I300_sxy2_sz2/dist0.25_bgStd1_I300_sxy2_sz2_0002	_new/dist0.25_bgStd1_I300_sxy2_sz2/RadialSymmetry_results_dist0.25_bgStd1_I300_sxy2_sz2_0002.tif_sig1.25thr0.005063suppReg3inRat0maxErr0.8intensThr0initi15final11.csv	30	2	1	0.87758	0.949153	6.66667	3.33333	1	0.25	2	2
RS	dist0.25_bgStd1_I300_sxy2_sz2/dist0.25_bgStd1_I300_sxy2_sz2_0009	_new/dist0.25_bgStd1_I300_sxy2_sz2/RadialSymmetry_results_dist0.25_bgStd1_I300_sxy2_sz2_0009.tif_sig2.5thr0.00225suppReg3inRat0.1maxErr0.8intensThr0initi17final13.csv	30	0	0	0.983944	1	0	0	1	0.25	2	2
RS	dist0.25_bgStd1_I300_sxy2_sz2/dist0.25_bgStd1_I300_sxy2_sz2_0003	_new/dist0.25_bgStd1_I300_sxy2_sz2/RadialSymmetry_results_dist0.25_bgStd1_I300_sxy2_sz2_0003.tif_sig2.5thr0.001suppReg3inRat0maxErr0.7intensThr150initi18final14.csv	30	1	0	0.842032	0.983051	3.33333	0	1	0.25	2	2
RS	dist0.25_bgStd1_I300_sxy2_sz2/dist0.25_bgStd1_I300_sxy2_sz2_0008	_new/dist0.25_bgStd1_I300_sxy2_sz2/RadialSymmetry_results_dist0.25_bgStd1_I300_sxy2_sz2_0008.tif_sig1.25thr0.005063suppReg3inRat0maxErr0.7intensThr0initi14final10.csv	30	0	0	0.940843	1	0	0	1	0.25	2	2
RS	dist0.25_bgStd1_I300_sxy2_sz2/dist0.25_bgStd1_I300_sxy2_sz2_0005	_new/dist0.25_bgStd1_I300_sxy2_sz2/RadialSymmetry_results_dist0.25_bgStd1_I300_sxy2_sz2_0005.tif_sig1.75thr0.00225suppReg3inRat0maxErr0.7intensThr150initi15final11.csv	30	1	0	0.991644	0.983051	3.33333	0	1	0.25	2	2
RS	dist1_bgStd4_I300_sxy2_sz2/dist1_bgStd4_I300_sxy2_sz2_0001	_new/dist1_bgStd4_I300_sxy2_sz2/RadialSymmetry_results_dist1_bgStd4_I300_sxy2_sz2_0001.tif_sig2.25thr0.005063suppReg2inRat0maxErr1.4intensThr0initi15final11.csv	30	13	0	0.988778	0.723404	43.3333	0	4	1	2	2
RS	dist1_bgStd4_I300_sxy2_sz2/dist1_bgStd4_I300_sxy2_sz2_0002	_new/dist1_bgStd4_I300_sxy2_sz2/RadialSymmetry_results_dist1_bgStd4_I300_sxy2_sz2_0002.tif_sig2.5thr0.003375suppReg2inRat0maxErr1.4intensThr100initi17final13.csv	30	14	2	1.06975	0.666667	46.6667	6.66667	4	1	2	2
RS	dist1_bgStd4_I300_sxy2_sz2/dist1_bgStd4_I300_sxy2_sz2_0005	_new/dist1_bgStd4_I300_sxy2_sz2/RadialSymmetry_results_dist1_bgStd4_I300_sxy2_sz2_0005.tif_sig2.25thr0.005063suppReg2inRat0.2maxErr1.3intensThr200initi9final6.csv	30	14	1	0.803421	0.680851	46.6667	3.33333	4	1	2	2
RS	dist1_bgStd4_I300_sxy2_sz2/dist1_bgStd4_I300_sxy2_sz2_0004	_new/dist1_bgStd4_I300_sxy2_sz2/RadialSymmetry_results_dist1_bgStd4_I300_sxy2_sz2_0004.tif_sig2.5thr0.005063suppReg2inRat0maxErr1.3intensThr0initi6final4.csv	30	12	1	1.00436	0.734694	40	3.33333	4	1	2	2
RS	dist1_bgStd4_I300_sxy2_sz2/dist1_bgStd4_I300_sxy2_sz2_0009	_new/dist1_bgStd4_I300_sxy2_sz2/RadialSymmetry_results_dist1_bgStd4_I300_sxy2_sz2_0009.tif_sig2.25thr0.005063suppReg2inRat0.1maxErr1.3intensThr100initi12final9.csv	30	14	1	1.11207	0.680851	46.6667	3.33333	4	1	2	2
RS	dist1_bgStd4_I300_sxy2_sz2/dist1_bgStd4_I300_sxy2_sz2_0003	_new/dist1_bgStd4_I300_sxy2_sz2/RadialSymmetry_results_dist1_bgStd4_I300_sxy2_sz2_0003.tif_sig2.25thr0.005063suppReg2inRat0.1maxErr1.3intensThr100initi7final5.csv	30	15	0	0.788741	0.666667	50	0	4	1	2	2
RS	dist1_bgStd4_I300_sxy2_sz2/dist1_bgStd4_I300_sxy2_sz2_0008	_new/dist1_bgStd4_I300_sxy2_sz2/RadialSymmetry_results_dist1_bgStd4_I300_sxy2_sz2_0008.tif_sig2.5thr0.003375suppReg2inRat0maxErr1.4intensThr0initi19final15.csv	30	14	4	1.06648	0.64	46.6667	13.3333	4	1	2	2
RS	dist1_bgStd4_I300_sxy2_sz2/dist1_bgStd4_I300_sxy2_sz2_0010	_new/dist1_bgStd4_I300_sxy2_sz2/RadialSymmetry_results_dist1_bgStd4_I300_sxy2_sz2_0010.tif_sig2.5thr0.003375suppReg2inRat0.2maxErr1.3intensThr200initi5final3.csv	30	13	2	1.03004	0.693878	43.3333	6.66667	4	1	2	2
RS	dist1_bgStd4_I300_sxy2_sz2/dist1_bgStd4_I300_sxy2_sz2_0006	_new/dist1_bgStd4_I300_sxy2_sz2/RadialSymmetry_results_dist1_bgStd4_I300_sxy2_sz2_0006.tif_sig2.25thr0.005063suppReg2inRat0.2maxErr1.4intensThr200initi13final9.csv	30	14	0	0.875606	0.695652	46.6667	0	4	1	2	2
RS	dist1_bgStd4_I300_sxy2_sz2/dist1_bgStd4_I300_sxy2_sz2_0007	_new/dist1_bgStd4_I300_sxy2_sz2/RadialSymmetry_results_dist1_bgStd4_I300_sxy2_sz2_0007.tif_sig2thr0.005063suppReg2inRat0.2maxErr1.3intensThr100initi5final3.csv	30	15	0	0.914025	0.666667	50	0	4	1	2	2
RS	dist1.5_bgStd2_I300_sxy2_sz2/dist1.5_bgStd2_I300_sxy2_sz2_0005	_new/dist1.5_bgStd2_I300_sxy2_sz2/RadialSymmetry_results_dist1.5_bgStd2_I300_sxy2_sz2_0005.tif_sig2.5thr0.005063suppReg3inRat0maxErr0.8intensThr150initi7final5.csv	30	7	6	1.135	0.779661	23.3333	20	2	1.5	2	2
RS	dist1.5_bgStd2_I300_sxy2_sz2/dist1.5_bgStd2_I300_sxy2_sz2_0010	_new/dist1.5_bgStd2_I300_sxy2_sz2/RadialSymmetry_results_dist1.5_bgStd2_I300_sxy2_sz2_0010.tif_sig2.25thr0.005063suppReg3inRat0.1maxErr0.8intensThr150initi14final10.csv	30	8	3	1.1294	0.8	26.6667	10	2	1.5	2	2
RS	dist1.5_bgStd2_I300_sxy2_sz2/dist1.5_bgStd2_I300_sxy2_sz2_0002	_new/dist1.5_bgStd2_I300_sxy2_sz2/RadialSymmetry_results_dist1.5_bgStd2_I300_sxy2_sz2_0002.tif_sig2.5thr0.00225suppReg2inRat0.2maxErr1.2intensThr150initi12final9.csv	30	12	0	0.94649	0.75	40	0	2	1.5	2	2
RS	dist1.5_bgStd2_I300_sxy2_sz2/dist1.5_bgStd2_I300_sxy2_sz2_0007	_new/dist1.5_bgStd2_I300_sxy2_sz2/RadialSymmetry_results_dist1.5_bgStd2_I300_sxy2_sz2_0007.tif_sig2.5thr0.005063suppReg3inRat0maxErr0.8intensThr0initi17final13.csv	30	5	4	1.09974	0.847458	16.6667	13.3333	2	1.5	2	2
RS	dist1.5_bgStd2_I300_sxy2_sz2/dist1.5_bgStd2_I300_sxy2_sz2_0004	_new/dist1.5_bgStd2_I300_sxy2_sz2/RadialSymmetry_results_dist1.5_bgStd2_I300_sxy2_sz2_0004.tif_sig2.25thr0.005063suppReg3inRat0.1maxErr0.8intensThr150initi17final13.csv	30	12	3	1.19992	0.705882	40	10	2	1.5	2	2
RS	dist1.5_bgStd2_I300_sxy2_sz2/dist1.5_bgStd2_I300_sxy2_sz2_0003	_new/dist1.5_bgStd2_I300_sxy2_sz2/RadialSymmetry_results_dist1.5_bgStd2_I300_sxy2_sz2_0003.tif_sig2.25thr0.005063suppReg3inRat0.1maxErr1.4intensThr150initi4final3.csv	30	9	5	1.17099	0.75	30	16.6667	2	1.5	2	2
RS	dist1.5_bgStd2_I300_sxy2_sz2/dist1.5_bgStd2_I300_sxy2_sz2_0008	_new/dist1.5_bgStd2_I300_sxy2_sz2/RadialSymmetry_results_dist1.5_bgStd2_I300_sxy2_sz2_0008.tif_sig2.5thr0.005063suppReg3inRat0maxErr0.8intensThr150initi20final16.csv	30	8	7	1.21797	0.745763	26.6667	23.3333	2	1.5	2	2
RS	dist1.5_bgStd2_I300_sxy2_sz2/dist1.5_bgStd2_I300_sxy2_sz2_0009	_new/dist1.5_bgStd2_I300_sxy2_sz2/RadialSymmetry_results_dist1.5_bgStd2_I300_sxy2_sz2_0009.tif_sig2.25thr0.005063suppReg3inRat0.1maxErr0.8intensThr0initi4final3.csv	30	10	1	1.06812	0.784314	33.3333	3.33333	2	1.5	2	2
RS	dist1.5_bgStd2_I300_sxy2_sz2/dist1.5_bgStd2_I300_sxy2_sz2_0006	_new/dist1.5_bgStd2_I300_sxy2_sz2/RadialSymmetry_results_dist1.5_bgStd2_I300_sxy2_sz2_0006.tif_sig2.5thr0.005063suppReg3inRat0maxErr0.8intensThr150initi4final3.csv	30	11	3	0.988803	0.730769	36.6667	10	2	1.5	2	2
RS	dist1.5_bgStd2_I300_sxy2_sz2/dist1.5_bgStd2_I300_sxy2_sz2_0001	_new/dist1.5_bgStd2_I300_sxy2_sz2/RadialSymmetry_results_dist1.5_bgStd2_I300_sxy2_sz2_0001.tif_sig2.5thr0.005063suppReg3inRat0.2maxErr1.3intensThr200initi6final4.csv	30	8	2	1.2052	0.814815	26.6667	6.66667	2	1.5	2	2
RS	dist4_bgStd2_I300_sxy2_sz2/dist4_bgStd2_I300_sxy2_sz2_0010	/dist4_bgStd2_I300_sxy2_sz2/RadialSymmetry_results_dist4_bgStd2_I300_sxy2_sz2_0010.tif_aniso1ransacRANSACimMin190imMax255sig1.75thr0.003375suppReg3inRat0maxErr2.1intensThr150bsMethodNobsMaxErr0.05bsInRat0.csv	30	13	1	1.24651	0.708333	43.3333	3.33333	2	4	2	2
RS	dist4_bgStd2_I300_sxy2_sz2/dist4_bgStd2_I300_sxy2_sz2_0003	_new/dist4_bgStd2_I300_sxy2_sz2/RadialSymmetry_results_dist4_bgStd2_I300_sxy2_sz2_0003.tif_sig2.25thr0.003375suppReg2inRat0.1maxErr1.3intensThr200initi14final10.csv	30	15	0	1.4904	0.666667	50	0	2	4	2	2
RS	dist4_bgStd2_I300_sxy2_sz2/dist4_bgStd2_I300_sxy2_sz2_0006	/dist4_bgStd2_I300_sxy2_sz2/RadialSymmetry_results_dist4_bgStd2_I300_sxy2_sz2_0006.tif_aniso1ransacRANSACimMin190imMax255sig1.75thr0.003375suppReg3inRat0maxErr2.6intensThr0bsMethodNobsMaxErr0.05bsInRat0.csv	30	14	0	1.05344	0.695652	46.6667	0	2	4	2	2
RS	dist4_bgStd2_I300_sxy2_sz2/dist4_bgStd2_I300_sxy2_sz2_0008	/dist4_bgStd2_I300_sxy2_sz2/RadialSymmetry_results_dist4_bgStd2_I300_sxy2_sz2_0008.tif_aniso1ransacRANSACimMin190imMax255sig1.75thr0.003375suppReg3inRat0.2maxErr2.6intensThr0bsMethodNobsMaxErr0.05bsInRat0.csv	30	14	0	1.14833	0.695652	46.6667	0	2	4	2	2
RS	dist4_bgStd2_I300_sxy2_sz2/dist4_bgStd2_I300_sxy2_sz2_0004	/dist4_bgStd2_I300_sxy2_sz2/RadialSymmetry_results_dist4_bgStd2_I300_sxy2_sz2_0004.tif_aniso1ransacRANSACimMin190imMax255sig1.75thr0.003375suppReg2inRat0maxErr2.1intensThr200bsMethodNobsMaxErr0.05bsInRat0.csv	30	12	0	1.09229	0.75	40	0	2	4	2	2
RS	dist4_bgStd2_I300_sxy2_sz2/dist4_bgStd2_I300_sxy2_sz2_0005	_new/dist4_bgStd2_I300_sxy2_sz2/RadialSymmetry_results_dist4_bgStd2_I300_sxy2_sz2_0005.tif_sig2.5thr0.003375suppReg2inRat0maxErr1.2intensThr150initi9final6.csv	30	15	0	1.43825	0.666667	50	0	2	4	2	2
RS	dist4_bgStd2_I300_sxy2_sz2/dist4_bgStd2_I300_sxy2_sz2_0001	/dist4_bgStd2_I300_sxy2_sz2/RadialSymmetry_results_dist4_bgStd2_I300_sxy2_sz2_0001.tif_aniso1ransacRANSACimMin190imMax255sig1.75thr0.003375suppReg1inRat0.2maxErr2.1intensThr100bsMethodNobsMaxErr0.05bsInRat0.csv	30	13	0	1.21093	0.723404	43.3333	0	2	4	2	2
RS	dist4_bgStd2_I300_sxy2_sz2/dist4_bgStd2_I300_sxy2_sz2_0002	/dist4_bgStd2_I300_sxy2_sz2/RadialSymmetry_results_dist4_bgStd2_I300_sxy2_sz2_0002.tif_aniso1ransacRANSACimMin190imMax255sig1.75thr0.003375suppReg3inRat0.2maxErr2.6intensThr200bsMethodNobsMaxErr0.05bsInRat0.csv	30	12	0	1.2329	0.75	40	0	2	4	2	2
RS	dist4_bgStd2_I300_sxy2_sz2/dist4_bgStd2_I300_sxy2_sz2_0007	_new/dist4_bgStd2_I300_sxy2_sz2/RadialSymmetry_results_dist4_bgStd2_I300_sxy2_sz2_0007.tif_sig2.5thr0.003375suppReg2inRat0.1maxErr1.4intensThr200initi10final7.csv	30	14	0	1.47914	0.695652	46.6667	0	2	4	2	2
RS	dist4_bgStd2_I300_sxy2_sz2/dist4_bgStd2_I300_sxy2_sz2_0009	/dist4_bgStd2_I300_sxy2_sz2/RadialSymmetry_results_dist4_bgStd2_I300_sxy2_sz2_0009.tif_aniso1ransacRANSACimMin190imMax255sig1.75thr0.003375suppReg2inRat0maxErr1.6intensThr100bsMethodNobsMaxErr0.05bsInRat0.csv	30	13	0	1.23563	0.723404	43.3333	0	2	4	2	2
RS	dist0.75_bgStd2_I300_sxy1_sz2/dist0.75_bgStd2_I300_sxy1_sz2_0009	_new/dist0.75_bgStd2_I300_sxy1_sz2/RadialSymmetry_results_dist0.75_bgStd2_I300_sxy1_sz2_0009.tif_sig1.25thr0.01709suppReg3inRat0maxErr0.6intensThr0initi17final13.csv	30	13	0	0.419737	0.723404	43.3333	0	2	0.75	1	2
RS	dist0.75_bgStd2_I300_sxy1_sz2/dist0.75_bgStd2_I300_sxy1_sz2_0005	_new/dist0.75_bgStd2_I300_sxy1_sz2/RadialSymmetry_results_dist0.75_bgStd2_I300_sxy1_sz2_0005.tif_sig1.25thr0.01709suppReg3inRat0.1maxErr0.8intensThr150initi17final13.csv	30	13	0	0.426618	0.723404	43.3333	0	2	0.75	1	2
RS	dist0.75_bgStd2_I300_sxy1_sz2/dist0.75_bgStd2_I300_sxy1_sz2_0001	_new/dist0.75_bgStd2_I300_sxy1_sz2/RadialSymmetry_results_dist0.75_bgStd2_I300_sxy1_sz2_0001.tif_sig1thr0.01709suppReg3inRat0maxErr0.6intensThr150initi20final16.csv	30	13	0	0.416714	0.723404	43.3333	0	2	0.75	1	2
RS	dist0.75_bgStd2_I300_sxy1_sz2/dist0.75_bgStd2_I300_sxy1_sz2_0006	_new/dist0.75_bgStd2_I300_sxy1_sz2/RadialSymmetry_results_dist0.75_bgStd2_I300_sxy1_sz2_0006.tif_sig2thr0.01139suppReg3inRat0maxErr0.7intensThr100initi10final7.csv	30	11	1	0.54288	0.76	36.6667	3.33333	2	0.75	1	2
RS	dist0.75_bgStd2_I300_sxy1_sz2/dist0.75_bgStd2_I300_sxy1_sz2_0008	_new/dist0.75_bgStd2_I300_sxy1_sz2/RadialSymmetry_results_dist0.75_bgStd2_I300_sxy1_sz2_0008.tif_sig1.75thr0.007594suppReg3inRat0maxErr0.7intensThr150initi17final13.csv	30	12	0	0.516761	0.75	40	0	2	0.75	1	2
RS	dist0.75_bgStd2_I300_sxy1_sz2/dist0.75_bgStd2_I300_sxy1_sz2_0002	_new/dist0.75_bgStd2_I300_sxy1_sz2/RadialSymmetry_results_dist0.75_bgStd2_I300_sxy1_sz2_0002.tif_sig1.75thr0.007594suppReg3inRat0maxErr0.7intensThr150initi16final12.csv	30	13	0	0.48323	0.723404	43.3333	0	2	0.75	1	2
RS	dist0.75_bgStd2_I300_sxy1_sz2/dist0.75_bgStd2_I300_sxy1_sz2_0010	_new/dist0.75_bgStd2_I300_sxy1_sz2/RadialSymmetry_results_dist0.75_bgStd2_I300_sxy1_sz2_0010.tif_sig2thr0.01139suppReg3inRat0maxErr0.6intensThr150initi16final12.csv	30	12	0	0.483511	0.75	40	0	2	0.75	1	2
RS	dist0.75_bgStd2_I300_sxy1_sz2/dist0.75_bgStd2_I300_sxy1_sz2_0003	_new/dist0.75_bgStd2_I300_sxy1_sz2/RadialSymmetry_results_dist0.75_bgStd2_I300_sxy1_sz2_0003.tif_sig1.75thr0.007594suppReg3inRat0maxErr0.7intensThr150initi13final9.csv	30	12	1	0.611364	0.734694	40	3.33333	2	0.75	1	2
RS	dist0.75_bgStd2_I300_sxy1_sz2/dist0.75_bgStd2_I300_sxy1_sz2_0004	_new/dist0.75_bgStd2_I300_sxy1_sz2/RadialSymmetry_results_dist0.75_bgStd2_I300_sxy1_sz2_0004.tif_sig2thr0.007594suppReg3inRat0maxErr0.8intensThr200initi11final8.csv	30	12	1	0.509774	0.734694	40	3.33333	2	0.75	1	2
RS	dist0.75_bgStd2_I300_sxy1_sz2/dist0.75_bgStd2_I300_sxy1_sz2_0007	_new/dist0.75_bgStd2_I300_sxy1_sz2/RadialSymmetry_results_dist0.75_bgStd2_I300_sxy1_sz2_0007.tif_sig1.75thr0.007594suppReg3inRat0maxErr0.7intensThr100initi15final11.csv	30	12	0	0.539972	0.75	40	0	2	0.75	1	2
RS	dist0.75_bgStd1_I300_sxy2_sz2/dist0.75_bgStd1_I300_sxy2_sz2_0007	_new/dist0.75_bgStd1_I300_sxy2_sz2/RadialSymmetry_results_dist0.75_bgStd1_I300_sxy2_sz2_0007.tif_sig2.5thr0.005063suppReg3inRat0maxErr0.7intensThr100initi18final14.csv	30	2	1	0.966632	0.949153	6.66667	3.33333	1	0.75	2	2
RS	dist0.75_bgStd1_I300_sxy2_sz2/dist0.75_bgStd1_I300_sxy2_sz2_0009	_new/dist0.75_bgStd1_I300_sxy2_sz2/RadialSymmetry_results_dist0.75_bgStd1_I300_sxy2_sz2_0009.tif_sig2.5thr0.005063suppReg3inRat0maxErr0.7intensThr100initi17final13.csv	30	3	2	0.866716	0.915254	10	6.66667	1	0.75	2	2
RS	dist0.75_bgStd1_I300_sxy2_sz2/dist0.75_bgStd1_I300_sxy2_sz2_0008	_new/dist0.75_bgStd1_I300_sxy2_sz2/RadialSymmetry_results_dist0.75_bgStd1_I300_sxy2_sz2_0008.tif_sig2.5thr0.005063suppReg3inRat0maxErr0.8intensThr0initi10final7.csv	30	1	2	0.886377	0.95082	3.33333	6.66667	1	0.75	2	2
RS	dist0.75_bgStd1_I300_sxy2_sz2/dist0.75_bgStd1_I300_sxy2_sz2_0002	_new/dist0.75_bgStd1_I300_sxy2_sz2/RadialSymmetry_results_dist0.75_bgStd1_I300_sxy2_sz2_0002.tif_sig2.5thr0.005063suppReg3inRat0maxErr0.7intensThr100initi6final4.csv	30	1	1	0.919735	0.966667	3.33333	3.33333	1	0.75	2	2
RS	dist0.75_bgStd1_I300_sxy2_sz2/dist0.75_bgStd1_I300_sxy2_sz2_0005	_new/dist0.75_bgStd1_I300_sxy2_sz2/RadialSymmetry_results_dist0.75_bgStd1_I300_sxy2_sz2_0005.tif_sig2.25thr0.005063suppReg3inRat0.1maxErr0.7intensThr150initi16final12.csv	30	3	0	0.990724	0.947368	10	0	1	0.75	2	2
RS	dist0.75_bgStd1_I300_sxy2_sz2/dist0.75_bgStd1_I300_sxy2_sz2_0003	_new/dist0.75_bgStd1_I300_sxy2_sz2/RadialSymmetry_results_dist0.75_bgStd1_I300_sxy2_sz2_0003.tif_sig2.5thr0.005063suppReg3inRat0maxErr0.7intensThr100initi17final13.csv	30	4	0	0.820651	0.928571	13.3333	0	1	0.75	2	2
RS	dist0.75_bgStd1_I300_sxy2_sz2/dist0.75_bgStd1_I300_sxy2_sz2_0010	_new/dist0.75_bgStd1_I300_sxy2_sz2/RadialSymmetry_results_dist0.75_bgStd1_I300_sxy2_sz2_0010.tif_sig2.5thr0.005063suppReg3inRat0maxErr0.7intensThr100initi9final6.csv	30	3	1	0.943687	0.931034	10	3.33333	1	0.75	2	2
RS	dist0.75_bgStd1_I300_sxy2_sz2/dist0.75_bgStd1_I300_sxy2_sz2_0006	_new/dist0.75_bgStd1_I300_sxy2_sz2/RadialSymmetry_results_dist0.75_bgStd1_I300_sxy2_sz2_0006.tif_sig2.25thr0.005063suppReg3inRat0.1maxErr0.8intensThr0initi11final8.csv	30	2	3	0.821037	0.918033	6.66667	10	1	0.75	2	2
RS	dist0.75_bgStd1_I300_sxy2_sz2/dist0.75_bgStd1_I300_sxy2_sz2_0004	_new/dist0.75_bgStd1_I300_sxy2_sz2/RadialSymmetry_results_dist0.75_bgStd1_I300_sxy2_sz2_0004.tif_sig2.5thr0.005063suppReg3inRat0maxErr0.8intensThr100initi16final12.csv	30	2	3	0.912854	0.918033	6.66667	10	1	0.75	2	2
RS	dist0.75_bgStd1_I300_sxy2_sz2/dist0.75_bgStd1_I300_sxy2_sz2_0001	_new/dist0.75_bgStd1_I300_sxy2_sz2/RadialSymmetry_results_dist0.75_bgStd1_I300_sxy2_sz2_0001.tif_sig2.5thr0.005063suppReg3inRat0maxErr0.7intensThr150initi11final8.csv	30	0	1	0.820563	0.983607	0	3.33333	1	0.75	2	2
RS	dist0.75_bgStd4_I300_sxy1_sz2/dist0.75_bgStd4_I300_sxy1_sz2_0008	_new/dist0.75_bgStd4_I300_sxy1_sz2/RadialSymmetry_results_dist0.75_bgStd4_I300_sxy1_sz2_0008.tif_sig1thr0.02563suppReg3inRat0maxErr0.7intensThr200initi18final14.csv	30	10	1	0.749854	0.784314	33.3333	3.33333	4	0.75	1	2
RS	dist0.75_bgStd4_I300_sxy1_sz2/dist0.75_bgStd4_I300_sxy1_sz2_0003	_new/dist0.75_bgStd4_I300_sxy1_sz2/RadialSymmetry_results_dist0.75_bgStd4_I300_sxy1_sz2_0003.tif_sig2thr0.01139suppReg3inRat0maxErr0.7intensThr100initi10final7.csv	30	11	0	0.719544	0.77551	36.6667	0	4	0.75	1	2
RS	dist0.75_bgStd4_I300_sxy1_sz2/dist0.75_bgStd4_I300_sxy1_sz2_0005	_new/dist0.75_bgStd4_I300_sxy1_sz2/RadialSymmetry_results_dist0.75_bgStd4_I300_sxy1_sz2_0005.tif_sig2thr0.01139suppReg3inRat0maxErr0.7intensThr150initi15final11.csv	30	11	0	0.769677	0.77551	36.6667	0	4	0.75	1	2
RS	dist0.75_bgStd4_I300_sxy1_sz2/dist0.75_bgStd4_I300_sxy1_sz2_0004	_new/dist0.75_bgStd4_I300_sxy1_sz2/RadialSymmetry_results_dist0.75_bgStd4_I300_sxy1_sz2_0004.tif_sig1.75thr0.01139suppReg3inRat0maxErr0.7intensThr0initi18final14.csv	30	11	1	0.764226	0.76	36.6667	3.33333	4	0.75	1	2
RS	dist0.75_bgStd4_I300_sxy1_sz2/dist0.75_bgStd4_I300_sxy1_sz2_0001	_new/dist0.75_bgStd4_I300_sxy1_sz2/RadialSymmetry_results_dist0.75_bgStd4_I300_sxy1_sz2_0001.tif_sig1.75thr0.01139suppReg3inRat0maxErr0.7intensThr200initi17final13.csv	30	12	0	0.741445	0.75	40	0	4	0.75	1	2
RS	dist0.75_bgStd4_I300_sxy1_sz2/dist0.75_bgStd4_I300_sxy1_sz2_0002	_new/dist0.75_bgStd4_I300_sxy1_sz2/RadialSymmetry_results_dist0.75_bgStd4_I300_sxy1_sz2_0002.tif_sig1.75thr0.01139suppReg3inRat0maxErr0.7intensThr0initi7final5.csv	30	10	1	0.748684	0.784314	33.3333	3.33333	4	0.75	1	2
RS	dist0.75_bgStd4_I300_sxy1_sz2/dist0.75_bgStd4_I300_sxy1_sz2_0010	_new/dist0.75_bgStd4_I300_sxy1_sz2/RadialSymmetry_results_dist0.75_bgStd4_I300_sxy1_sz2_0010.tif_sig1.25thr0.01709suppReg3inRat0maxErr0.7intensThr0initi14final10.csv	30	11	1	0.766075	0.76	36.6667	3.33333	4	0.75	1	2
RS	dist0.75_bgStd4_I300_sxy1_sz2/dist0.75_bgStd4_I300_sxy1_sz2_0007	_new/dist0.75_bgStd4_I300_sxy1_sz2/RadialSymmetry_results_dist0.75_bgStd4_I300_sxy1_sz2_0007.tif_sig1.25thr0.01709suppReg3inRat0.1maxErr0.7intensThr0initi14final10.csv	30	12	0	0.66183	0.75	40	0	4	0.75	1	2
RS	dist0.75_bgStd4_I300_sxy1_sz2/dist0.75_bgStd4_I300_sxy1_sz2_0006	_new/dist0.75_bgStd4_I300_sxy1_sz2/RadialSymmetry_results_dist0.75_bgStd4_I300_sxy1_sz2_0006.tif_sig1.25thr0.01709suppReg3inRat0maxErr0.7intensThr150initi14final10.csv	30	10	1	0.776043	0.784314	33.3333	3.33333	4	0.75	1	2
RS	dist0.75_bgStd4_I300_sxy1_sz2/dist0.75_bgStd4_I300_sxy1_sz2_0009	_new/dist0.75_bgStd4_I300_sxy1_sz2/RadialSymmetry_results_dist0.75_bgStd4_I300_sxy1_sz2_0009.tif_sig2.5thr0.007594suppReg3inRat0maxErr0.7intensThr200initi5final3.csv	30	12	0	0.731133	0.75	40	0	4	0.75	1	2
RS	dist0.5_bgStd2_I300_sxy2_sz2/dist0.5_bgStd2_I300_sxy2_sz2_0001	_new/dist0.5_bgStd2_I300_sxy2_sz2/RadialSymmetry_results_dist0.5_bgStd2_I300_sxy2_sz2_0001.tif_sig2.25thr0.005063suppReg3inRat0.1maxErr0.8intensThr200initi12final9.csv	30	11	2	0.972926	0.745098	36.6667	6.66667	2	0.5	2	2
RS	dist0.5_bgStd2_I300_sxy2_sz2/dist0.5_bgStd2_I300_sxy2_sz2_0002	_new/dist0.5_bgStd2_I300_sxy2_sz2/RadialSymmetry_results_dist0.5_bgStd2_I300_sxy2_sz2_0002.tif_sig2.25thr0.005063suppReg3inRat0.1maxErr0.8intensThr200initi19final15.csv	30	8	3	1.24832	0.8	26.6667	10	2	0.5	2	2
RS	dist0.5_bgStd2_I300_sxy2_sz2/dist0.5_bgStd2_I300_sxy2_sz2_0003	_new/dist0.5_bgStd2_I300_sxy2_sz2/RadialSymmetry_results_dist0.5_bgStd2_I300_sxy2_sz2_0003.tif_sig2.5thr0.005063suppReg3inRat0maxErr1.3intensThr150initi6final4.csv	30	6	6	1.20344	0.8	20	20	2	0.5	2	2
RS	dist0.5_bgStd2_I300_sxy2_sz2/dist0.5_bgStd2_I300_sxy2_sz2_0005	_new/dist0.5_bgStd2_I300_sxy2_sz2/RadialSymmetry_results_dist0.5_bgStd2_I300_sxy2_sz2_0005.tif_sig2.5thr0.005063suppReg3inRat0maxErr0.8intensThr150initi13final9.csv	30	10	4	1.00764	0.740741	33.3333	13.3333	2	0.5	2	2
RS	dist0.5_bgStd2_I300_sxy2_sz2/dist0.5_bgStd2_I300_sxy2_sz2_0007	_new/dist0.5_bgStd2_I300_sxy2_sz2/RadialSymmetry_results_dist0.5_bgStd2_I300_sxy2_sz2_0007.tif_sig2.25thr0.005063suppReg3inRat0.1maxErr0.8intensThr150initi5final3.csv	30	10	2	1.04397	0.769231	33.3333	6.66667	2	0.5	2	2
RS	dist0.5_bgStd2_I300_sxy2_sz2/dist0.5_bgStd2_I300_sxy2_sz2_0008	_new/dist0.5_bgStd2_I300_sxy2_sz2/RadialSymmetry_results_dist0.5_bgStd2_I300_sxy2_sz2_0008.tif_sig2.5thr0.005063suppReg3inRat0maxErr0.8intensThr0initi5final3.csv	30	7	6	1.22179	0.779661	23.3333	20	2	0.5	2	2
RS	dist0.5_bgStd2_I300_sxy2_sz2/dist0.5_bgStd2_I300_sxy2_sz2_0009	_new/dist0.5_bgStd2_I300_sxy2_sz2/RadialSymmetry_results_dist0.5_bgStd2_I300_sxy2_sz2_0009.tif_sig2.5thr0.005063suppReg3inRat0maxErr0.8intensThr0initi20final16.csv	30	8	5	1.10578	0.77193	26.6667	16.6667	2	0.5	2	2
RS	dist0.5_bgStd2_I300_sxy2_sz2/dist0.5_bgStd2_I300_sxy2_sz2_0010	_new/dist0.5_bgStd2_I300_sxy2_sz2/RadialSymmetry_results_dist0.5_bgStd2_I300_sxy2_sz2_0010.tif_sig2.25thr0.005063suppReg3inRat0.1maxErr0.8intensThr200initi19final15.csv	30	11	2	1.06671	0.745098	36.6667	6.66667	2	0.5	2	2
RS	dist0.5_bgStd2_I300_sxy2_sz2/dist0.5_bgStd2_I300_sxy2_sz2_0004	_new/dist0.5_bgStd2_I300_sxy2_sz2/RadialSymmetry_results_dist0.5_bgStd2_I300_sxy2_sz2_0004.tif_sig2.5thr0.005063suppReg3inRat0maxErr0.9intensThr100initi4final3.csv	30	6	6	1.20115	0.8	20	20	2	0.5	2	2
RS	dist0.5_bgStd2_I300_sxy2_sz2/dist0.5_bgStd2_I300_sxy2_sz2_0006	_new/dist0.5_bgStd2_I300_sxy2_sz2/RadialSymmetry_results_dist0.5_bgStd2_I300_sxy2_sz2_0006.tif_sig2.5thr0.005063suppReg3inRat0maxErr0.8intensThr100initi7final5.csv	30	7	5	1.1423	0.793103	23.3333	16.6667	2	0.5	2	2
RS	dist2_bgStd1_I300_sxy1.35_sz2/dist2_bgStd1_I300_sxy1.35_sz2_0002	_new/dist2_bgStd1_I300_sxy1.35_sz2/RadialSymmetry_results_dist2_bgStd1_I300_sxy1.35_sz2_0002.tif_sig1.75thr0.007594suppReg3inRat0maxErr0.7intensThr100initi14final10.csv	30	1	1	0.898236	0.966667	3.33333	3.33333	1	2	1.35	2
RS	dist2_bgStd1_I300_sxy1.35_sz2/dist2_bgStd1_I300_sxy1.35_sz2_0010	_new/dist2_bgStd1_I300_sxy1.35_sz2/RadialSymmetry_results_dist2_bgStd1_I300_sxy1.35_sz2_0010.tif_sig1.5thr0.01139suppReg3inRat0maxErr0.7intensThr200initi16final12.csv	30	3	0	0.897774	0.947368	10	0	1	2	1.35	2
RS	dist2_bgStd1_I300_sxy1.35_sz2/dist2_bgStd1_I300_sxy1.35_sz2_0006	_new/dist2_bgStd1_I300_sxy1.35_sz2/RadialSymmetry_results_dist2_bgStd1_I300_sxy1.35_sz2_0006.tif_sig1.5thr0.01139suppReg3inRat0.1maxErr0.7intensThr100initi19final15.csv	30	2	0	0.781253	0.965517	6.66667	0	1	2	1.35	2
RS	dist2_bgStd1_I300_sxy1.35_sz2/dist2_bgStd1_I300_sxy1.35_sz2_0005	_new/dist2_bgStd1_I300_sxy1.35_sz2/RadialSymmetry_results_dist2_bgStd1_I300_sxy1.35_sz2_0005.tif_sig1.75thr0.007594suppReg3inRat0maxErr0.6intensThr100initi16final12.csv	30	2	0	0.827717	0.965517	6.66667	0	1	2	1.35	2
RS	dist2_bgStd1_I300_sxy1.35_sz2/dist2_bgStd1_I300_sxy1.35_sz2_0007	_new/dist2_bgStd1_I300_sxy1.35_sz2/RadialSymmetry_results_dist2_bgStd1_I300_sxy1.35_sz2_0007.tif_sig1.5thr0.01139suppReg3inRat0.1maxErr0.8intensThr150initi15final11.csv	30	1	2	0.990083	0.95082	3.33333	6.66667	1	2	1.35	2
RS	dist2_bgStd1_I300_sxy1.35_sz2/dist2_bgStd1_I300_sxy1.35_sz2_0009	_new/dist2_bgStd1_I300_sxy1.35_sz2/RadialSymmetry_results_dist2_bgStd1_I300_sxy1.35_sz2_0009.tif_sig1.75thr0.007594suppReg3inRat0maxErr0.7intensThr100initi19final15.csv	30	0	2	0.811957	0.967742	0	6.66667	1	2	1.35	2
RS	dist2_bgStd1_I300_sxy1.35_sz2/dist2_bgStd1_I300_sxy1.35_sz2_0001	_new/dist2_bgStd1_I300_sxy1.35_sz2/RadialSymmetry_results_dist2_bgStd1_I300_sxy1.35_sz2_0001.tif_sig2thr0.007594suppReg3inRat0maxErr0.7intensThr200initi18final14.csv	30	1	0	0.874572	0.983051	3.33333	0	1	2	1.35	2
RS	dist2_bgStd1_I300_sxy1.35_sz2/dist2_bgStd1_I300_sxy1.35_sz2_0004	_new/dist2_bgStd1_I300_sxy1.35_sz2/RadialSymmetry_results_dist2_bgStd1_I300_sxy1.35_sz2_0004.tif_sig2.5thr0.005063suppReg3inRat0maxErr0.6intensThr0initi18final14.csv	30	2	0	0.828835	0.965517	6.66667	0	1	2	1.35	2
RS	dist2_bgStd1_I300_sxy1.35_sz2/dist2_bgStd1_I300_sxy1.35_sz2_0003	_new/dist2_bgStd1_I300_sxy1.35_sz2/RadialSymmetry_results_dist2_bgStd1_I300_sxy1.35_sz2_0003.tif_sig2thr0.007594suppReg3inRat0maxErr0.7intensThr200initi13final9.csv	30	1	1	0.817169	0.966667	3.33333	3.33333	1	2	1.35	2
RS	dist2_bgStd1_I300_sxy1.35_sz2/dist2_bgStd1_I300_sxy1.35_sz2_0008	_new/dist2_bgStd1_I300_sxy1.35_sz2/RadialSymmetry_results_dist2_bgStd1_I300_sxy1.35_sz2_0008.tif_sig2thr0.007594suppReg3inRat0.1maxErr0.6intensThr0initi19final15.csv	30	2	0	0.722507	0.965517	6.66667	0	1	2	1.35	2
RS	dist3_bgStd1_I300_sxy2_sz2/dist3_bgStd1_I300_sxy2_sz2_0005	_new/dist3_bgStd1_I300_sxy2_sz2/RadialSymmetry_results_dist3_bgStd1_I300_sxy2_sz2_0005.tif_sig2.25thr0.005063suppReg3inRat0.1maxErr1.1intensThr150initi4final3.csv	30	10	1	1.12842	0.784314	33.3333	3.33333	1	3	2	2
RS	dist3_bgStd1_I300_sxy2_sz2/dist3_bgStd1_I300_sxy2_sz2_0010	_new/dist3_bgStd1_I300_sxy2_sz2/RadialSymmetry_results_dist3_bgStd1_I300_sxy2_sz2_0010.tif_sig2.25thr0.005063suppReg3inRat0.1maxErr0.8intensThr150initi13final9.csv	30	10	2	1.14948	0.769231	33.3333	6.66667	1	3	2	2
RS	dist3_bgStd1_I300_sxy2_sz2/dist3_bgStd1_I300_sxy2_sz2_0006	_new/dist3_bgStd1_I300_sxy2_sz2/RadialSymmetry_results_dist3_bgStd1_I300_sxy2_sz2_0006.tif_sig2.25thr0.005063suppReg3inRat0.1maxErr0.8intensThr150initi4final3.csv	30	7	2	1.15169	0.836364	23.3333	6.66667	1	3	2	2
RS	dist3_bgStd1_I300_sxy2_sz2/dist3_bgStd1_I300_sxy2_sz2_0007	_new/dist3_bgStd1_I300_sxy2_sz2/RadialSymmetry_results_dist3_bgStd1_I300_sxy2_sz2_0007.tif_sig2.25thr0.005063suppReg3inRat0.1maxErr0.9intensThr150initi4final3.csv	30	7	1	1.15845	0.851852	23.3333	3.33333	1	3	2	2
RS	dist3_bgStd1_I300_sxy2_sz2/dist3_bgStd1_I300_sxy2_sz2_0008	_new/dist3_bgStd1_I300_sxy2_sz2/RadialSymmetry_results_dist3_bgStd1_I300_sxy2_sz2_0008.tif_sig2.25thr0.005063suppReg3inRat0.2maxErr1.3intensThr150initi12final9.csv	30	9	5	1.29817	0.75	30	16.6667	1	3	2	2
RS	dist3_bgStd1_I300_sxy2_sz2/dist3_bgStd1_I300_sxy2_sz2_0002	_new/dist3_bgStd1_I300_sxy2_sz2/RadialSymmetry_results_dist3_bgStd1_I300_sxy2_sz2_0002.tif_sig2.25thr0.005063suppReg3inRat0.1maxErr0.8intensThr150initi18final14.csv	30	6	5	1.04789	0.813559	20	16.6667	1	3	2	2
RS	dist3_bgStd1_I300_sxy2_sz2/dist3_bgStd1_I300_sxy2_sz2_0003	_new/dist3_bgStd1_I300_sxy2_sz2/RadialSymmetry_results_dist3_bgStd1_I300_sxy2_sz2_0003.tif_sig2.25thr0.005063suppReg3inRat0.1maxErr1.3intensThr150initi6final4.csv	30	8	0	1.2377	0.846154	26.6667	0	1	3	2	2
RS	dist3_bgStd1_I300_sxy2_sz2/dist3_bgStd1_I300_sxy2_sz2_0001	_new/dist3_bgStd1_I300_sxy2_sz2/RadialSymmetry_results_dist3_bgStd1_I300_sxy2_sz2_0001.tif_sig2.25thr0.005063suppReg3inRat0.2maxErr1.3intensThr200initi6final4.csv	30	8	0	1.29576	0.846154	26.6667	0	1	3	2	2
RS	dist3_bgStd1_I300_sxy2_sz2/dist3_bgStd1_I300_sxy2_sz2_0009	_new/dist3_bgStd1_I300_sxy2_sz2/RadialSymmetry_results_dist3_bgStd1_I300_sxy2_sz2_0009.tif_sig2.25thr0.005063suppReg3inRat0.1maxErr0.8intensThr150initi11final8.csv	30	4	2	1.18126	0.896552	13.3333	6.66667	1	3	2	2
RS	dist3_bgStd1_I300_sxy2_sz2/dist3_bgStd1_I300_sxy2_sz2_0004	_new/dist3_bgStd1_I300_sxy2_sz2/RadialSymmetry_results_dist3_bgStd1_I300_sxy2_sz2_0004.tif_sig2.25thr0.005063suppReg3inRat0.1maxErr0.8intensThr150initi19final15.csv	30	10	1	1.29744	0.784314	33.3333	3.33333	1	3	2	2
RS	dist2_bgStd4_I300_sxy2_sz2/dist2_bgStd4_I300_sxy2_sz2_0007	_new/dist2_bgStd4_I300_sxy2_sz2/RadialSymmetry_results_dist2_bgStd4_I300_sxy2_sz2_0007.tif_sig2.25thr0.005063suppReg3inRat0.2maxErr1.4intensThr150initi4final3.csv	30	12	3	1.37046	0.705882	40	10	4	2	2	2
RS	dist2_bgStd4_I300_sxy2_sz2/dist2_bgStd4_I300_sxy2_sz2_0002	_new/dist2_bgStd4_I300_sxy2_sz2/RadialSymmetry_results_dist2_bgStd4_I300_sxy2_sz2_0002.tif_sig2thr0.005063suppReg2inRat0maxErr1.3intensThr200initi5final3.csv	30	14	0	0.824232	0.695652	46.6667	0	4	2	2	2
RS	dist2_bgStd4_I300_sxy2_sz2/dist2_bgStd4_I300_sxy2_sz2_0003	_new/dist2_bgStd4_I300_sxy2_sz2/RadialSymmetry_results_dist2_bgStd4_I300_sxy2_sz2_0003.tif_sig2.5thr0.003375suppReg2inRat0.2maxErr1.1intensThr100initi9final6.csv	30	15	2	1.02186	0.638298	50	6.66667	4	2	2	2
RS	dist2_bgStd4_I300_sxy2_sz2/dist2_bgStd4_I300_sxy2_sz2_0008	_new/dist2_bgStd4_I300_sxy2_sz2/RadialSymmetry_results_dist2_bgStd4_I300_sxy2_sz2_0008.tif_sig2.25thr0.005063suppReg2inRat0.1maxErr1.2intensThr100initi7final5.csv	30	14	0	1.11398	0.695652	46.6667	0	4	2	2	2
RS	dist2_bgStd4_I300_sxy2_sz2/dist2_bgStd4_I300_sxy2_sz2_0006	_new/dist2_bgStd4_I300_sxy2_sz2/RadialSymmetry_results_dist2_bgStd4_I300_sxy2_sz2_0006.tif_sig2.5thr0.003375suppReg2inRat0.1maxErr1.3intensThr100initi4final3.csv	30	13	2	1.08708	0.693878	43.3333	6.66667	4	2	2	2
RS	dist2_bgStd4_I300_sxy2_sz2/dist2_bgStd4_I300_sxy2_sz2_0004	_new/dist2_bgStd4_I300_sxy2_sz2/RadialSymmetry_results_dist2_bgStd4_I300_sxy2_sz2_0004.tif_sig2thr0.005063suppReg2inRat0maxErr1.2intensThr200initi9final6.csv	30	14	2	1.00958	0.666667	46.6667	6.66667	4	2	2	2
RS	dist2_bgStd4_I300_sxy2_sz2/dist2_bgStd4_I300_sxy2_sz2_0010	_new/dist2_bgStd4_I300_sxy2_sz2/RadialSymmetry_results_dist2_bgStd4_I300_sxy2_sz2_0010.tif_sig2.25thr0.005063suppReg2inRat0.1maxErr1.4intensThr100initi13final9.csv	30	13	1	1.18659	0.708333	43.3333	3.33333	4	2	2	2
RS	dist2_bgStd4_I300_sxy2_sz2/dist2_bgStd4_I300_sxy2_sz2_0005	_new/dist2_bgStd4_I300_sxy2_sz2/RadialSymmetry_results_dist2_bgStd4_I300_sxy2_sz2_0005.tif_sig2.5thr0.003375suppReg2inRat0.2maxErr1.2intensThr200initi10final7.csv	30	13	4	1.20522	0.666667	43.3333	13.3333	4	2	2	2
RS	dist2_bgStd4_I300_sxy2_sz2/dist2_bgStd4_I300_sxy2_sz2_0001	_new/dist2_bgStd4_I300_sxy2_sz2/RadialSymmetry_results_dist2_bgStd4_I300_sxy2_sz2_0001.tif_sig2.5thr0.003375suppReg2inRat0maxErr1.2intensThr100initi11final8.csv	30	15	0	1.09953	0.666667	50	0	4	2	2	2
RS	dist2_bgStd4_I300_sxy2_sz2/dist2_bgStd4_I300_sxy2_sz2_0009	_new/dist2_bgStd4_I300_sxy2_sz2/RadialSymmetry_results_dist2_bgStd4_I300_sxy2_sz2_0009.tif_sig2.25thr0.005063suppReg2inRat0maxErr1.3intensThr100initi4final3.csv	30	15	0	0.958941	0.666667	50	0	4	2	2	2
RS	dist2_bgStd2_I300_sxy1_sz2/dist2_bgStd2_I300_sxy1_sz2_0004	_new/dist2_bgStd2_I300_sxy1_sz2/RadialSymmetry_results_dist2_bgStd2_I300_sxy1_sz2_0004.tif_sig1thr0.01709suppReg3inRat0.1maxErr0.7intensThr200initi20final16.csv	30	10	0	0.818307	0.8	33.3333	0	2	2	1	2
RS	dist2_bgStd2_I300_sxy1_sz2/dist2_bgStd2_I300_sxy1_sz2_0009	_new/dist2_bgStd2_I300_sxy1_sz2/RadialSymmetry_results_dist2_bgStd2_I300_sxy1_sz2_0009.tif_sig1.5thr0.01709suppReg3inRat0.1maxErr0.7intensThr150initi17final13.csv	30	7	1	0.828069	0.851852	23.3333	3.33333	2	2	1	2
RS	dist2_bgStd2_I300_sxy1_sz2/dist2_bgStd2_I300_sxy1_sz2_0003	_new/dist2_bgStd2_I300_sxy1_sz2/RadialSymmetry_results_dist2_bgStd2_I300_sxy1_sz2_0003.tif_sig1thr0.01709suppReg3inRat0maxErr0.7intensThr150initi7final5.csv	30	6	0	0.964715	0.888889	20	0	2	2	1	2
RS	dist2_bgStd2_I300_sxy1_sz2/dist2_bgStd2_I300_sxy1_sz2_0006	_new/dist2_bgStd2_I300_sxy1_sz2/RadialSymmetry_results_dist2_bgStd2_I300_sxy1_sz2_0006.tif_sig2.5thr0.005063suppReg3inRat0maxErr0.7intensThr0initi19final15.csv	30	10	2	0.952878	0.769231	33.3333	6.66667	2	2	1	2
RS	dist2_bgStd2_I300_sxy1_sz2/dist2_bgStd2_I300_sxy1_sz2_0008	_new/dist2_bgStd2_I300_sxy1_sz2/RadialSymmetry_results_dist2_bgStd2_I300_sxy1_sz2_0008.tif_sig1thr0.01709suppReg3inRat0maxErr0.7intensThr150initi7final5.csv	30	4	0	0.788837	0.928571	13.3333	0	2	2	1	2
RS	dist2_bgStd2_I300_sxy1_sz2/dist2_bgStd2_I300_sxy1_sz2_0001	_new/dist2_bgStd2_I300_sxy1_sz2/RadialSymmetry_results_dist2_bgStd2_I300_sxy1_sz2_0001.tif_sig2thr0.007594suppReg3inRat0maxErr0.7intensThr200initi6final4.csv	30	2	0	0.744155	0.965517	6.66667	0	2	2	1	2
RS	dist2_bgStd2_I300_sxy1_sz2/dist2_bgStd2_I300_sxy1_sz2_0002	_new/dist2_bgStd2_I300_sxy1_sz2/RadialSymmetry_results_dist2_bgStd2_I300_sxy1_sz2_0002.tif_sig1.75thr0.01139suppReg3inRat0maxErr0.7intensThr0initi17final13.csv	30	5	1	0.88418	0.892857	16.6667	3.33333	2	2	1	2
RS	dist2_bgStd2_I300_sxy1_sz2/dist2_bgStd2_I300_sxy1_sz2_0010	_new/dist2_bgStd2_I300_sxy1_sz2/RadialSymmetry_results_dist2_bgStd2_I300_sxy1_sz2_0010.tif_sig2.5thr0.005063suppReg3inRat0maxErr0.7intensThr0initi10final7.csv	30	8	0	0.778429	0.846154	26.6667	0	2	2	1	2
RS	dist2_bgStd2_I300_sxy1_sz2/dist2_bgStd2_I300_sxy1_sz2_0005	_new/dist2_bgStd2_I300_sxy1_sz2/RadialSymmetry_results_dist2_bgStd2_I300_sxy1_sz2_0005.tif_sig2.25thr0.005063suppReg3inRat0.1maxErr0.7intensThr150initi15final11.csv	30	3	0	0.929138	0.947368	10	0	2	2	1	2
RS	dist2_bgStd2_I300_sxy1_sz2/dist2_bgStd2_I300_sxy1_sz2_0007	_new/dist2_bgStd2_I300_sxy1_sz2/RadialSymmetry_results_dist2_bgStd2_I300_sxy1_sz2_0007.tif_sig2.25thr0.005063suppReg3inRat0.1maxErr0.7intensThr150initi13final9.csv	30	4	1	0.871542	0.912281	13.3333	3.33333	2	2	1	2
RS	dist0.25_bgStd4_I300_sxy2_sz2/dist0.25_bgStd4_I300_sxy2_sz2_0005	_new/dist0.25_bgStd4_I300_sxy2_sz2/RadialSymmetry_results_dist0.25_bgStd4_I300_sxy2_sz2_0005.tif_sig2.25thr0.005063suppReg2inRat0.2maxErr1.4intensThr0initi12final9.csv	30	14	0	1.14836	0.695652	46.6667	0	4	0.25	2	2
RS	dist0.25_bgStd4_I300_sxy2_sz2/dist0.25_bgStd4_I300_sxy2_sz2_0003	_new/dist0.25_bgStd4_I300_sxy2_sz2/RadialSymmetry_results_dist0.25_bgStd4_I300_sxy2_sz2_0003.tif_sig2.25thr0.005063suppReg3inRat0maxErr0.8intensThr0initi14final10.csv	30	14	5	1.52261	0.627451	46.6667	16.6667	4	0.25	2	2
RS	dist0.25_bgStd4_I300_sxy2_sz2/dist0.25_bgStd4_I300_sxy2_sz2_0007	_new/dist0.25_bgStd4_I300_sxy2_sz2/RadialSymmetry_results_dist0.25_bgStd4_I300_sxy2_sz2_0007.tif_sig2.5thr0.003375suppReg2inRat0.1maxErr1.3intensThr0initi20final16.csv	30	14	2	1.00856	0.666667	46.6667	6.66667	4	0.25	2	2
RS	dist0.25_bgStd4_I300_sxy2_sz2/dist0.25_bgStd4_I300_sxy2_sz2_0002	_new/dist0.25_bgStd4_I300_sxy2_sz2/RadialSymmetry_results_dist0.25_bgStd4_I300_sxy2_sz2_0002.tif_sig2.25thr0.005063suppReg3inRat0.1maxErr0.9intensThr200initi13final9.csv	30	8	9	1.40123	0.721311	26.6667	30	4	0.25	2	2
RS	dist0.25_bgStd4_I300_sxy2_sz2/dist0.25_bgStd4_I300_sxy2_sz2_0004	_new/dist0.25_bgStd4_I300_sxy2_sz2/RadialSymmetry_results_dist0.25_bgStd4_I300_sxy2_sz2_0004.tif_sig2.25thr0.005063suppReg2inRat0.2maxErr1.2intensThr150initi6final4.csv	30	15	0	0.973694	0.666667	50	0	4	0.25	2	2
RS	dist0.25_bgStd4_I300_sxy2_sz2/dist0.25_bgStd4_I300_sxy2_sz2_0001	_new/dist0.25_bgStd4_I300_sxy2_sz2/RadialSymmetry_results_dist0.25_bgStd4_I300_sxy2_sz2_0001.tif_sig2.5thr0.005063suppReg2inRat0.2maxErr1.4intensThr150initi15final11.csv	30	13	0	1.09664	0.723404	43.3333	0	4	0.25	2	2
RS	dist0.25_bgStd4_I300_sxy2_sz2/dist0.25_bgStd4_I300_sxy2_sz2_0010	_new/dist0.25_bgStd4_I300_sxy2_sz2/RadialSymmetry_results_dist0.25_bgStd4_I300_sxy2_sz2_0010.tif_sig2.25thr0.005063suppReg2inRat0.1maxErr1.3intensThr200initi7final5.csv	30	15	0	0.96609	0.666667	50	0	4	0.25	2	2
RS	dist0.25_bgStd4_I300_sxy2_sz2/dist0.25_bgStd4_I300_sxy2_sz2_0009	_new/dist0.25_bgStd4_I300_sxy2_sz2/RadialSymmetry_results_dist0.25_bgStd4_I300_sxy2_sz2_0009.tif_sig2.5thr0.005063suppReg2inRat0.2maxErr1.4intensThr150initi18final14.csv	30	14	0	1.01743	0.695652	46.6667	0	4	0.25	2	2
RS	dist0.25_bgStd4_I300_sxy2_sz2/dist0.25_bgStd4_I300_sxy2_sz2_0008	_new/dist0.25_bgStd4_I300_sxy2_sz2/RadialSymmetry_results_dist0.25_bgStd4_I300_sxy2_sz2_0008.tif_sig2.25thr0.005063suppReg2inRat0.2maxErr1.4intensThr0initi5final3.csv	30	14	0	0.995586	0.695652	46.6667	0	4	0.25	2	2
RS	dist0.25_bgStd4_I300_sxy2_sz2/dist0.25_bgStd4_I300_sxy2_sz2_0006	_new/dist0.25_bgStd4_I300_sxy2_sz2/RadialSymmetry_results_dist0.25_bgStd4_I300_sxy2_sz2_0006.tif_sig2.25thr0.005063suppReg2inRat0.2maxErr1.3intensThr150initi10final7.csv	30	15	0	1.02661	0.666667	50	0	4	0.25	2	2
RS	dist0.5_bgStd1_I300_sxy1.35_sz2/dist0.5_bgStd1_I300_sxy1.35_sz2_0005	_new/dist0.5_bgStd1_I300_sxy1.35_sz2/RadialSymmetry_results_dist0.5_bgStd1_I300_sxy1.35_sz2_0005.tif_sig2thr0.007594suppReg3inRat0maxErr0.6intensThr200initi12final9.csv	30	5	0	0.646917	0.909091	16.6667	0	1	0.5	1.35	2
RS	dist0.5_bgStd1_I300_sxy1.35_sz2/dist0.5_bgStd1_I300_sxy1.35_sz2_0002	_new/dist0.5_bgStd1_I300_sxy1.35_sz2/RadialSymmetry_results_dist0.5_bgStd1_I300_sxy1.35_sz2_0002.tif_sig1.75thr0.01139suppReg3inRat0.1maxErr0.6intensThr0initi13final9.csv	30	6	0	0.597361	0.888889	20	0	1	0.5	1.35	2
RS	dist0.5_bgStd1_I300_sxy1.35_sz2/dist0.5_bgStd1_I300_sxy1.35_sz2_0006	_new/dist0.5_bgStd1_I300_sxy1.35_sz2/RadialSymmetry_results_dist0.5_bgStd1_I300_sxy1.35_sz2_0006.tif_sig1.5thr0.01139suppReg3inRat0maxErr0.6intensThr0initi19final15.csv	30	7	0	0.566771	0.867925	23.3333	0	1	0.5	1.35	2
RS	dist0.5_bgStd1_I300_sxy1.35_sz2/dist0.5_bgStd1_I300_sxy1.35_sz2_0007	_new/dist0.5_bgStd1_I300_sxy1.35_sz2/RadialSymmetry_results_dist0.5_bgStd1_I300_sxy1.35_sz2_0007.tif_sig1.75thr0.01139suppReg3inRat0maxErr0.7intensThr100initi18final14.csv	30	7	1	0.668897	0.851852	23.3333	3.33333	1	0.5	1.35	2
RS	dist0.5_bgStd1_I300_sxy1.35_sz2/dist0.5_bgStd1_I300_sxy1.35_sz2_0008	_new/dist0.5_bgStd1_I300_sxy1.35_sz2/RadialSymmetry_results_dist0.5_bgStd1_I300_sxy1.35_sz2_0008.tif_sig2thr0.01139suppReg3inRat0maxErr0.6intensThr100initi19final15.csv	30	4	0	0.680151	0.928571	13.3333	0	1	0.5	1.35	2
RS	dist0.5_bgStd1_I300_sxy1.35_sz2/dist0.5_bgStd1_I300_sxy1.35_sz2_0004	_new/dist0.5_bgStd1_I300_sxy1.35_sz2/RadialSymmetry_results_dist0.5_bgStd1_I300_sxy1.35_sz2_0004.tif_sig2thr0.007594suppReg3inRat0maxErr0.6intensThr100initi20final16.csv	30	5	0	0.637072	0.909091	16.6667	0	1	0.5	1.35	2
RS	dist0.5_bgStd1_I300_sxy1.35_sz2/dist0.5_bgStd1_I300_sxy1.35_sz2_0009	_new/dist0.5_bgStd1_I300_sxy1.35_sz2/RadialSymmetry_results_dist0.5_bgStd1_I300_sxy1.35_sz2_0009.tif_sig1.75thr0.01139suppReg3inRat0maxErr0.7intensThr200initi17final13.csv	30	3	0	0.758955	0.947368	10	0	1	0.5	1.35	2
RS	dist0.5_bgStd1_I300_sxy1.35_sz2/dist0.5_bgStd1_I300_sxy1.35_sz2_0001	_new/dist0.5_bgStd1_I300_sxy1.35_sz2/RadialSymmetry_results_dist0.5_bgStd1_I300_sxy1.35_sz2_0001.tif_sig2thr0.007594suppReg3inRat0maxErr0.7intensThr200initi15final11.csv	30	5	0	0.667848	0.909091	16.6667	0	1	0.5	1.35	2
RS	dist0.5_bgStd1_I300_sxy1.35_sz2/dist0.5_bgStd1_I300_sxy1.35_sz2_0010	_new/dist0.5_bgStd1_I300_sxy1.35_sz2/RadialSymmetry_results_dist0.5_bgStd1_I300_sxy1.35_sz2_0010.tif_sig1.75thr0.01139suppReg3inRat0.1maxErr0.8intensThr100initi20final16.csv	30	2	1	0.77811	0.949153	6.66667	3.33333	1	0.5	1.35	2
RS	dist0.5_bgStd1_I300_sxy1.35_sz2/dist0.5_bgStd1_I300_sxy1.35_sz2_0003	_new/dist0.5_bgStd1_I300_sxy1.35_sz2/RadialSymmetry_results_dist0.5_bgStd1_I300_sxy1.35_sz2_0003.tif_sig2thr0.01139suppReg3inRat0maxErr0.7intensThr100initi15final11.csv	30	3	1	0.775117	0.931034	10	3.33333	1	0.5	1.35	2
RS	dist0.75_bgStd4_I300_sxy1.35_sz2/dist0.75_bgStd4_I300_sxy1.35_sz2_0005	_new/dist0.75_bgStd4_I300_sxy1.35_sz2/RadialSymmetry_results_dist0.75_bgStd4_I300_sxy1.35_sz2_0005.tif_sig1.75thr0.01139suppReg3inRat0maxErr0.7intensThr200initi6final4.csv	30	10	0	0.905913	0.8	33.3333	0	4	0.75	1.35	2
RS	dist0.75_bgStd4_I300_sxy1.35_sz2/dist0.75_bgStd4_I300_sxy1.35_sz2_0001	_new/dist0.75_bgStd4_I300_sxy1.35_sz2/RadialSymmetry_results_dist0.75_bgStd4_I300_sxy1.35_sz2_0001.tif_sig2.5thr0.005063suppReg3inRat0maxErr0.7intensThr150initi18final14.csv	30	9	4	1.12784	0.763636	30	13.3333	4	0.75	1.35	2
RS	dist0.75_bgStd4_I300_sxy1.35_sz2/dist0.75_bgStd4_I300_sxy1.35_sz2_0008	_new/dist0.75_bgStd4_I300_sxy1.35_sz2/RadialSymmetry_results_dist0.75_bgStd4_I300_sxy1.35_sz2_0008.tif_sig1.75thr0.01139suppReg3inRat0.1maxErr0.8intensThr0initi18final14.csv	30	7	4	0.977196	0.807018	23.3333	13.3333	4	0.75	1.35	2
RS	dist0.75_bgStd4_I300_sxy1.35_sz2/dist0.75_bgStd4_I300_sxy1.35_sz2_0010	_new/dist0.75_bgStd4_I300_sxy1.35_sz2/RadialSymmetry_results_dist0.75_bgStd4_I300_sxy1.35_sz2_0010.tif_sig2thr0.007594suppReg3inRat0maxErr0.7intensThr200initi14final10.csv	30	12	0	0.949847	0.75	40	0	4	0.75	1.35	2
RS	dist0.75_bgStd4_I300_sxy1.35_sz2/dist0.75_bgStd4_I300_sxy1.35_sz2_0007	_new/dist0.75_bgStd4_I300_sxy1.35_sz2/RadialSymmetry_results_dist0.75_bgStd4_I300_sxy1.35_sz2_0007.tif_sig1.75thr0.01139suppReg3inRat0maxErr0.8intensThr200initi12final9.csv	30	8	7	1.08619	0.745763	26.6667	23.3333	4	0.75	1.35	2
RS	dist0.75_bgStd4_I300_sxy1.35_sz2/dist0.75_bgStd4_I300_sxy1.35_sz2_0002	_new/dist0.75_bgStd4_I300_sxy1.35_sz2/RadialSymmetry_results_dist0.75_bgStd4_I300_sxy1.35_sz2_0002.tif_sig2.5thr0.005063suppReg3inRat0maxErr0.7intensThr0initi4final3.csv	30	9	4	1.11301	0.763636	30	13.3333	4	0.75	1.35	2
RS	dist0.75_bgStd4_I300_sxy1.35_sz2/dist0.75_bgStd4_I300_sxy1.35_sz2_0009	_new/dist0.75_bgStd4_I300_sxy1.35_sz2/RadialSymmetry_results_dist0.75_bgStd4_I300_sxy1.35_sz2_0009.tif_sig2.5thr0.007594suppReg3inRat0maxErr0.7intensThr0initi4final3.csv	30	9	0	0.927758	0.823529	30	0	4	0.75	1.35	2
RS	dist0.75_bgStd4_I300_sxy1.35_sz2/dist0.75_bgStd4_I300_sxy1.35_sz2_0006	_new/dist0.75_bgStd4_I300_sxy1.35_sz2/RadialSymmetry_results_dist0.75_bgStd4_I300_sxy1.35_sz2_0006.tif_sig2.5thr0.005063suppReg3inRat0maxErr0.8intensThr0initi13final9.csv	30	8	9	1.14589	0.721311	26.6667	30	4	0.75	1.35	2
RS	dist0.75_bgStd4_I300_sxy1.35_sz2/dist0.75_bgStd4_I300_sxy1.35_sz2_0004	_new/dist0.75_bgStd4_I300_sxy1.35_sz2/RadialSymmetry_results_dist0.75_bgStd4_I300_sxy1.35_sz2_0004.tif_sig2.5thr0.005063suppReg3inRat0maxErr0.7intensThr150initi19final15.csv	30	9	1	1.07692	0.807692	30	3.33333	4	0.75	1.35	2
RS	dist0.75_bgStd4_I300_sxy1.35_sz2/dist0.75_bgStd4_I300_sxy1.35_sz2_0003	_new/dist0.75_bgStd4_I300_sxy1.35_sz2/RadialSymmetry_results_dist0.75_bgStd4_I300_sxy1.35_sz2_0003.tif_sig1.75thr0.01139suppReg3inRat0maxErr0.7intensThr0initi12final9.csv	30	10	2	0.999079	0.769231	33.3333	6.66667	4	0.75	1.35	2
RS	dist3_bgStd4_I300_sxy1.35_sz2/dist3_bgStd4_I300_sxy1.35_sz2_0004	_new/dist3_bgStd4_I300_sxy1.35_sz2/RadialSymmetry_results_dist3_bgStd4_I300_sxy1.35_sz2_0004.tif_sig2.5thr0.005063suppReg2inRat0maxErr1.2intensThr0initi18final14.csv	30	13	0	1.07929	0.723404	43.3333	0	4	3	1.35	2
RS	dist3_bgStd4_I300_sxy1.35_sz2/dist3_bgStd4_I300_sxy1.35_sz2_0005	_new/dist3_bgStd4_I300_sxy1.35_sz2/RadialSymmetry_results_dist3_bgStd4_I300_sxy1.35_sz2_0005.tif_sig2.5thr0.005063suppReg2inRat0maxErr1.4intensThr0initi8final6.csv	30	14	0	1.38891	0.695652	46.6667	0	4	3	1.35	2
RS	dist3_bgStd4_I300_sxy1.35_sz2/dist3_bgStd4_I300_sxy1.35_sz2_0007	_new/dist3_bgStd4_I300_sxy1.35_sz2/RadialSymmetry_results_dist3_bgStd4_I300_sxy1.35_sz2_0007.tif_sig2.5thr0.005063suppReg2inRat0.2maxErr1.1intensThr200initi15final11.csv	30	13	0	1.38354	0.723404	43.3333	0	4	3	1.35	2
RS	dist3_bgStd4_I300_sxy1.35_sz2/dist3_bgStd4_I300_sxy1.35_sz2_0002	_new/dist3_bgStd4_I300_sxy1.35_sz2/RadialSymmetry_results_dist3_bgStd4_I300_sxy1.35_sz2_0002.tif_sig2.5thr0.005063suppReg2inRat0maxErr1.2intensThr0initi8final6.csv	30	13	0	1.21823	0.723404	43.3333	0	4	3	1.35	2
RS	dist3_bgStd4_I300_sxy1.35_sz2/dist3_bgStd4_I300_sxy1.35_sz2_0006	_new/dist3_bgStd4_I300_sxy1.35_sz2/RadialSymmetry_results_dist3_bgStd4_I300_sxy1.35_sz2_0006.tif_sig2thr0.007594suppReg2inRat0maxErr1.1intensThr200initi11final8.csv	30	12	0	1.09631	0.75	40	0	4	3	1.35	2
RS	dist3_bgStd4_I300_sxy1.35_sz2/dist3_bgStd4_I300_sxy1.35_sz2_0003	_new/dist3_bgStd4_I300_sxy1.35_sz2/RadialSymmetry_results_dist3_bgStd4_I300_sxy1.35_sz2_0003.tif_sig2.5thr0.005063suppReg3inRat0.2maxErr1.4intensThr100initi5final3.csv	30	10	2	1.25326	0.769231	33.3333	6.66667	4	3	1.35	2
RS	dist3_bgStd4_I300_sxy1.35_sz2/dist3_bgStd4_I300_sxy1.35_sz2_0001	_new/dist3_bgStd4_I300_sxy1.35_sz2/RadialSymmetry_results_dist3_bgStd4_I300_sxy1.35_sz2_0001.tif_sig2thr0.007594suppReg3inRat0.1maxErr1.4intensThr0initi4final3.csv	30	11	3	1.25155	0.730769	36.6667	10	4	3	1.35	2
RS	dist3_bgStd4_I300_sxy1.35_sz2/dist3_bgStd4_I300_sxy1.35_sz2_0008	_new/dist3_bgStd4_I300_sxy1.35_sz2/RadialSymmetry_results_dist3_bgStd4_I300_sxy1.35_sz2_0008.tif_sig2.25thr0.007594suppReg3inRat0.1maxErr0.8intensThr150initi17final13.csv	30	8	8	1.38746	0.733333	26.6667	26.6667	4	3	1.35	2
RS	dist3_bgStd4_I300_sxy1.35_sz2/dist3_bgStd4_I300_sxy1.35_sz2_0009	_new/dist3_bgStd4_I300_sxy1.35_sz2/RadialSymmetry_results_dist3_bgStd4_I300_sxy1.35_sz2_0009.tif_sig2thr0.007594suppReg3inRat0.1maxErr1.4intensThr0initi5final3.csv	30	9	4	1.39401	0.763636	30	13.3333	4	3	1.35	2
RS	dist3_bgStd4_I300_sxy1.35_sz2/dist3_bgStd4_I300_sxy1.35_sz2_0010	_new/dist3_bgStd4_I300_sxy1.35_sz2/RadialSymmetry_results_dist3_bgStd4_I300_sxy1.35_sz2_0010.tif_sig2thr0.007594suppReg2inRat0.1maxErr1.2intensThr0initi12final9.csv	30	12	0	1.03648	0.75	40	0	4	3	1.35	2
RS	dist1_bgStd2_I300_sxy1_sz2/dist1_bgStd2_I300_sxy1_sz2_0001	_new/dist1_bgStd2_I300_sxy1_sz2/RadialSymmetry_results_dist1_bgStd2_I300_sxy1_sz2_0001.tif_sig1.25thr0.01709suppReg3inRat0.1maxErr0.6intensThr0initi17final13.csv	30	12	0	0.534321	0.75	40	0	2	1	1	2
RS	dist1_bgStd2_I300_sxy1_sz2/dist1_bgStd2_I300_sxy1_sz2_0010	_new/dist1_bgStd2_I300_sxy1_sz2/RadialSymmetry_results_dist1_bgStd2_I300_sxy1_sz2_0010.tif_sig1.5thr0.01139suppReg3inRat0maxErr0.8intensThr200initi15final11.csv	30	11	3	0.692709	0.730769	36.6667	10	2	1	1	2
RS	dist1_bgStd2_I300_sxy1_sz2/dist1_bgStd2_I300_sxy1_sz2_0006	_new/dist1_bgStd2_I300_sxy1_sz2/RadialSymmetry_results_dist1_bgStd2_I300_sxy1_sz2_0006.tif_sig1.25thr0.01709suppReg3inRat0maxErr0.7intensThr100initi18final14.csv	30	13	0	0.470946	0.723404	43.3333	0	2	1	1	2
RS	dist1_bgStd2_I300_sxy1_sz2/dist1_bgStd2_I300_sxy1_sz2_0008	_new/dist1_bgStd2_I300_sxy1_sz2/RadialSymmetry_results_dist1_bgStd2_I300_sxy1_sz2_0008.tif_sig1.75thr0.007594suppReg3inRat0maxErr0.7intensThr100initi13final9.csv	30	11	0	0.638103	0.77551	36.6667	0	2	1	1	2
RS	dist1_bgStd2_I300_sxy1_sz2/dist1_bgStd2_I300_sxy1_sz2_0004	_new/dist1_bgStd2_I300_sxy1_sz2/RadialSymmetry_results_dist1_bgStd2_I300_sxy1_sz2_0004.tif_sig2thr0.007594suppReg3inRat0.1maxErr0.7intensThr0initi12final9.csv	30	13	0	0.597125	0.723404	43.3333	0	2	1	1	2
RS	dist1_bgStd2_I300_sxy1_sz2/dist1_bgStd2_I300_sxy1_sz2_0005	_new/dist1_bgStd2_I300_sxy1_sz2/RadialSymmetry_results_dist1_bgStd2_I300_sxy1_sz2_0005.tif_sig1thr0.01709suppReg3inRat0maxErr0.7intensThr150initi14final10.csv	30	13	0	0.598302	0.723404	43.3333	0	2	1	1	2
RS	dist1_bgStd2_I300_sxy1_sz2/dist1_bgStd2_I300_sxy1_sz2_0002	_new/dist1_bgStd2_I300_sxy1_sz2/RadialSymmetry_results_dist1_bgStd2_I300_sxy1_sz2_0002.tif_sig2.5thr0.007594suppReg3inRat0maxErr0.7intensThr200initi10final7.csv	30	10	0	0.610425	0.8	33.3333	0	2	1	1	2
RS	dist1_bgStd2_I300_sxy1_sz2/dist1_bgStd2_I300_sxy1_sz2_0003	_new/dist1_bgStd2_I300_sxy1_sz2/RadialSymmetry_results_dist1_bgStd2_I300_sxy1_sz2_0003.tif_sig2thr0.007594suppReg3inRat0.1maxErr0.7intensThr0initi15final11.csv	30	13	0	0.541778	0.723404	43.3333	0	2	1	1	2
RS	dist1_bgStd2_I300_sxy1_sz2/dist1_bgStd2_I300_sxy1_sz2_0007	_new/dist1_bgStd2_I300_sxy1_sz2/RadialSymmetry_results_dist1_bgStd2_I300_sxy1_sz2_0007.tif_sig1.25thr0.01709suppReg3inRat0maxErr0.6intensThr200initi12final9.csv	30	11	0	0.615074	0.77551	36.6667	0	2	1	1	2
RS	dist1_bgStd2_I300_sxy1_sz2/dist1_bgStd2_I300_sxy1_sz2_0009	_new/dist1_bgStd2_I300_sxy1_sz2/RadialSymmetry_results_dist1_bgStd2_I300_sxy1_sz2_0009.tif_sig1.75thr0.01139suppReg3inRat0maxErr0.7intensThr0initi17final13.csv	30	13	0	0.529955	0.723404	43.3333	0	2	1	1	2
RS	dist4_bgStd4_I300_sxy2_sz2/dist4_bgStd4_I300_sxy2_sz2_0002	_new/dist4_bgStd4_I300_sxy2_sz2/RadialSymmetry_results_dist4_bgStd4_I300_sxy2_sz2_0002.tif_sig2.5thr0.003375suppReg2inRat0.2maxErr1.1intensThr100initi9final6.csv	30	15	6	1.43694	0.588235	50	20	4	4	2	2
RS	dist4_bgStd4_I300_sxy2_sz2/dist4_bgStd4_I300_sxy2_sz2_0009	/dist4_bgStd4_I300_sxy2_sz2/RadialSymmetry_results_dist4_bgStd4_I300_sxy2_sz2_0009.tif_aniso1ransacRANSACimMin190imMax255sig2.5thr0.003375suppReg3inRat0maxErr2.6intensThr100bsMethodNobsMaxErr0.05bsInRat0.csv	30	18	2	1.55528	0.545455	60	6.66667	4	4	2	2
RS	dist4_bgStd4_I300_sxy2_sz2/dist4_bgStd4_I300_sxy2_sz2_0005	/dist4_bgStd4_I300_sxy2_sz2/RadialSymmetry_results_dist4_bgStd4_I300_sxy2_sz2_0005.tif_aniso1ransacRANSACimMin190imMax255sig2.5thr0.003375suppReg3inRat0maxErr2.6intensThr100bsMethodNobsMaxErr0.05bsInRat0.csv	30	17	2	1.23098	0.577778	56.6667	6.66667	4	4	2	2
RS	dist4_bgStd4_I300_sxy2_sz2/dist4_bgStd4_I300_sxy2_sz2_0001	_new/dist4_bgStd4_I300_sxy2_sz2/RadialSymmetry_results_dist4_bgStd4_I300_sxy2_sz2_0001.tif_sig2.5thr0.003375suppReg2inRat0.2maxErr1.4intensThr200initi8final6.csv	30	16	4	1.48825	0.583333	53.3333	13.3333	4	4	2	2
RS	dist4_bgStd4_I300_sxy2_sz2/dist4_bgStd4_I300_sxy2_sz2_0008	/dist4_bgStd4_I300_sxy2_sz2/RadialSymmetry_results_dist4_bgStd4_I300_sxy2_sz2_0008.tif_aniso1ransacRANSACimMin190imMax255sig2.5thr0.003375suppReg2inRat0.2maxErr1.6intensThr0bsMethodNobsMaxErr0.05bsInRat0.csv	30	16	4	1.30767	0.583333	53.3333	13.3333	4	4	2	2
RS	dist4_bgStd4_I300_sxy2_sz2/dist4_bgStd4_I300_sxy2_sz2_0007	_new/dist4_bgStd4_I300_sxy2_sz2/RadialSymmetry_results_dist4_bgStd4_I300_sxy2_sz2_0007.tif_sig2.5thr0.003375suppReg2inRat0.1maxErr1.2intensThr150initi5final3.csv	30	16	6	1.39211	0.56	53.3333	20	4	4	2	2
RS	dist4_bgStd4_I300_sxy2_sz2/dist4_bgStd4_I300_sxy2_sz2_0006	/dist4_bgStd4_I300_sxy2_sz2/RadialSymmetry_results_dist4_bgStd4_I300_sxy2_sz2_0006.tif_aniso1ransacRANSACimMin190imMax255sig2.5thr0.003375suppReg3inRat0maxErr2.6intensThr0bsMethodNobsMaxErr0.05bsInRat0.csv	30	15	2	1.26903	0.638298	50	6.66667	4	4	2	2
RS	dist4_bgStd4_I300_sxy2_sz2/dist4_bgStd4_I300_sxy2_sz2_0004	/dist4_bgStd4_I300_sxy2_sz2/RadialSymmetry_results_dist4_bgStd4_I300_sxy2_sz2_0004.tif_aniso1ransacRANSACimMin190imMax255sig2.5thr0.003375suppReg3inRat0.2maxErr2.6intensThr150bsMethodNobsMaxErr0.05bsInRat0.csv	30	16	3	1.45599	0.595745	53.3333	10	4	4	2	2
RS	dist4_bgStd4_I300_sxy2_sz2/dist4_bgStd4_I300_sxy2_sz2_0003	/dist4_bgStd4_I300_sxy2_sz2/RadialSymmetry_results_dist4_bgStd4_I300_sxy2_sz2_0003.tif_aniso1ransacRANSACimMin190imMax255sig2.5thr0.003375suppReg2inRat0maxErr1.1intensThr200bsMethodNobsMaxErr0.05bsInRat0.csv	30	17	1	1.48388	0.590909	56.6667	3.33333	4	4	2	2
RS	dist4_bgStd4_I300_sxy2_sz2/dist4_bgStd4_I300_sxy2_sz2_0010	_new/dist4_bgStd4_I300_sxy2_sz2/RadialSymmetry_results_dist4_bgStd4_I300_sxy2_sz2_0010.tif_sig2.5thr0.003375suppReg2inRat0.2maxErr1.4intensThr200initi8final6.csv	30	18	6	1.35988	0.5	60	20	4	4	2	2
RSMC	dist4_bgStd4_I300_sxy2_sz2/dist4_bgStd4_I300_sxy2_sz2_0010	dist4_bgStd4_I300_sxy2_sz2/RadialSymmetry_results_dist4_bgStd4_I300_sxy2_sz2_0010.tif_sig2.5thr0.003375suppReg2inRat0.2maxErr1.4intensThr200initi8final6.csv	30	18	6	1.35988	0.5	60	20	4	4	2	2
RSMC	dist4_bgStd4_I300_sxy2_sz2/dist4_bgStd4_I300_sxy2_sz2_0003	dist4_bgStd4_I300_sxy2_sz2/RadialSymmetry_results_dist4_bgStd4_I300_sxy2_sz2_0003.tif_sig2.5thr0.003375suppReg2inRat0.2maxErr1.4intensThr100initi4final3.csv	30	16	6	1.43247	0.56	53.3333	20	4	4	2	2
RSMC	dist4_bgStd4_I300_sxy2_sz2/dist4_bgStd4_I300_sxy2_sz2_0004	dist4_bgStd4_I300_sxy2_sz2/RadialSymmetry_results_dist4_bgStd4_I300_sxy2_sz2_0004.tif_sig2.5thr0.003375suppReg2inRat0maxErr1.4intensThr150initi15final11.csv	30	15	7	1.46659	0.576923	50	23.3333	4	4	2	2
RSMC	dist4_bgStd4_I300_sxy2_sz2/dist4_bgStd4_I300_sxy2_sz2_0006	dist4_bgStd4_I300_sxy2_sz2/RadialSymmetry_results_dist4_bgStd4_I300_sxy2_sz2_0006.tif_sig2.5thr0.003375suppReg2inRat0.2maxErr1.4intensThr0initi7final5.csv	30	15	4	1.4271	0.612245	50	13.3333	4	4	2	2
RSMC	dist4_bgStd4_I300_sxy2_sz2/dist4_bgStd4_I300_sxy2_sz2_0007	dist4_bgStd4_I300_sxy2_sz2/RadialSymmetry_results_dist4_bgStd4_I300_sxy2_sz2_0007.tif_sig2.5thr0.003375suppReg2inRat0.1maxErr1.2intensThr150initi5final3.csv	30	16	6	1.39211	0.56	53.3333	20	4	4	2	2
RSMC	dist4_bgStd4_I300_sxy2_sz2/dist4_bgStd4_I300_sxy2_sz2_0008	dist4_bgStd4_I300_sxy2_sz2/RadialSymmetry_results_dist4_bgStd4_I300_sxy2_sz2_0008.tif_sig2.5thr0.003375suppReg2inRat0.2maxErr1.1intensThr0initi14final10.csv	30	16	6	1.30461	0.56	53.3333	20	4	4	2	2
RSMC	dist4_bgStd4_I300_sxy2_sz2/dist4_bgStd4_I300_sxy2_sz2_0001	dist4_bgStd4_I300_sxy2_sz2/RadialSymmetry_results_dist4_bgStd4_I300_sxy2_sz2_0001.tif_sig2.5thr0.003375suppReg2inRat0.2maxErr1.4intensThr200initi8final6.csv	30	16	4	1.48825	0.583333	53.3333	13.3333	4	4	2	2
RSMC	dist4_bgStd4_I300_sxy2_sz2/dist4_bgStd4_I300_sxy2_sz2_0005	dist4_bgStd4_I300_sxy2_sz2/RadialSymmetry_results_dist4_bgStd4_I300_sxy2_sz2_0005.tif_sig2.5thr0.003375suppReg2inRat0.1maxErr1.4intensThr100initi18final14.csv	30	15	8	1.3462	0.566038	50	26.6667	4	4	2	2
RSMC	dist4_bgStd4_I300_sxy2_sz2/dist4_bgStd4_I300_sxy2_sz2_0009	dist4_bgStd4_I300_sxy2_sz2/RadialSymmetry_results_dist4_bgStd4_I300_sxy2_sz2_0009.tif_sig2.5thr0.003375suppReg2inRat0.2maxErr1.1intensThr100initi5final3.csv	30	17	7	1.19505	0.52	56.6667	23.3333	4	4	2	2
RSMC	dist4_bgStd4_I300_sxy2_sz2/dist4_bgStd4_I300_sxy2_sz2_0002	dist4_bgStd4_I300_sxy2_sz2/RadialSymmetry_results_dist4_bgStd4_I300_sxy2_sz2_0002.tif_sig2.5thr0.003375suppReg2inRat0.2maxErr1.1intensThr100initi9final6.csv	30	15	6	1.43694	0.588235	50	20	4	4	2	2
RSMC	dist1_bgStd2_I300_sxy1_sz2/dist1_bgStd2_I300_sxy1_sz2_0009	dist1_bgStd2_I300_sxy1_sz2/RadialSymmetry_results_dist1_bgStd2_I300_sxy1_sz2_0009.tif_sig1.75thr0.01139suppReg3inRat0maxErr0.7intensThr0initi17final13.csv	30	13	0	0.529955	0.723404	43.3333	0	2	1	1	2
RSMC	dist1_bgStd2_I300_sxy1_sz2/dist1_bgStd2_I300_sxy1_sz2_0007	dist1_bgStd2_I300_sxy1_sz2/RadialSymmetry_results_dist1_bgStd2_I300_sxy1_sz2_0007.tif_sig1.25thr0.01709suppReg3inRat0maxErr0.6intensThr200initi12final9.csv	30	11	0	0.615074	0.77551	36.6667	0	2	1	1	2
RSMC	dist1_bgStd2_I300_sxy1_sz2/dist1_bgStd2_I300_sxy1_sz2_0003	dist1_bgStd2_I300_sxy1_sz2/RadialSymmetry_results_dist1_bgStd2_I300_sxy1_sz2_0003.tif_sig2thr0.007594suppReg3inRat0.1maxErr0.7intensThr0initi15final11.csv	30	13	0	0.541778	0.723404	43.3333	0	2	1	1	2
RSMC	dist1_bgStd2_I300_sxy1_sz2/dist1_bgStd2_I300_sxy1_sz2_0002	dist1_bgStd2_I300_sxy1_sz2/RadialSymmetry_results_dist1_bgStd2_I300_sxy1_sz2_0002.tif_sig2.5thr0.007594suppReg3inRat0maxErr0.7intensThr200initi10final7.csv	30	10	0	0.610425	0.8	33.3333	0	2	1	1	2
RSMC	dist1_bgStd2_I300_sxy1_sz2/dist1_bgStd2_I300_sxy1_sz2_0005	dist1_bgStd2_I300_sxy1_sz2/RadialSymmetry_results_dist1_bgStd2_I300_sxy1_sz2_0005.tif_sig1thr0.01709suppReg3inRat0maxErr0.7intensThr150initi14final10.csv	30	13	0	0.598302	0.723404	43.3333	0	2	1	1	2
RSMC	dist1_bgStd2_I300_sxy1_sz2/dist1_bgStd2_I300_sxy1_sz2_0004	dist1_bgStd2_I300_sxy1_sz2/RadialSymmetry_results_dist1_bgStd2_I300_sxy1_sz2_0004.tif_sig2thr0.007594suppReg3inRat0.1maxErr0.7intensThr0initi12final9.csv	30	13	0	0.597125	0.723404	43.3333	0	2	1	1	2
RSMC	dist1_bgStd2_I300_sxy1_sz2/dist1_bgStd2_I300_sxy1_sz2_0008	dist1_bgStd2_I300_sxy1_sz2/RadialSymmetry_results_dist1_bgStd2_I300_sxy1_sz2_0008.tif_sig1.75thr0.007594suppReg3inRat0maxErr0.7intensThr100initi13final9.csv	30	11	0	0.638103	0.77551	36.6667	0	2	1	1	2
RSMC	dist1_bgStd2_I300_sxy1_sz2/dist1_bgStd2_I300_sxy1_sz2_0006	dist1_bgStd2_I300_sxy1_sz2/RadialSymmetry_results_dist1_bgStd2_I300_sxy1_sz2_0006.tif_sig1.25thr0.01709suppReg3inRat0maxErr0.7intensThr100initi18final14.csv	30	13	0	0.470946	0.723404	43.3333	0	2	1	1	2
RSMC	dist1_bgStd2_I300_sxy1_sz2/dist1_bgStd2_I300_sxy1_sz2_0010	dist1_bgStd2_I300_sxy1_sz2/RadialSymmetry_results_dist1_bgStd2_I300_sxy1_sz2_0010.tif_sig1.5thr0.01139suppReg3inRat0maxErr0.8intensThr200initi15final11.csv	30	11	3	0.692709	0.730769	36.6667	10	2	1	1	2
RSMC	dist1_bgStd2_I300_sxy1_sz2/dist1_bgStd2_I300_sxy1_sz2_0001	dist1_bgStd2_I300_sxy1_sz2/RadialSymmetry_results_dist1_bgStd2_I300_sxy1_sz2_0001.tif_sig1.25thr0.01709suppReg3inRat0.1maxErr0.6intensThr0initi17final13.csv	30	12	0	0.534321	0.75	40	0	2	1	1	2
RSMC	dist3_bgStd4_I300_sxy1.35_sz2/dist3_bgStd4_I300_sxy1.35_sz2_0010	dist3_bgStd4_I300_sxy1.35_sz2/RadialSymmetry_results_dist3_bgStd4_I300_sxy1.35_sz2_0010.tif_sig2thr0.007594suppReg2inRat0.1maxErr1.2intensThr0initi12final9.csv	30	12	0	1.03648	0.75	40	0	4	3	1.35	2
RSMC	dist3_bgStd4_I300_sxy1.35_sz2/dist3_bgStd4_I300_sxy1.35_sz2_0009	dist3_bgStd4_I300_sxy1.35_sz2/RadialSymmetry_results_dist3_bgStd4_I300_sxy1.35_sz2_0009.tif_sig2thr0.007594suppReg3inRat0.1maxErr1.4intensThr0initi5final3.csv	30	9	4	1.39401	0.763636	30	13.3333	4	3	1.35	2
RSMC	dist3_bgStd4_I300_sxy1.35_sz2/dist3_bgStd4_I300_sxy1.35_sz2_0008	dist3_bgStd4_I300_sxy1.35_sz2/RadialSymmetry_results_dist3_bgStd4_I300_sxy1.35_sz2_0008.tif_sig2.25thr0.007594suppReg3inRat0.1maxErr0.8intensThr150initi17final13.csv	30	8	8	1.38746	0.733333	26.6667	26.6667	4	3	1.35	2
RSMC	dist3_bgStd4_I300_sxy1.35_sz2/dist3_bgStd4_I300_sxy1.35_sz2_0001	dist3_bgStd4_I300_sxy1.35_sz2/RadialSymmetry_results_dist3_bgStd4_I300_sxy1.35_sz2_0001.tif_sig2thr0.007594suppReg3inRat0.1maxErr1.4intensThr0initi4final3.csv	30	11	3	1.25155	0.730769	36.6667	10	4	3	1.35	2
RSMC	dist3_bgStd4_I300_sxy1.35_sz2/dist3_bgStd4_I300_sxy1.35_sz2_0003	dist3_bgStd4_I300_sxy1.35_sz2/RadialSymmetry_results_dist3_bgStd4_I300_sxy1.35_sz2_0003.tif_sig2.5thr0.005063suppReg3inRat0.2maxErr1.4intensThr100initi5final3.csv	30	10	2	1.25326	0.769231	33.3333	6.66667	4	3	1.35	2
RSMC	dist3_bgStd4_I300_sxy1.35_sz2/dist3_bgStd4_I300_sxy1.35_sz2_0006	dist3_bgStd4_I300_sxy1.35_sz2/RadialSymmetry_results_dist3_bgStd4_I300_sxy1.35_sz2_0006.tif_sig2thr0.007594suppReg2inRat0maxErr1.1intensThr200initi11final8.csv	30	12	0	1.09631	0.75	40	0	4	3	1.35	2
RSMC	dist3_bgStd4_I300_sxy1.35_sz2/dist3_bgStd4_I300_sxy1.35_sz2_0002	dist3_bgStd4_I300_sxy1.35_sz2/RadialSymmetry_results_dist3_bgStd4_I300_sxy1.35_sz2_0002.tif_sig2.5thr0.005063suppReg2inRat0maxErr1.2intensThr0initi8final6.csv	30	13	0	1.21823	0.723404	43.3333	0	4	3	1.35	2
RSMC	dist3_bgStd4_I300_sxy1.35_sz2/dist3_bgStd4_I300_sxy1.35_sz2_0007	dist3_bgStd4_I300_sxy1.35_sz2/RadialSymmetry_results_dist3_bgStd4_I300_sxy1.35_sz2_0007.tif_sig2.5thr0.005063suppReg2inRat0.2maxErr1.1intensThr200initi15final11.csv	30	13	0	1.38354	0.723404	43.3333	0	4	3	1.35	2
RSMC	dist3_bgStd4_I300_sxy1.35_sz2/dist3_bgStd4_I300_sxy1.35_sz2_0005	dist3_bgStd4_I300_sxy1.35_sz2/RadialSymmetry_results_dist3_bgStd4_I300_sxy1.35_sz2_0005.tif_sig2.5thr0.005063suppReg2inRat0maxErr1.4intensThr0initi8final6.csv	30	14	0	1.38891	0.695652	46.6667	0	4	3	1.35	2
RSMC	dist3_bgStd4_I300_sxy1.35_sz2/dist3_bgStd4_I300_sxy1.35_sz2_0004	dist3_bgStd4_I300_sxy1.35_sz2/RadialSymmetry_results_dist3_bgStd4_I300_sxy1.35_sz2_0004.tif_sig2.5thr0.005063suppReg2inRat0maxErr1.2intensThr0initi18final14.csv	30	13	0	1.07929	0.723404	43.3333	0	4	3	1.35	2
RSMC	dist0.75_bgStd4_I300_sxy1.35_sz2/dist0.75_bgStd4_I300_sxy1.35_sz2_0003	dist0.75_bgStd4_I300_sxy1.35_sz2/RadialSymmetry_results_dist0.75_bgStd4_I300_sxy1.35_sz2_0003.tif_sig1.75thr0.01139suppReg3inRat0maxErr0.7intensThr0initi12final9.csv	30	10	2	0.999079	0.769231	33.3333	6.66667	4	0.75	1.35	2
RSMC	dist0.75_bgStd4_I300_sxy1.35_sz2/dist0.75_bgStd4_I300_sxy1.35_sz2_0004	dist0.75_bgStd4_I300_sxy1.35_sz2/RadialSymmetry_results_dist0.75_bgStd4_I300_sxy1.35_sz2_0004.tif_sig2.5thr0.005063suppReg3inRat0maxErr0.7intensThr150initi19final15.csv	30	9	1	1.07692	0.807692	30	3.33333	4	0.75	1.35	2
RSMC	dist0.75_bgStd4_I300_sxy1.35_sz2/dist0.75_bgStd4_I300_sxy1.35_sz2_0006	dist0.75_bgStd4_I300_sxy1.35_sz2/RadialSymmetry_results_dist0.75_bgStd4_I300_sxy1.35_sz2_0006.tif_sig2.5thr0.005063suppReg3inRat0maxErr0.8intensThr0initi13final9.csv	30	8	9	1.14589	0.721311	26.6667	30	4	0.75	1.35	2
RSMC	dist0.75_bgStd4_I300_sxy1.35_sz2/dist0.75_bgStd4_I300_sxy1.35_sz2_0009	dist0.75_bgStd4_I300_sxy1.35_sz2/RadialSymmetry_results_dist0.75_bgStd4_I300_sxy1.35_sz2_0009.tif_sig2.5thr0.007594suppReg3inRat0maxErr0.7intensThr0initi4final3.csv	30	9	0	0.927758	0.823529	30	0	4	0.75	1.35	2
RSMC	dist0.75_bgStd4_I300_sxy1.35_sz2/dist0.75_bgStd4_I300_sxy1.35_sz2_0002	dist0.75_bgStd4_I300_sxy1.35_sz2/RadialSymmetry_results_dist0.75_bgStd4_I300_sxy1.35_sz2_0002.tif_sig2.5thr0.005063suppReg3inRat0maxErr0.7intensThr0initi4final3.csv	30	9	4	1.11301	0.763636	30	13.3333	4	0.75	1.35	2
RSMC	dist0.75_bgStd4_I300_sxy1.35_sz2/dist0.75_bgStd4_I300_sxy1.35_sz2_0007	dist0.75_bgStd4_I300_sxy1.35_sz2/RadialSymmetry_results_dist0.75_bgStd4_I300_sxy1.35_sz2_0007.tif_sig1.75thr0.01139suppReg3inRat0maxErr0.8intensThr200initi12final9.csv	30	8	7	1.08619	0.745763	26.6667	23.3333	4	0.75	1.35	2
RSMC	dist0.75_bgStd4_I300_sxy1.35_sz2/dist0.75_bgStd4_I300_sxy1.35_sz2_0010	dist0.75_bgStd4_I300_sxy1.35_sz2/RadialSymmetry_results_dist0.75_bgStd4_I300_sxy1.35_sz2_0010.tif_sig2thr0.007594suppReg3inRat0maxErr0.7intensThr200initi14final10.csv	30	12	0	0.949847	0.75	40	0	4	0.75	1.35	2
RSMC	dist0.75_bgStd4_I300_sxy1.35_sz2/dist0.75_bgStd4_I300_sxy1.35_sz2_0008	dist0.75_bgStd4_I300_sxy1.35_sz2/RadialSymmetry_results_dist0.75_bgStd4_I300_sxy1.35_sz2_0008.tif_sig1.75thr0.01139suppReg3inRat0.1maxErr0.8intensThr0initi18final14.csv	30	7	4	0.977196	0.807018	23.3333	13.3333	4	0.75	1.35	2
RSMC	dist0.75_bgStd4_I300_sxy1.35_sz2/dist0.75_bgStd4_I300_sxy1.35_sz2_0001	dist0.75_bgStd4_I300_sxy1.35_sz2/RadialSymmetry_results_dist0.75_bgStd4_I300_sxy1.35_sz2_0001.tif_sig2.5thr0.005063suppReg3inRat0maxErr0.7intensThr150initi18final14.csv	30	9	4	1.12784	0.763636	30	13.3333	4	0.75	1.35	2
RSMC	dist0.75_bgStd4_I300_sxy1.35_sz2/dist0.75_bgStd4_I300_sxy1.35_sz2_0005	dist0.75_bgStd4_I300_sxy1.35_sz2/RadialSymmetry_results_dist0.75_bgStd4_I300_sxy1.35_sz2_0005.tif_sig1.75thr0.01139suppReg3inRat0maxErr0.7intensThr200initi6final4.csv	30	10	0	0.905913	0.8	33.3333	0	4	0.75	1.35	2
RSMC	dist0.5_bgStd1_I300_sxy1.35_sz2/dist0.5_bgStd1_I300_sxy1.35_sz2_0003	dist0.5_bgStd1_I300_sxy1.35_sz2/RadialSymmetry_results_dist0.5_bgStd1_I300_sxy1.35_sz2_0003.tif_sig2thr0.01139suppReg3inRat0maxErr0.7intensThr100initi15final11.csv	30	3	1	0.775117	0.931034	10	3.33333	1	0.5	1.35	2
RSMC	dist0.5_bgStd1_I300_sxy1.35_sz2/dist0.5_bgStd1_I300_sxy1.35_sz2_0010	dist0.5_bgStd1_I300_sxy1.35_sz2/RadialSymmetry_results_dist0.5_bgStd1_I300_sxy1.35_sz2_0010.tif_sig1.75thr0.01139suppReg3inRat0.1maxErr0.8intensThr100initi20final16.csv	30	2	1	0.77811	0.949153	6.66667	3.33333	1	0.5	1.35	2
RSMC	dist0.5_bgStd1_I300_sxy1.35_sz2/dist0.5_bgStd1_I300_sxy1.35_sz2_0001	dist0.5_bgStd1_I300_sxy1.35_sz2/RadialSymmetry_results_dist0.5_bgStd1_I300_sxy1.35_sz2_0001.tif_sig2thr0.007594suppReg3inRat0maxErr0.7intensThr200initi15final11.csv	30	5	0	0.667848	0.909091	16.6667	0	1	0.5	1.35	2
RSMC	dist0.5_bgStd1_I300_sxy1.35_sz2/dist0.5_bgStd1_I300_sxy1.35_sz2_0009	dist0.5_bgStd1_I300_sxy1.35_sz2/RadialSymmetry_results_dist0.5_bgStd1_I300_sxy1.35_sz2_0009.tif_sig1.75thr0.01139suppReg3inRat0maxErr0.7intensThr200initi17final13.csv	30	3	0	0.758955	0.947368	10	0	1	0.5	1.35	2
RSMC	dist0.5_bgStd1_I300_sxy1.35_sz2/dist0.5_bgStd1_I300_sxy1.35_sz2_0004	dist0.5_bgStd1_I300_sxy1.35_sz2/RadialSymmetry_results_dist0.5_bgStd1_I300_sxy1.35_sz2_0004.tif_sig2thr0.007594suppReg3inRat0maxErr0.6intensThr100initi20final16.csv	30	5	0	0.637072	0.909091	16.6667	0	1	0.5	1.35	2
RSMC	dist0.5_bgStd1_I300_sxy1.35_sz2/dist0.5_bgStd1_I300_sxy1.35_sz2_0008	dist0.5_bgStd1_I300_sxy1.35_sz2/RadialSymmetry_results_dist0.5_bgStd1_I300_sxy1.35_sz2_0008.tif_sig2thr0.01139suppReg3inRat0maxErr0.6intensThr100initi19final15.csv	30	4	0	0.680151	0.928571	13.3333	0	1	0.5	1.35	2
RSMC	dist0.5_bgStd1_I300_sxy1.35_sz2/dist0.5_bgStd1_I300_sxy1.35_sz2_0007	dist0.5_bgStd1_I300_sxy1.35_sz2/RadialSymmetry_results_dist0.5_bgStd1_I300_sxy1.35_sz2_0007.tif_sig1.75thr0.01139suppReg3inRat0maxErr0.7intensThr100initi18final14.csv	30	7	1	0.668897	0.851852	23.3333	3.33333	1	0.5	1.35	2
RSMC	dist0.5_bgStd1_I300_sxy1.35_sz2/dist0.5_bgStd1_I300_sxy1.35_sz2_0006	dist0.5_bgStd1_I300_sxy1.35_sz2/RadialSymmetry_results_dist0.5_bgStd1_I300_sxy1.35_sz2_0006.tif_sig1.5thr0.01139suppReg3inRat0maxErr0.6intensThr0initi19final15.csv	30	7	0	0.566771	0.867925	23.3333	0	1	0.5	1.35	2
RSMC	dist0.5_bgStd1_I300_sxy1.35_sz2/dist0.5_bgStd1_I300_sxy1.35_sz2_0002	dist0.5_bgStd1_I300_sxy1.35_sz2/RadialSymmetry_results_dist0.5_bgStd1_I300_sxy1.35_sz2_0002.tif_sig1.75thr0.01139suppReg3inRat0.1maxErr0.6intensThr0initi13final9.csv	30	6	0	0.597361	0.888889	20	0	1	0.5	1.35	2
RSMC	dist0.5_bgStd1_I300_sxy1.35_sz2/dist0.5_bgStd1_I300_sxy1.35_sz2_0005	dist0.5_bgStd1_I300_sxy1.35_sz2/RadialSymmetry_results_dist0.5_bgStd1_I300_sxy1.35_sz2_0005.tif_sig2thr0.007594suppReg3inRat0maxErr0.6intensThr200initi12final9.csv	30	5	0	0.646917	0.909091	16.6667	0	1	0.5	1.35	2
RSMC	dist0.25_bgStd4_I300_sxy2_sz2/dist0.25_bgStd4_I300_sxy2_sz2_0006	dist0.25_bgStd4_I300_sxy2_sz2/RadialSymmetry_results_dist0.25_bgStd4_I300_sxy2_sz2_0006.tif_sig2.25thr0.005063suppReg2inRat0.2maxErr1.3intensThr150initi10final7.csv	30	15	0	1.02661	0.666667	50	0	4	0.25	2	2
RSMC	dist0.25_bgStd4_I300_sxy2_sz2/dist0.25_bgStd4_I300_sxy2_sz2_0008	dist0.25_bgStd4_I300_sxy2_sz2/RadialSymmetry_results_dist0.25_bgStd4_I300_sxy2_sz2_0008.tif_sig2.25thr0.005063suppReg2inRat0.2maxErr1.4intensThr0initi5final3.csv	30	14	0	0.995586	0.695652	46.6667	0	4	0.25	2	2
RSMC	dist0.25_bgStd4_I300_sxy2_sz2/dist0.25_bgStd4_I300_sxy2_sz2_0009	dist0.25_bgStd4_I300_sxy2_sz2/RadialSymmetry_results_dist0.25_bgStd4_I300_sxy2_sz2_0009.tif_sig2.5thr0.005063suppReg2inRat0.2maxErr1.4intensThr150initi18final14.csv	30	14	0	1.01743	0.695652	46.6667	0	4	0.25	2	2
RSMC	dist0.25_bgStd4_I300_sxy2_sz2/dist0.25_bgStd4_I300_sxy2_sz2_0010	dist0.25_bgStd4_I300_sxy2_sz2/RadialSymmetry_results_dist0.25_bgStd4_I300_sxy2_sz2_0010.tif_sig2.25thr0.005063suppReg2inRat0.1maxErr1.3intensThr200initi7final5.csv	30	15	0	0.96609	0.666667	50	0	4	0.25	2	2
RSMC	dist0.25_bgStd4_I300_sxy2_sz2/dist0.25_bgStd4_I300_sxy2_sz2_0001	dist0.25_bgStd4_I300_sxy2_sz2/RadialSymmetry_results_dist0.25_bgStd4_I300_sxy2_sz2_0001.tif_sig2.5thr0.005063suppReg2inRat0.2maxErr1.4intensThr150initi15final11.csv	30	13	0	1.09664	0.723404	43.3333	0	4	0.25	2	2
RSMC	dist0.25_bgStd4_I300_sxy2_sz2/dist0.25_bgStd4_I300_sxy2_sz2_0004	dist0.25_bgStd4_I300_sxy2_sz2/RadialSymmetry_results_dist0.25_bgStd4_I300_sxy2_sz2_0004.tif_sig2.25thr0.005063suppReg2inRat0.2maxErr1.2intensThr150initi6final4.csv	30	15	0	0.973694	0.666667	50	0	4	0.25	2	2
RSMC	dist0.25_bgStd4_I300_sxy2_sz2/dist0.25_bgStd4_I300_sxy2_sz2_0002	dist0.25_bgStd4_I300_sxy2_sz2/RadialSymmetry_results_dist0.25_bgStd4_I300_sxy2_sz2_0002.tif_sig2.25thr0.005063suppReg3inRat0.1maxErr0.9intensThr200initi13final9.csv	30	8	9	1.40123	0.721311	26.6667	30	4	0.25	2	2
RSMC	dist0.25_bgStd4_I300_sxy2_sz2/dist0.25_bgStd4_I300_sxy2_sz2_0007	dist0.25_bgStd4_I300_sxy2_sz2/RadialSymmetry_results_dist0.25_bgStd4_I300_sxy2_sz2_0007.tif_sig2.5thr0.003375suppReg2inRat0.1maxErr1.3intensThr0initi20final16.csv	30	14	2	1.00856	0.666667	46.6667	6.66667	4	0.25	2	2
RSMC	dist0.25_bgStd4_I300_sxy2_sz2/dist0.25_bgStd4_I300_sxy2_sz2_0003	dist0.25_bgStd4_I300_sxy2_sz2/RadialSymmetry_results_dist0.25_bgStd4_I300_sxy2_sz2_0003.tif_sig2.25thr0.005063suppReg3inRat0maxErr0.8intensThr0initi14final10.csv	30	14	5	1.52261	0.627451	46.6667	16.6667	4	0.25	2	2
RSMC	dist0.25_bgStd4_I300_sxy2_sz2/dist0.25_bgStd4_I300_sxy2_sz2_0005	dist0.25_bgStd4_I300_sxy2_sz2/RadialSymmetry_results_dist0.25_bgStd4_I300_sxy2_sz2_0005.tif_sig2.25thr0.005063suppReg2inRat0.2maxErr1.4intensThr0initi12final9.csv	30	14	0	1.14836	0.695652	46.6667	0	4	0.25	2	2
RSMC	dist2_bgStd2_I300_sxy1_sz2/dist2_bgStd2_I300_sxy1_sz2_0007	dist2_bgStd2_I300_sxy1_sz2/RadialSymmetry_results_dist2_bgStd2_I300_sxy1_sz2_0007.tif_sig2.25thr0.005063suppReg3inRat0.1maxErr0.7intensThr150initi13final9.csv	30	4	1	0.871542	0.912281	13.3333	3.33333	2	2	1	2
RSMC	dist2_bgStd2_I300_sxy1_sz2/dist2_bgStd2_I300_sxy1_sz2_0005	dist2_bgStd2_I300_sxy1_sz2/RadialSymmetry_results_dist2_bgStd2_I300_sxy1_sz2_0005.tif_sig2.25thr0.005063suppReg3inRat0.1maxErr0.7intensThr150initi15final11.csv	30	3	0	0.929138	0.947368	10	0	2	2	1	2
RSMC	dist2_bgStd2_I300_sxy1_sz2/dist2_bgStd2_I300_sxy1_sz2_0010	dist2_bgStd2_I300_sxy1_sz2/RadialSymmetry_results_dist2_bgStd2_I300_sxy1_sz2_0010.tif_sig2.5thr0.005063suppReg3inRat0maxErr0.7intensThr0initi10final7.csv	30	8	0	0.778429	0.846154	26.6667	0	2	2	1	2
RSMC	dist2_bgStd2_I300_sxy1_sz2/dist2_bgStd2_I300_sxy1_sz2_0002	dist2_bgStd2_I300_sxy1_sz2/RadialSymmetry_results_dist2_bgStd2_I300_sxy1_sz2_0002.tif_sig1.75thr0.01139suppReg3inRat0maxErr0.7intensThr0initi17final13.csv	30	5	1	0.88418	0.892857	16.6667	3.33333	2	2	1	2
RSMC	dist2_bgStd2_I300_sxy1_sz2/dist2_bgStd2_I300_sxy1_sz2_0001	dist2_bgStd2_I300_sxy1_sz2/RadialSymmetry_results_dist2_bgStd2_I300_sxy1_sz2_0001.tif_sig2thr0.007594suppReg3inRat0maxErr0.7intensThr200initi6final4.csv	30	2	0	0.744155	0.965517	6.66667	0	2	2	1	2
RSMC	dist2_bgStd2_I300_sxy1_sz2/dist2_bgStd2_I300_sxy1_sz2_0008	dist2_bgStd2_I300_sxy1_sz2/RadialSymmetry_results_dist2_bgStd2_I300_sxy1_sz2_0008.tif_sig1thr0.01709suppReg3inRat0maxErr0.7intensThr150initi7final5.csv	30	4	0	0.788837	0.928571	13.3333	0	2	2	1	2
RSMC	dist2_bgStd2_I300_sxy1_sz2/dist2_bgStd2_I300_sxy1_sz2_0006	dist2_bgStd2_I300_sxy1_sz2/RadialSymmetry_results_dist2_bgStd2_I300_sxy1_sz2_0006.tif_sig2.5thr0.005063suppReg3inRat0maxErr0.7intensThr0initi19final15.csv	30	10	2	0.952878	0.769231	33.3333	6.66667	2	2	1	2
RSMC	dist2_bgStd2_I300_sxy1_sz2/dist2_bgStd2_I300_sxy1_sz2_0003	dist2_bgStd2_I300_sxy1_sz2/RadialSymmetry_results_dist2_bgStd2_I300_sxy1_sz2_0003.tif_sig1thr0.01709suppReg3inRat0maxErr0.7intensThr150initi7final5.csv	30	6	0	0.964715	0.888889	20	0	2	2	1	2
RSMC	dist2_bgStd2_I300_sxy1_sz2/dist2_bgStd2_I300_sxy1_sz2_0009	dist2_bgStd2_I300_sxy1_sz2/RadialSymmetry_results_dist2_bgStd2_I300_sxy1_sz2_0009.tif_sig1.5thr0.01709suppReg3inRat0.1maxErr0.7intensThr150initi17final13.csv	30	7	1	0.828069	0.851852	23.3333	3.33333	2	2	1	2
RSMC	dist2_bgStd2_I300_sxy1_sz2/dist2_bgStd2_I300_sxy1_sz2_0004	dist2_bgStd2_I300_sxy1_sz2/RadialSymmetry_results_dist2_bgStd2_I300_sxy1_sz2_0004.tif_sig1thr0.01709suppReg3inRat0.1maxErr0.7intensThr200initi20final16.csv	30	10	0	0.818307	0.8	33.3333	0	2	2	1	2
RSMC	dist2_bgStd4_I300_sxy2_sz2/dist2_bgStd4_I300_sxy2_sz2_0009	dist2_bgStd4_I300_sxy2_sz2/RadialSymmetry_results_dist2_bgStd4_I300_sxy2_sz2_0009.tif_sig2.25thr0.005063suppReg2inRat0maxErr1.3intensThr100initi4final3.csv	30	15	0	0.958941	0.666667	50	0	4	2	2	2
RSMC	dist2_bgStd4_I300_sxy2_sz2/dist2_bgStd4_I300_sxy2_sz2_0001	dist2_bgStd4_I300_sxy2_sz2/RadialSymmetry_results_dist2_bgStd4_I300_sxy2_sz2_0001.tif_sig2.5thr0.003375suppReg2inRat0maxErr1.2intensThr100initi11final8.csv	30	15	0	1.09953	0.666667	50	0	4	2	2	2
RSMC	dist2_bgStd4_I300_sxy2_sz2/dist2_bgStd4_I300_sxy2_sz2_0005	dist2_bgStd4_I300_sxy2_sz2/RadialSymmetry_results_dist2_bgStd4_I300_sxy2_sz2_0005.tif_sig2.5thr0.003375suppReg2inRat0.2maxErr1.2intensThr200initi10final7.csv	30	13	4	1.20522	0.666667	43.3333	13.3333	4	2	2	2
RSMC	dist2_bgStd4_I300_sxy2_sz2/dist2_bgStd4_I300_sxy2_sz2_0010	dist2_bgStd4_I300_sxy2_sz2/RadialSymmetry_results_dist2_bgStd4_I300_sxy2_sz2_0010.tif_sig2.25thr0.005063suppReg2inRat0.1maxErr1.4intensThr100initi13final9.csv	30	13	1	1.18659	0.708333	43.3333	3.33333	4	2	2	2
RSMC	dist2_bgStd4_I300_sxy2_sz2/dist2_bgStd4_I300_sxy2_sz2_0004	dist2_bgStd4_I300_sxy2_sz2/RadialSymmetry_results_dist2_bgStd4_I300_sxy2_sz2_0004.tif_sig2thr0.005063suppReg2inRat0maxErr1.2intensThr200initi9final6.csv	30	14	2	1.00958	0.666667	46.6667	6.66667	4	2	2	2
RSMC	dist2_bgStd4_I300_sxy2_sz2/dist2_bgStd4_I300_sxy2_sz2_0006	dist2_bgStd4_I300_sxy2_sz2/RadialSymmetry_results_dist2_bgStd4_I300_sxy2_sz2_0006.tif_sig2.5thr0.003375suppReg2inRat0.1maxErr1.3intensThr100initi4final3.csv	30	13	2	1.08708	0.693878	43.3333	6.66667	4	2	2	2
RSMC	dist2_bgStd4_I300_sxy2_sz2/dist2_bgStd4_I300_sxy2_sz2_0008	dist2_bgStd4_I300_sxy2_sz2/RadialSymmetry_results_dist2_bgStd4_I300_sxy2_sz2_0008.tif_sig2.25thr0.005063suppReg2inRat0.1maxErr1.2intensThr100initi7final5.csv	30	14	0	1.11398	0.695652	46.6667	0	4	2	2	2
RSMC	dist2_bgStd4_I300_sxy2_sz2/dist2_bgStd4_I300_sxy2_sz2_0003	dist2_bgStd4_I300_sxy2_sz2/RadialSymmetry_results_dist2_bgStd4_I300_sxy2_sz2_0003.tif_sig2.5thr0.003375suppReg2inRat0.2maxErr1.1intensThr100initi9final6.csv	30	15	2	1.02186	0.638298	50	6.66667	4	2	2	2
RSMC	dist2_bgStd4_I300_sxy2_sz2/dist2_bgStd4_I300_sxy2_sz2_0002	dist2_bgStd4_I300_sxy2_sz2/RadialSymmetry_results_dist2_bgStd4_I300_sxy2_sz2_0002.tif_sig2thr0.005063suppReg2inRat0maxErr1.3intensThr200initi5final3.csv	30	14	0	0.824232	0.695652	46.6667	0	4	2	2	2
RSMC	dist2_bgStd4_I300_sxy2_sz2/dist2_bgStd4_I300_sxy2_sz2_0007	dist2_bgStd4_I300_sxy2_sz2/RadialSymmetry_results_dist2_bgStd4_I300_sxy2_sz2_0007.tif_sig2.25thr0.005063suppReg3inRat0.2maxErr1.4intensThr150initi4final3.csv	30	12	3	1.37046	0.705882	40	10	4	2	2	2
RSMC	dist3_bgStd1_I300_sxy2_sz2/dist3_bgStd1_I300_sxy2_sz2_0004	dist3_bgStd1_I300_sxy2_sz2/RadialSymmetry_results_dist3_bgStd1_I300_sxy2_sz2_0004.tif_sig2.25thr0.005063suppReg3inRat0.1maxErr0.8intensThr150initi19final15.csv	30	10	1	1.29744	0.784314	33.3333	3.33333	1	3	2	2
RSMC	dist3_bgStd1_I300_sxy2_sz2/dist3_bgStd1_I300_sxy2_sz2_0009	dist3_bgStd1_I300_sxy2_sz2/RadialSymmetry_results_dist3_bgStd1_I300_sxy2_sz2_0009.tif_sig2.25thr0.005063suppReg3inRat0.1maxErr0.8intensThr150initi11final8.csv	30	4	2	1.18126	0.896552	13.3333	6.66667	1	3	2	2
RSMC	dist3_bgStd1_I300_sxy2_sz2/dist3_bgStd1_I300_sxy2_sz2_0001	dist3_bgStd1_I300_sxy2_sz2/RadialSymmetry_results_dist3_bgStd1_I300_sxy2_sz2_0001.tif_sig2.25thr0.005063suppReg3inRat0.2maxErr1.3intensThr200initi6final4.csv	30	8	0	1.29576	0.846154	26.6667	0	1	3	2	2
RSMC	dist3_bgStd1_I300_sxy2_sz2/dist3_bgStd1_I300_sxy2_sz2_0003	dist3_bgStd1_I300_sxy2_sz2/RadialSymmetry_results_dist3_bgStd1_I300_sxy2_sz2_0003.tif_sig2.25thr0.005063suppReg3inRat0.1maxErr1.3intensThr150initi6final4.csv	30	8	0	1.2377	0.846154	26.6667	0	1	3	2	2
RSMC	dist3_bgStd1_I300_sxy2_sz2/dist3_bgStd1_I300_sxy2_sz2_0002	dist3_bgStd1_I300_sxy2_sz2/RadialSymmetry_results_dist3_bgStd1_I300_sxy2_sz2_0002.tif_sig2.25thr0.005063suppReg3inRat0.1maxErr0.8intensThr150initi18final14.csv	30	6	5	1.04789	0.813559	20	16.6667	1	3	2	2
RSMC	dist3_bgStd1_I300_sxy2_sz2/dist3_bgStd1_I300_sxy2_sz2_0008	dist3_bgStd1_I300_sxy2_sz2/RadialSymmetry_results_dist3_bgStd1_I300_sxy2_sz2_0008.tif_sig2.25thr0.005063suppReg3inRat0.2maxErr1.3intensThr150initi12final9.csv	30	9	5	1.29817	0.75	30	16.6667	1	3	2	2
RSMC	dist3_bgStd1_I300_sxy2_sz2/dist3_bgStd1_I300_sxy2_sz2_0007	dist3_bgStd1_I300_sxy2_sz2/RadialSymmetry_results_dist3_bgStd1_I300_sxy2_sz2_0007.tif_sig2.25thr0.005063suppReg3inRat0.1maxErr0.9intensThr150initi4final3.csv	30	7	1	1.15845	0.851852	23.3333	3.33333	1	3	2	2
RSMC	dist3_bgStd1_I300_sxy2_sz2/dist3_bgStd1_I300_sxy2_sz2_0006	dist3_bgStd1_I300_sxy2_sz2/RadialSymmetry_results_dist3_bgStd1_I300_sxy2_sz2_0006.tif_sig2.25thr0.005063suppReg3inRat0.1maxErr0.8intensThr150initi4final3.csv	30	7	2	1.15169	0.836364	23.3333	6.66667	1	3	2	2
RSMC	dist3_bgStd1_I300_sxy2_sz2/dist3_bgStd1_I300_sxy2_sz2_0010	dist3_bgStd1_I300_sxy2_sz2/RadialSymmetry_results_dist3_bgStd1_I300_sxy2_sz2_0010.tif_sig2.25thr0.005063suppReg3inRat0.1maxErr0.8intensThr150initi13final9.csv	30	10	2	1.14948	0.769231	33.3333	6.66667	1	3	2	2
RSMC	dist3_bgStd1_I300_sxy2_sz2/dist3_bgStd1_I300_sxy2_sz2_0005	dist3_bgStd1_I300_sxy2_sz2/RadialSymmetry_results_dist3_bgStd1_I300_sxy2_sz2_0005.tif_sig2.25thr0.005063suppReg3inRat0.1maxErr1.1intensThr150initi4final3.csv	30	10	1	1.12842	0.784314	33.3333	3.33333	1	3	2	2
RSMC	dist2_bgStd1_I300_sxy1.35_sz2/dist2_bgStd1_I300_sxy1.35_sz2_0008	dist2_bgStd1_I300_sxy1.35_sz2/RadialSymmetry_results_dist2_bgStd1_I300_sxy1.35_sz2_0008.tif_sig2thr0.007594suppReg3inRat0.1maxErr0.6intensThr0initi19final15.csv	30	2	0	0.722507	0.965517	6.66667	0	1	2	1.35	2
RSMC	dist2_bgStd1_I300_sxy1.35_sz2/dist2_bgStd1_I300_sxy1.35_sz2_0003	dist2_bgStd1_I300_sxy1.35_sz2/RadialSymmetry_results_dist2_bgStd1_I300_sxy1.35_sz2_0003.tif_sig2thr0.007594suppReg3inRat0maxErr0.7intensThr200initi13final9.csv	30	1	1	0.817169	0.966667	3.33333	3.33333	1	2	1.35	2
RSMC	dist2_bgStd1_I300_sxy1.35_sz2/dist2_bgStd1_I300_sxy1.35_sz2_0004	dist2_bgStd1_I300_sxy1.35_sz2/RadialSymmetry_results_dist2_bgStd1_I300_sxy1.35_sz2_0004.tif_sig2.5thr0.005063suppReg3inRat0maxErr0.6intensThr0initi18final14.csv	30	2	0	0.828835	0.965517	6.66667	0	1	2	1.35	2
RSMC	dist2_bgStd1_I300_sxy1.35_sz2/dist2_bgStd1_I300_sxy1.35_sz2_0001	dist2_bgStd1_I300_sxy1.35_sz2/RadialSymmetry_results_dist2_bgStd1_I300_sxy1.35_sz2_0001.tif_sig2thr0.007594suppReg3inRat0maxErr0.7intensThr200initi18final14.csv	30	1	0	0.874572	0.983051	3.33333	0	1	2	1.35	2
RSMC	dist2_bgStd1_I300_sxy1.35_sz2/dist2_bgStd1_I300_sxy1.35_sz2_0009	dist2_bgStd1_I300_sxy1.35_sz2/RadialSymmetry_results_dist2_bgStd1_I300_sxy1.35_sz2_0009.tif_sig1.75thr0.007594suppReg3inRat0maxErr0.7intensThr100initi19final15.csv	30	0	2	0.811957	0.967742	0	6.66667	1	2	1.35	2
RSMC	dist2_bgStd1_I300_sxy1.35_sz2/dist2_bgStd1_I300_sxy1.35_sz2_0007	dist2_bgStd1_I300_sxy1.35_sz2/RadialSymmetry_results_dist2_bgStd1_I300_sxy1.35_sz2_0007.tif_sig1.5thr0.01139suppReg3inRat0.1maxErr0.8intensThr150initi15final11.csv	30	1	2	0.990083	0.95082	3.33333	6.66667	1	2	1.35	2
RSMC	dist2_bgStd1_I300_sxy1.35_sz2/dist2_bgStd1_I300_sxy1.35_sz2_0005	dist2_bgStd1_I300_sxy1.35_sz2/RadialSymmetry_results_dist2_bgStd1_I300_sxy1.35_sz2_0005.tif_sig1.75thr0.007594suppReg3inRat0maxErr0.6intensThr100initi16final12.csv	30	2	0	0.827717	0.965517	6.66667	0	1	2	1.35	2
RSMC	dist2_bgStd1_I300_sxy1.35_sz2/dist2_bgStd1_I300_sxy1.35_sz2_0006	dist2_bgStd1_I300_sxy1.35_sz2/RadialSymmetry_results_dist2_bgStd1_I300_sxy1.35_sz2_0006.tif_sig1.5thr0.01139suppReg3inRat0.1maxErr0.7intensThr100initi19final15.csv	30	2	0	0.781253	0.965517	6.66667	0	1	2	1.35	2
RSMC	dist2_bgStd1_I300_sxy1.35_sz2/dist2_bgStd1_I300_sxy1.35_sz2_0010	dist2_bgStd1_I300_sxy1.35_sz2/RadialSymmetry_results_dist2_bgStd1_I300_sxy1.35_sz2_0010.tif_sig1.5thr0.01139suppReg3inRat0maxErr0.7intensThr200initi16final12.csv	30	3	0	0.897774	0.947368	10	0	1	2	1.35	2
RSMC	dist2_bgStd1_I300_sxy1.35_sz2/dist2_bgStd1_I300_sxy1.35_sz2_0002	dist2_bgStd1_I300_sxy1.35_sz2/RadialSymmetry_results_dist2_bgStd1_I300_sxy1.35_sz2_0002.tif_sig1.75thr0.007594suppReg3inRat0maxErr0.7intensThr100initi14final10.csv	30	1	1	0.898236	0.966667	3.33333	3.33333	1	2	1.35	2
RSMC	dist0.5_bgStd2_I300_sxy2_sz2/dist0.5_bgStd2_I300_sxy2_sz2_0006	dist0.5_bgStd2_I300_sxy2_sz2/RadialSymmetry_results_dist0.5_bgStd2_I300_sxy2_sz2_0006.tif_sig2.5thr0.005063suppReg3inRat0maxErr0.8intensThr100initi7final5.csv	30	7	5	1.1423	0.793103	23.3333	16.6667	2	0.5	2	2
RSMC	dist0.5_bgStd2_I300_sxy2_sz2/dist0.5_bgStd2_I300_sxy2_sz2_0004	dist0.5_bgStd2_I300_sxy2_sz2/RadialSymmetry_results_dist0.5_bgStd2_I300_sxy2_sz2_0004.tif_sig2.5thr0.005063suppReg3inRat0maxErr0.9intensThr100initi4final3.csv	30	6	6	1.20115	0.8	20	20	2	0.5	2	2
RSMC	dist0.5_bgStd2_I300_sxy2_sz2/dist0.5_bgStd2_I300_sxy2_sz2_0010	dist0.5_bgStd2_I300_sxy2_sz2/RadialSymmetry_results_dist0.5_bgStd2_I300_sxy2_sz2_0010.tif_sig2.25thr0.005063suppReg3inRat0.1maxErr0.8intensThr200initi19final15.csv	30	11	2	1.06671	0.745098	36.6667	6.66667	2	0.5	2	2
RSMC	dist0.5_bgStd2_I300_sxy2_sz2/dist0.5_bgStd2_I300_sxy2_sz2_0009	dist0.5_bgStd2_I300_sxy2_sz2/RadialSymmetry_results_dist0.5_bgStd2_I300_sxy2_sz2_0009.tif_sig2.5thr0.005063suppReg3inRat0maxErr0.8intensThr0initi20final16.csv	30	8	5	1.10578	0.77193	26.6667	16.6667	2	0.5	2	2
RSMC	dist0.5_bgStd2_I300_sxy2_sz2/dist0.5_bgStd2_I300_sxy2_sz2_0008	dist0.5_bgStd2_I300_sxy2_sz2/RadialSymmetry_results_dist0.5_bgStd2_I300_sxy2_sz2_0008.tif_sig2.5thr0.005063suppReg3inRat0maxErr0.8intensThr0initi5final3.csv	30	7	6	1.22179	0.779661	23.3333	20	2	0.5	2	2
RSMC	dist0.5_bgStd2_I300_sxy2_sz2/dist0.5_bgStd2_I300_sxy2_sz2_0007	dist0.5_bgStd2_I300_sxy2_sz2/RadialSymmetry_results_dist0.5_bgStd2_I300_sxy2_sz2_0007.tif_sig2.25thr0.005063suppReg3inRat0.1maxErr0.8intensThr150initi5final3.csv	30	10	2	1.04397	0.769231	33.3333	6.66667	2	0.5	2	2
RSMC	dist0.5_bgStd2_I300_sxy2_sz2/dist0.5_bgStd2_I300_sxy2_sz2_0005	dist0.5_bgStd2_I300_sxy2_sz2/RadialSymmetry_results_dist0.5_bgStd2_I300_sxy2_sz2_0005.tif_sig2.5thr0.005063suppReg3inRat0maxErr0.8intensThr150initi13final9.csv	30	10	4	1.00764	0.740741	33.3333	13.3333	2	0.5	2	2
RSMC	dist0.5_bgStd2_I300_sxy2_sz2/dist0.5_bgStd2_I300_sxy2_sz2_0003	dist0.5_bgStd2_I300_sxy2_sz2/RadialSymmetry_results_dist0.5_bgStd2_I300_sxy2_sz2_0003.tif_sig2.5thr0.005063suppReg3inRat0maxErr1.3intensThr150initi6final4.csv	30	6	6	1.20344	0.8	20	20	2	0.5	2	2
[truncated: 2,571 more rows]
